# Supplementary material for: Mitochondrial DNA Instability Supersedes Parkin Mutations in Driving Mitochondrial Proteomic Alterations and Functional Deficits in Polg Mutator Mice
Source: Int J Mol Sci. 2024 Jun 11;25(12):6441. doi: 10.3390/ijms25126441 (PMC11203920; doi:10.3390/ijms25126441)
Supplement: Supplementary file 1 [file ijms-25-06441-s001.zip]

Archive with 1 entries (1 files):
- ijms-2997677-supplementary.xlsx
