# Supplementary material for: Mitochondrial DNA Instability Supersedes Parkin Mutations in Driving Mitochondrial Proteomic Alterations and Functional Deficits in Polg Mutator Mice
Source: Int J Mol Sci. 2024 Jun 11;25(12):6441. doi: 10.3390/ijms25126441 (PMC11203920; doi:10.3390/ijms25126441)
Supplement: Supplementary file 1 [file ijms-25-06441-s001.zip › ijms-2997677-supplementary.xlsx]

## Sheet: Table S1 MS Randomization
Sample ID	Strain	Tissue	Replicate	Feeding Days	Injection Order	Injection Block
194	Polg	Synaptosome	1	8	1	Block 1
188	Polg	Synaptosome	2	15	2
182	Polg	Synaptosome	3	24	3
167	Polg	Synaptosome	1	35	4
185	Polg	Synaptosome	1	15	5
173	Polg	Synaptosome	3	35	6
428	Polg	Synaptosome	3	8	7
176	Polg	Synaptosome	1	24	8
179	Polg	Synaptosome	2	24	9
170	Polg	Synaptosome	2	35	10
197	Polg	Synaptosome	2	8	11
191	Polg	Synaptosome	3	15	12
386	Polg/PKO	Synaptosome	2	8	1	Block 4
128	Polg/PKO	Synaptosome	1	15	2
125	Polg/PKO	Synaptosome	3	24	3
113	Polg/PKO	Synaptosome	2	35	4
131	Polg/PKO	Synaptosome	2	15	5
119	Polg/PKO	Synaptosome	1	24	6
116	Polg/PKO	Synaptosome	3	35	7
383	Polg/PKO	Synaptosome	1	8	8
122	Polg/PKO	Synaptosome	2	24	9
110	Polg/PKO	Synaptosome	1	35	10
389	Polg/PKO	Synaptosome	3	8	11
134	Polg/PKO	Synaptosome	3	15	12
29	Polg/W402A	Synaptosome	1	8	1	Block 3
23	Polg/W402A	Synaptosome	2	15	2
17	Polg/W402A	Synaptosome	3	24	3
2	Polg/W402A	Synaptosome	1	35	4
26	Polg/W402A	Synaptosome	3	15	5
11	Polg/W402A	Synaptosome	1	24	6
8	Polg/W402A	Synaptosome	3	35	7
35	Polg/W402A	Synaptosome	3	8	8
14	Polg/W402A	Synaptosome	2	24	9
5	Polg/W402A	Synaptosome	2	35	10
32	Polg/W402A	Synaptosome	2	8	11
20	Polg/W402A	Synaptosome	1	15	12
302	WT	Synaptosome	3	8	1	Block 2
287	WT	Synaptosome	1	15	2
284	WT	Synaptosome	3	24	3
278	WT	Synaptosome	3	35	4
290	WT	Synaptosome	2	15	5
407	WT	Synaptosome	2	24	6
272	WT	Synaptosome	1	35	7
296	WT	Synaptosome	1	8	8
281	WT	Synaptosome	1	24	9
275	WT	Synaptosome	2	35	10
299	WT	Synaptosome	2	8	11
293	WT	Synaptosome	3	15	12
201	Polg	Liver	1	3	1	Block 5
198	Polg	Liver	2	8	2
192	Polg	Liver	3	15	3
195	Polg	Liver	1	8	4
207	Polg	Liver	3	3	5
186	Polg	Liver	1	15	6
189	Polg	Liver	2	15	7
204	Polg	Liver	2	3	8
429	Polg	Liver	3	8	9
396	Polg/PKO	Liver	2	3	1	Block 8
384	Polg/PKO	Liver	1	8	2
135	Polg/PKO	Liver	3	15	3
387	Polg/PKO	Liver	2	8	4
129	Polg/PKO	Liver	1	15	5
393	Polg/PKO	Liver	1	3	6
132	Polg/PKO	Liver	2	15	7
423	Polg/PKO	Liver	3	3	8
390	Polg/PKO	Liver	3	8	9
39	Polg/W402A	Liver	1	3	1	Block 7
33	Polg/W402A	Liver	2	8	2
27	Polg/W402A	Liver	3	15	3
36	Polg/W402A	Liver	3	8	4
21	Polg/W402A	Liver	1	15	5
45	Polg/W402A	Liver	3	3	6
24	Polg/W402A	Liver	2	15	7
42	Polg/W402A	Liver	2	3	8
30	Polg/W402A	Liver	1	8	9
312	WT	Liver	3	3	1	Block 6
297	WT	Liver	1	8	2
291	WT	Liver	2	15	3
300	WT	Liver	2	8	4
294	WT	Liver	3	15	5
306	WT	Liver	1	3	6
288	WT	Liver	1	15	7
309	WT	Liver	2	3	8
303	WT	Liver	3	8	9

## Sheet: Table S2 Liver Topograph
	Wild-type				Polg				PolgPKO				PolgW402A												Calculated against the mean of half-lives between genotypes for each shared protein
	Comparison Mate			Mean Half-life (days)	Comparison Mate			Mean Half-life (days)	Comparison Mate			Mean Half-life (days)	Comparison Mate			Mean Half-life (days)			Log2 (Half-life ratio)						z-score (Log2 Half-life ratio)
Gene	Polg	PolgPKO	PolgW402A		Polg	PolgPKO	PolgW402A		Polg	PolgPKO	PolgW402A		Polg	PolgPKO	PolgW402A			Gene	Polg/Wild-type	PolgPKO/Polg	PolgW402A/Polg	Mitochondrially annotated?		Gene	Polg/Wild-type	PolgPKO/Polg	PolgW402A/Polg
Cps1	4.85442	4.75937	4.8492	4.821	6.46291	6.4169	6.40804	6.42928	6.5768	6.57902	6.57855	6.57813	6.32061	6.43391	6.44337	6.3993		Cps1	0.415326	0.0330193	-0.00674407	TRUE		Cps1	1.15049	-0.489936	-0.660555
Gulo	2.47366	2.44913	NA	2.4614	2.91665	2.83548	3.24422	2.99878	2.76288	2.66766	2.64225	2.69093	NA	2.8798	2.93846	2.90913		Gulo	0.2849	-0.156273	-0.043791			Gulo	0.59085	-1.30216	-0.819519
Fabp1	4.53391	4.53445	4.49995	4.52277	4.78577	4.4726	4.47287	4.57708	5.09335	4.78835	4.7896	4.89043	4.67839	4.66195	4.6513	4.66388		Fabp1	0.0172201	0.0955349	0.0271039	TRUE		Fabp1	-0.557728	-0.22169	-0.515318
Cyb5b	3.25981	3.25981	3.27435	3.26466	3.83638	3.84336	3.81981	3.83318	4.10979	3.93006	3.92098	3.98694	3.72072	3.75472	3.75472	3.74339		Cyb5b	0.231612	0.0567401	-0.0341979	TRUE		Cyb5b	0.362198	-0.388153	-0.778356
Hoga1	5.36212	5.30017	5.27275	5.31168	6.78426	7.00601	7.0385	6.94292	6.72177	7.00518	6.99766	6.9082	6.94501	7.09179	7.10534	7.04738		Hoga1	0.386375	-0.00723268	0.0215434	TRUE		Hoga1	1.02627	-0.662652	-0.539177
Immt	5.12004	5.18751	5.08123	5.12959	7.03926	6.41394	6.31667	6.58996	6.96345	6.58581	6.58568	6.71165	6.52856	6.51858	6.52322	6.52345		Immt	0.361425	0.0263981	-0.0146331	TRUE		Immt	0.919208	-0.518346	-0.694406
Arg1	4.4717	5.24407	5.16212	4.9593	4.36927	4.53764	4.61818	4.50836	4.57218	4.96762	4.97548	4.83843	4.27959	4.5152	4.51599	4.43693		Arg1	-0.137533	0.101935	-0.0230419			Arg1	-1.22175	-0.19423	-0.730487
Lonp1	2.99601	3.69829	3.67249	3.4556	3.90209	3.72757	3.90267	3.84411	5.67851	4.46102	4.52969	4.88974	5.17079	4.03352	4.04457	4.41629		Lonp1	0.153714	0.347108	0.200188	TRUE		Lonp1	0.0279493	0.857778	0.227362
Scp2	1.74818	NA	1.81346	1.78082	1.96528	1.66142	1.63519	1.75396	NA	1.51852	1.52156	1.52004	1.62641	1.56484	1.56468	1.58531		Scp2	-0.0219213	-0.206507	-0.14585	TRUE		Scp2	-0.725678	-1.51771	-1.25744
Pdia4	2.78361	2.78361	2.72489	2.76404	2.97864	3.08941	2.99927	3.02244	3.13926	3.18588	3.18419	3.16978	3.19049	2.97481	2.97477	3.04669		Pdia4	0.128936	0.0686679	0.0115299			Pdia4	-0.0783704	-0.336972	-0.582144
Etfa	4.92827	4.92827	4.76787	4.87481	6.21598	6.2282	6.22608	6.22342	6.51886	6.67878	6.69477	6.63081	6.27111	6.2995	6.28871	6.28644		Etfa	0.352364	0.0914756	0.014534	TRUE		Etfa	0.880329	-0.239107	-0.569254
Mmut	2.00674	2.04989	1.91288	1.98983	2.30227	2.45515	2.43709	2.39817	2.43036	2.15986	2.16463	2.25162	2.29281	2.40446	2.41532	2.37086		Mmut	0.269287	-0.0909724	-0.0165206	TRUE		Mmut	0.523856	-1.02197	-0.702505
Pc	4.14689	4.15472	4.14355	4.14839	5.30756	5.34692	5.36633	5.34027	5.24457	5.4154	5.39373	5.35123	5.27081	5.41447	5.39796	5.36108		Pc	0.364363	0.00295906	0.0056108			Pc	0.931815	-0.61892	-0.607542
Slc25a10	2.64407	2.66178	2.6013	2.63572	3.58166	3.51191	3.49036	3.52798	4.07361	3.75619	3.73538	3.85506	4.06922	3.27965	3.27965	3.54284		Slc25a10	0.420645	0.127911	0.00606457	TRUE		Slc25a10	1.17331	-0.0827689	-0.605595
Ogdh	1.85369	1.83066	NA	1.84218	2.1785	2.36996	2.10935	2.21927	2.58196	2.46708	2.44984	2.49963	NA	2.34434	2.31201	2.32818		Ogdh	0.268677	0.171625	0.0691123	TRUE		Ogdh	0.521242	0.104803	-0.335065
Aco2	4.64999	4.56221	4.52781	4.58	6.27112	5.5238	5.72033	5.83842	6.32901	6.05985	6.05604	6.1483	5.57983	6.05263	6.01507	5.88251		Aco2	0.350229	0.0746103	0.0108542	TRUE		Aco2	0.871169	-0.311474	-0.585043
Hadh	4.30885	4.30885	4.30635	4.30802	5.27189	6.07634	6.07634	5.80819	6.31688	6.30699	6.3034	6.30909	5.91229	6.10675	6.16303	6.06069		Hadh	0.431064	0.119343	0.0613928	TRUE		Hadh	1.21802	-0.119534	-0.368189
Aldh5a1	5.60308	NA	5.58776	5.59542	6.5919	6.00034	6.05398	6.21541	NA	6.55847	6.71378	6.63612	6.63109	6.7808	6.76773	6.72654		Aldh5a1	0.151602	0.0944914	0.114015	TRUE		Aldh5a1	0.0188884	-0.226167	-0.142393
Pcca	5.85271	5.94316	5.69176	5.82921	7.57995	6.86429	6.81	7.08475	7.11673	6.76446	6.67967	6.85362	7.54024	6.96511	6.95491	7.15342		Pcca	0.281416	-0.0478499	0.0139167	TRUE		Pcca	0.575903	-0.836935	-0.571903
Ces1f	2.52408	2.52092	2.4314	2.49213	2.8209	2.47405	2.65658	2.65051	3.00176	2.81433	2.8075	2.87453	2.97631	2.55274	2.55274	2.69393		Ces1f	0.0888865	0.117056	0.0234448			Ces1f	-0.250217	-0.129344	-0.531019
Aadac	2.35934	2.35934	2.44031	2.38633	2.35707	2.1749	2.13897	2.22365	2.91538	2.43968	2.43445	2.5965	2.26851	1.98898	1.99001	2.0825		Aadac	-0.101866	0.223644	-0.0946115			Aadac	-1.06871	0.328008	-1.03758
Gapdh	2.83019	2.96898	2.77545	2.85821	3.37144	NA	3.16909	3.27026	4.28825	NA	4.20116	4.2447	4.2054	4.05033	4.05033	4.10202		Gapdh	0.194294	0.376257	0.326927			Gapdh	0.202071	0.982853	0.771185
Mpst	3.16008	3.16008	3.13059	3.15025	4.02067	3.78731	3.78731	3.8651	4.33206	4.10797	3.99024	4.14342	4.30288	4.15087	4.14307	4.19894		Mpst	0.295037	0.100317	0.119521	TRUE		Mpst	0.634347	-0.201168	-0.118768
Ass1	3.56738	3.60642	3.13663	3.43681	3.59608	3.07545	3.04367	3.2384	3.63248	3.63211	3.63265	3.63242	3.37018	3.22723	3.26711	3.28817		Ass1	-0.0857876	0.165647	0.0220039			Ass1	-0.99972	0.0791525	-0.537201
Cmbl	3.7244	3.6918	3.62871	3.68164	4.08099	3.78986	3.79133	3.8874	3.90182	4.18543	4.1716	4.08628	3.7311	3.91082	3.95598	3.86596		Cmbl	0.0784573	0.0719852	-0.0079764			Cmbl	-0.294968	-0.322738	-0.665843
Acads	4.82019	4.75732	4.80049	4.79267	5.97847	6.08425	6.16346	6.07539	6.37956	6.58614	6.61131	6.52567	6.0254	6.24387	6.24447	6.17125		Acads	0.342149	0.103148	0.0225841	TRUE		Acads	0.836498	-0.189022	-0.534712
Mdh2	5.21977	5.21984	5.15866	5.19942	6.66308	6.5076	6.50614	6.55894	7.02051	7.02598	7.02678	7.02442	6.64911	6.70107	6.70048	6.68355		Mdh2	0.335112	0.0989166	0.0271524	TRUE		Mdh2	0.806302	-0.207179	-0.51511
Hibch	4.35683	NA	4.29938	4.32811	5.83872	5.74542	5.92564	5.8366	NA	5.96429	5.95377	5.95903	5.36351	5.82638	5.82625	5.67205		Hibch	0.431391	0.0299501	-0.0412579	TRUE		Hibch	1.21943	-0.503105	-0.808649
Idh3g	1.76035	1.87649	1.87438	1.83707	2.72267	NA	NA	2.72267	2.87979	NA	NA	2.87979	2.33328	NA	NA	2.33328		Idh3g	0.567612	0.0809425	-0.22266	TRUE		Idh3g	1.80393	-0.284303	-1.58702
Hspd1	4.6407	4.67417	4.66844	4.6611	6.1094	5.94882	5.9804	6.01287	6.13991	6.37179	6.37142	6.29437	6.04231	6.05439	6.04373	6.04681		Hspd1	0.367383	0.0660082	0.00812018	TRUE		Hspd1	0.944773	-0.348385	-0.596775
Hadha	4.55522	4.56208	4.53832	4.55187	5.78127	5.68778	5.68789	5.71898	5.91376	5.94837	5.95832	5.94015	5.69241	5.74256	5.74271	5.72589		Hadha	0.329297	0.054742	0.00174362	TRUE		Hadha	0.781354	-0.396727	-0.624136
Suclg2	4.27331	4.29652	4.24294	4.27092	4.98854	4.63149	4.61638	4.74547	5.4819	5.04126	5.10923	5.2108	5.02024	4.88408	4.88161	4.92864		Suclg2	0.152004	0.134953	0.0546394	TRUE		Suclg2	0.0206106	-0.0525505	-0.397167
Mccc1	4.88984	4.94602	4.89837	4.91141	6.31001	6.48703	6.6343	6.47711	6.68327	6.58236	6.6171	6.62757	6.57094	6.41788	6.41791	6.46891		Mccc1	0.399214	0.0331302	-0.00182836	TRUE		Mccc1	1.08136	-0.48946	-0.639462
Dmgdh	4.68208	4.66732	4.6705	4.6733	6.02239	5.8614	5.90675	5.93018	5.75151	5.8327	5.82935	5.80452	5.88775	5.95407	5.95802	5.93328		Dmgdh	0.343635	-0.0308992	0.000753806	TRUE		Dmgdh	0.842874	-0.764201	-0.628383
Atp5f1b	5.5134	5.52693	5.51954	5.51996	6.7949	6.80991	6.8074	6.80407	6.76569	6.7454	6.74707	6.75272	6.95121	7.05507	7.05987	7.02205		Atp5f1b	0.301741	-0.0109297	0.0454942			Atp5f1b	0.663112	-0.678515	-0.436407
Rrbp1	1.90606	NA	NA	1.90606	2.39281	2.25312	NA	2.32297	NA	2.06219	NA	2.06219	NA	NA	NA	NA		Rrbp1	0.285376	-0.171791	NA			Rrbp1
P4hb	2.32966	2.32994	2.30057	2.32006	2.7935	2.69402	2.69962	2.72905	2.71313	2.67947	2.78035	2.72432	2.42314	2.58447	2.58763	2.53175		P4hb	0.234237	-0.00250173	-0.108264			P4hb	0.373464	-0.642352	-1.09616
Ddost	5.82901	5.82901	5.79944	5.81915	7.03919	6.98765	7.09816	7.04167	6.63926	6.4426	6.43917	6.50701	6.43025	6.0448	6.46756	6.3142		Ddost	0.275108	-0.113923	-0.157317			Ddost	0.548835	-1.12044	-1.30664
Vdac1	3.70973	3.61965	3.56597	3.63179	4.50904	4.00191	3.93587	4.14894	4.72455	4.7271	4.5865	4.67938	4.5061	4.29941	4.29941	4.36831		Vdac1	0.192064	0.173574	0.0743315	TRUE		Vdac1	0.192505	0.113168	-0.312671
Acaa2	4.86615	4.85612	4.85256	4.85828	6.28186	6.32701	6.30691	6.30526	6.59683	6.57958	6.58116	6.58586	6.39176	6.39408	6.39287	6.3929		Acaa2	0.376111	0.0628158	0.0199156	TRUE		Acaa2	0.982226	-0.362083	-0.546162
Acadvl	2.52504	2.40635	2.5966	2.50933	2.80262	2.59225	2.63672	2.6772	3.09146	2.88227	2.88267	2.95213	2.85551	2.6629	2.584	2.70081		Acadvl	0.0934211	0.141035	0.012667	TRUE		Acadvl	-0.23076	-0.0264567	-0.577265
Hint2	3.59966	NA	3.53755	3.5686	4.45711	NA	NA	4.45711	NA	NA	5.19829	5.19829	4.34091	NA	4.59365	4.46728		Hint2	0.320748	0.221929	0.00328812	TRUE		Hint2	0.744669	0.320649	-0.617508
Ndufb4	4.43832	4.43832	4.40624	4.42762	5.23272	5.16168	5.06426	5.15289	5.46443	5.33954	5.52674	5.44357	5.59428	5.14624	5.14852	5.29635		Ndufb4	0.218849	0.0791711	0.0396151	TRUE		Ndufb4	0.307436	-0.291904	-0.461634
Cyc1	4.83318	4.89247	4.86603	4.86389	5.90867	5.49054	5.49054	5.62992	6.63849	6.14037	6.14719	6.30869	5.91887	5.76538	5.77352	5.81926		Cyc1	0.211003	0.164225	0.0477209	TRUE		Cyc1	0.273767	0.0730525	-0.426853
Gls2	2.35826	2.40042	2.3912	2.38329	2.87261	2.4527	2.45938	2.5949	2.90787	2.86435	2.93913	2.90378	3.23969	3.16269	3.07452	3.15897		Gls2	0.122722	0.162256	0.283775	TRUE		Gls2	-0.105034	0.0646012	0.586024
Etfdh	4.97649	5.01358	4.97552	4.98853	6.38132	6.36015	6.36049	6.36732	6.11138	6.51344	6.41451	6.34644	6.27253	6.42209	6.44053	6.37838		Etfdh	0.352072	-0.00473887	0.00250366	TRUE		Etfdh	0.879076	-0.651951	-0.620874
Rpl3	6.60838	6.60838	6.57228	6.59634	7.46428	8.1164	8.21602	7.93223	7.11681	7.53952	7.54361	7.39998	7.3519	8.32006	8.27491	7.98229		Rpl3	0.26606	-0.100206	0.00907579			Rpl3	0.510012	-1.06159	-0.592674
Dld	4.94766	4.94766	4.9196	4.93831	6.35626	6.98028	6.98028	6.77227	6.31162	6.72644	6.72718	6.58841	6.48767	6.91418	6.91418	6.77201		Dld	0.455623	-0.0397094	-5.61356e-05	TRUE		Dld	1.3234	-0.802005	-0.631858
Decr2	2.03427	2.07247	2.0639	2.05688	2.24132	2.06401	2.09253	2.13262	2.47756	2.22178	2.47017	2.38984	2.53909	2.05933	2.06663	2.22168		Decr2	0.0521676	0.164286	0.0590261			Decr2	-0.407773	0.073314	-0.378344
Acox1	1.12687	1.12712	1.06425	1.10608	1.34753	1.13357	1.15366	1.21159	1.28082	1.28768	1.32386	1.29745	1.77307	1.4624	1.4624	1.56596		Acox1	0.131448	0.098779	0.370145			Acox1	-0.0675923	-0.20777	0.956625
Aldh7a1	5.00389	4.95723	4.93459	4.96524	6.51872	6.44805	6.40955	6.45877	6.25504	6.51022	6.49708	6.42078	6.35614	6.52185	6.51954	6.46584		Aldh7a1	0.379397	-0.00851021	0.00157874	TRUE		Aldh7a1	0.996324	-0.668133	-0.624843
Prodh	2.50649	2.43424	2.50305	2.48126	2.6015	2.42257	2.69538	2.57315	3.25936	2.43661	2.4237	2.70656	2.64987	2.21943	2.28026	2.38319		Prodh	0.0524624	0.0729226	-0.110644	TRUE		Prodh	-0.406508	-0.318716	-1.10638
Rida	4.60385	4.30118	4.26205	4.38902	5.24078	5.1052	5.11903	5.155	5.05153	5.13556	5.13176	5.10628	4.97138	5.22697	5.22697	5.14177		Rida	0.232073	-0.0137003	-0.00370683	TRUE		Rida	0.364176	-0.690403	-0.647523
Rpn2	4.87604	4.94367	4.90674	4.90882	5.70116	5.34421	5.18823	5.4112	5.35669	4.97756	5.07151	5.13525	5.29014	5.23139	5.25195	5.25783		Rpn2	0.140573	-0.0755125	-0.0414814			Rpn2	-0.0284359	-0.955631	-0.809608
Acsf2	3.81461	3.90178	3.81389	3.84343	5.30335	5.25897	5.24204	5.26812	5.55962	5.60619	5.57289	5.57957	5.18436	5.15504	5.16525	5.16822		Acsf2	0.454895	0.0828655	-0.027621	TRUE		Acsf2	1.32028	-0.276052	-0.750135
Mttp	2.44349	2.52731	2.51245	2.49442	2.83894	2.59947	2.62158	2.68666	3.09699	2.61194	2.61358	2.77417	2.95969	2.4965	2.49839	2.65152		Mttp	0.107113	0.046241	-0.018994			Mttp	-0.172009	-0.433203	-0.713118
Abcd3	1.98538	2.00625	1.99571	1.99578	2.25703	2.19646	2.11736	2.19028	2.32908	2.07287	2.0847	2.16222	2.22047	2.15831	2.15826	2.17901		Abcd3	0.134162	-0.0186026	-0.00743986	TRUE		Abcd3	-0.0559467	-0.711438	-0.663541
Slc25a13	4.8286	4.81993	4.9458	4.86477	6.1564	6.03811	6.03086	6.07512	6.20263	6.29133	6.28859	6.26085	6.03498	5.99737	5.98836	6.0069		Slc25a13	0.320541	0.0434451	-0.0162927	TRUE		Slc25a13	0.743781	-0.4452	-0.701527
Prdx6	3.90071	3.88863	3.88152	3.89029	4.28376	4.21033	4.26445	4.25285	4.49997	4.27846	4.27633	4.35159	4.2502	4.24692	4.24692	4.24802		Prdx6	0.128553	0.0331129	-0.00163946	TRUE		Prdx6	-0.0800149	-0.489534	-0.638652
Fh	5.21553	5.04624	5.02028	5.09402	6.384	5.95438	6.02006	6.11948	6.39152	6.36362	6.36243	6.37253	6.53629	6.27123	6.2743	6.36061		Fh	0.264606	0.0584564	0.0557556			Fh	0.503771	-0.380788	-0.392377
Aifm1	4.76888	4.78026	4.7254	4.75818	5.61937	5.62285	5.61202	5.61808	5.56734	5.73451	5.72503	5.67563	5.40484	5.32352	5.32402	5.35079		Aifm1	0.239668	0.0147029	-0.0703249	TRUE		Aifm1	0.396764	-0.568529	-0.933372
Pgrmc1	1.92124	1.92124	1.78829	1.87692	1.98181	1.78224	1.80927	1.85777	2.01805	2.11452	2.1422	2.09159	1.86705	2.0692	1.94431	1.96018		Pgrmc1	-0.0147937	0.171026	0.0774161			Pgrmc1	-0.695095	0.102233	-0.299435
Pdia3	3.07933	2.95629	2.86198	2.96587	3.27422	2.74252	2.764	2.92691	2.8842	2.597	2.59653	2.69258	2.5795	2.42085	2.45535	2.48523		Pdia3	-0.0190739	-0.120392	-0.235998			Pdia3	-0.713461	-1.1482	-1.64426
Cat	1.30611	NA	1.28586	1.29599	1.34558	1.33192	1.39153	1.35634	NA	1.89742	1.99807	1.94775	1.4725	1.12863	1.10517	1.23543		Cat	0.0656726	0.522084	-0.134705	TRUE		Cat	-0.349825	1.60858	-1.20962
Uqcrc1	4.99007	4.87686	4.96103	4.94265	5.9409	5.6268	5.6268	5.7315	5.62873	6.00992	6.01548	5.88471	5.48484	5.68666	5.68891	5.62014		Uqcrc1	0.213628	0.0380592	-0.0283068	TRUE		Uqcrc1	0.28503	-0.46831	-0.753078
Glul	2.58116	2.53682	2.27278	2.46359	3.04982	2.62673	2.81175	2.82943	3.06083	2.90111	2.99989	2.98728	2.94635	3.04631	2.91685	2.96984		Glul	0.199752	0.078319	0.069872			Glul	0.225493	-0.295561	-0.331806
Otc	5.46498	5.45885	5.41628	5.4467	7.10387	7.02979	6.98363	7.0391	7.17786	6.90106	7.00018	7.02637	6.75875	6.73992	6.85838	6.78568		Otc	0.370008	-0.00261153	-0.0528969	TRUE		Otc	0.956037	-0.642823	-0.858591
Calr	3.28561	3.28561	3.24946	3.27356	3.38075	3.18456	3.21044	3.25858	3.32493	3.25568	3.25657	3.27906	3.60553	3.1829	2.99281	3.26041		Calr	-0.00661751	0.00903897	0.000809937			Calr	-0.660012	-0.592832	-0.628142
Abhd14b	4.32726	4.32726	4.29964	4.31805	4.74247	4.64485	4.8646	4.75064	4.67782	4.80586	4.88353	4.78907	4.94021	5.13387	5.1426	5.07222		Abhd14b	0.137742	0.0116232	0.0944962			Abhd14b	-0.0405858	-0.581744	-0.226146
Ndufb10	4.43134	NA	4.40759	4.41946	4.96468	4.90634	4.90659	4.92587	NA	5.05594	5.05682	5.05638	5.18603	5.22374	5.21644	5.20874		Ndufb10	0.156508	0.037726	0.0805543	TRUE		Ndufb10	0.0399374	-0.46974	-0.28597
Hspa9	2.68148	2.69267	2.65134	2.67516	3.28029	2.80808	2.79697	2.96178	3.15928	2.97163	3.07977	3.07022	3.38488	2.93731	2.91652	3.07957		Hspa9	0.146836	0.0518799	0.0562663	TRUE		Hspa9	-0.00156332	-0.409008	-0.390186
Aldh4a1	4.86096	4.94363	4.89602	4.9002	6.19245	5.992	5.99714	6.06053	6.17507	6.17548	6.28357	6.21137	6.01024	5.95985	5.95485	5.97498		Aldh4a1	0.306602	0.0354683	-0.0205098	TRUE		Aldh4a1	0.683972	-0.479427	-0.719622
Pdia6	2.51425	2.75383	2.60774	2.62527	3.08831	2.37367	2.51856	2.66018	3.02845	2.5242	2.67082	2.74116	2.75381	2.29444	2.28577	2.44468		Pdia6	0.019058	0.0432607	-0.121882			Pdia6	-0.549842	-0.445991	-1.1546
Echdc3	4.54977	NA	4.71326	4.63152	5.25264	4.42696	4.53541	4.73833	NA	4.19561	4.18967	4.19264	4.96909	4.56207	4.6089	4.71335		Echdc3	0.0328954	-0.176521	-0.00762651	TRUE		Echdc3	-0.490468	-1.38905	-0.664342
Ctsd	2.85528	2.85528	NA	2.85528	2.61378	3.04796	2.83949	2.83375	2.7225	3.17499	3.21341	3.03697	NA	2.97046	2.87284	2.92165		Ctsd	-0.0109235	0.099922	0.0440733			Ctsd	-0.678489	-0.202865	-0.442505
Gpd1	3.77782	3.5109	3.68754	3.65876	3.54436	3.61642	3.99433	3.71837	3.55117	3.68446	3.62813	3.62125	3.73139	3.8849	3.89785	3.83804		Gpd1	0.0233175	-0.0381821	0.0457007			Gpd1	-0.531565	-0.795452	-0.435522
Slc27a2	2.19007	2.20773	2.2003	2.19936	2.14158	1.92868	1.88306	1.98444	2.50463	2.32299	2.32064	2.38275	2.24918	2.20756	2.16863	2.20846		Slc27a2	-0.148357	0.263898	0.154309			Slc27a2	-1.2682	0.500733	0.0305013
Sardh	5.07714	5.09198	5.05679	5.0753	6.66547	6.62291	6.59002	6.62613	6.69454	6.49716	6.54346	6.57839	6.43962	6.47906	6.48717	6.46862		Sardh	0.384673	-0.0104322	-0.034709	TRUE		Sardh	1.01896	-0.67638	-0.780549
Rplp0	7.08284	7.08284	6.26258	6.80942	8.20515	8.19641	8.19644	8.19933	7.35908	7.31093	7.32867	7.33289	7.46327	8.20996	8.20996	7.96106		Rplp0	0.267975	-0.161124	-0.0425456			Rplp0	0.518226	-1.32298	-0.814175
Hspa5	2.83293	2.93739	2.81396	2.86142	2.91148	2.75422	2.75938	2.80836	2.89012	2.92305	3.04321	2.95212	2.61705	2.54903	2.58526	2.58378		Hspa5	-0.0270053	0.0720251	-0.120245			Hspa5	-0.747493	-0.322567	-1.14757
Rps17	5.71736	5.71736	NA	5.71736	5.54032	NA	NA	5.54032	4.88811	NA	NA	4.88811	NA	NA	NA	NA		Rps17	-0.0453814	-0.180693	NA			Rps17
Bckdha	3.13286	3.13286	3.16944	3.14505	4.02341	NA	3.65424	3.83883	4.03715	NA	3.82902	3.93308	3.74891	3.70556	3.7186	3.72436		Bckdha	0.287583	0.0349952	-0.0436745	TRUE		Bckdha	0.602362	-0.481457	-0.819019
L2hgdh	4.29382	4.3002	4.2965	4.29684	5.75311	5.31181	5.26453	5.44315	6.79056	6.15405	5.79688	6.24716	6.3368	5.48511	5.40894	5.74362		L2hgdh	0.341167	0.198759	0.0775174	TRUE		L2hgdh	0.832284	0.221232	-0.299001
Aldh6a1	4.5731	4.57693	4.46938	4.5398	5.67945	5.78767	5.6732	5.71344	5.85062	5.74042	5.71566	5.7689	5.76188	5.86847	5.86995	5.83343		Aldh6a1	0.331729	0.0139372	0.0299863	TRUE		Aldh6a1	0.791789	-0.571815	-0.50295
Fbp1	2.84277	2.69911	2.93228	2.82472	3.25741	3.11799	2.92464	3.10001	3.21693	3.68576	3.69754	3.53341	3.40436	3.52771	3.54113	3.49107		Fbp1	0.134167	0.188787	0.171394			Fbp1	-0.0559254	0.178442	0.103813
Gldc	2.58071	NA	NA	2.58071	4.12151	3.24104	3.24365	3.5354	NA	3.30885	3.31411	3.31148	NA	3.6405	3.64044	3.64047		Gldc	0.454108	-0.0943965	0.0422487	TRUE		Gldc	1.3169	-1.03666	-0.450333
Acsm5	3.96027	NA	NA	3.96027	5.5077	5.53144	5.72739	5.58884	NA	5.80697	5.7421	5.77453	NA	5.74738	5.63728	5.69233		Acsm5	0.496951	0.0471547	0.026469	TRUE		Acsm5	1.50073	-0.429283	-0.518042
Acox2	2.24539	2.23192	2.19232	2.22321	2.21146	2.27568	2.40993	2.29902	2.08776	2.29531	2.30393	2.229	2.0856	2.52886	2.52145	2.37864		Acox2	0.0483744	-0.0446247	0.0491153			Acox2	-0.424049	-0.823096	-0.42087
Ahcy	3.38957	3.38957	3.25531	3.34481	3.02364	NA	NA	3.02364	3.3321	NA	3.30413	3.31812	3.66993	NA	3.44454	3.55724		Ahcy	-0.14564	0.134078	0.23447			Ahcy	-1.25654	-0.0563062	0.374464
Acad11	1.84213	1.82137	1.6706	1.77803	1.83059	1.77512	1.64176	1.74916	1.79986	2.02204	1.95501	1.92564	1.8695	1.63793	1.6373	1.71491		Acad11	-0.023623	0.138676	-0.028525	TRUE		Acad11	-0.73298	-0.0365765	-0.754014
Mccc2	4.73085	4.60301	4.57501	4.63629	6.34558	6.11651	6.10759	6.18989	6.36999	6.24111	6.24717	6.28609	7.92905	6.04119	6.06119	6.67714		Mccc2	0.416945	0.0222487	0.109316	TRUE		Mccc2	1.15744	-0.536151	-0.162555
Sucla2	4.07289	3.99667	4.02604	4.03187	5.50725	5.28958	5.23819	5.34501	4.94929	5.46019	5.46769	5.29239	5.33284	5.24635	5.25556	5.27825		Sucla2	0.406745	-0.0142733	-0.0181317	TRUE		Sucla2	1.11367	-0.692862	-0.709418
Acsl1	2.22964	2.22916	2.25161	2.2368	2.70691	2.6327	2.71535	2.68499	2.73399	2.72589	2.70327	2.72105	2.52861	2.56724	2.53708	2.54431		Acsl1	0.263478	0.0192493	-0.0776388	TRUE		Acsl1	0.498933	-0.549021	-0.964755
Nudt12	1.54379	NA	NA	1.54379	1.88157	NA	NA	1.88157	NA	NA	NA	NA	NA	NA	NA	NA		Nudt12	0.285464	NA	NA			Nudt12
Mtarc1	2.33987	2.32834	2.30645	2.32489	2.16004	2.17039	2.05674	2.12906	2.0923	2.04309	2.04352	2.05963	2.52829	2.29892	2.29892	2.37538		Mtarc1	-0.126946	-0.0478255	0.157943	TRUE		Mtarc1	-1.17633	-0.83683	0.0460957
Hao1	1.55636	1.51699	1.34316	1.47217	2.03452	1.60479	1.67892	1.77274	1.95182	2.09072	2.12473	2.05576	1.74544	1.85742	1.85354	1.8188		Hao1	0.268043	0.213685	0.0370006			Hao1	0.518522	0.285275	-0.472852
Hsd17b10	4.68849	4.68849	4.74196	4.70631	6.1863	6.10051	6.33817	6.20833	6.25784	6.22866	6.24646	6.24432	7.76555	6.39637	6.41499	6.85897		Hsd17b10	0.399607	0.00834061	0.143788	TRUE		Hsd17b10	1.08304	-0.595829	-0.0146438
Mtch2	3.93275	3.9376	3.99307	3.95447	5.0533	4.65387	4.70425	4.80381	5.04424	5.08488	5.03803	5.05572	3.97727	4.51408	4.51408	4.33514		Mtch2	0.280694	0.0737379	-0.148098	TRUE		Mtch2	0.572802	-0.315218	-1.26709
Atp5pd	6.01236	6.01694	5.9748	6.00136	7.47805	7.39819	7.41798	7.43141	7.69667	7.56336	7.56267	7.60757	7.55132	7.71426	7.71426	7.65995		Atp5pd	0.308345	0.0337999	0.0436989			Atp5pd	0.691452	-0.486586	-0.444111
Aldh1b1	4.61019	NA	4.54197	4.57608	6.3707	6.12148	5.45127	5.98115	NA	5.78172	5.76757	5.77465	5.78454	5.75693	6.70206	6.08118		Aldh1b1	0.38631	-0.0506899	0.0239276	TRUE		Aldh1b1	1.02599	-0.849121	-0.528947
Amacr	2.78815	2.75286	2.639	2.72667	3.34077	2.97488	2.88558	3.06708	3.01557	3.08659	3.03929	3.04715	3.21058	2.85387	2.85404	2.97283		Amacr	0.169724	-0.00940438	-0.0450279	TRUE		Amacr	0.0966446	-0.67197	-0.824826
Mtco2	4.90205	4.90205	NA	4.90205	5.49146	4.56312	4.56312	4.87257	5.35096	5.57988	5.58038	5.50374	NA	5.56813	5.56813	5.56813		Mtco2	-0.00870273	0.17573	0.192511			Mtco2	-0.668959	0.122418	0.194422
Idh2	4.90093	4.85029	4.75549	4.83557	5.97853	5.80683	5.80683	5.86406	6.25199	6.55469	6.51456	6.44042	6.13807	6.23378	6.27882	6.21689		Idh2	0.278214	0.135253	0.0842921	TRUE		Idh2	0.562164	-0.051264	-0.269931
Uox	1.91071	1.90409	1.88708	1.90063	2.13037	2.04183	2.05292	2.07504	1.90586	2.08249	2.07375	2.0207	1.9016	1.9017	1.90284	1.90205		Uox	0.126662	-0.0382843	-0.125587			Uox	-0.0881252	-0.79589	-1.17049
Faah	1.95922	1.65669	1.65585	1.75725	2.22511	2.23247	2.26817	2.24192	2.21962	2.26433	2.23411	2.23935	2.26311	2.33206	2.30687	2.30068		Faah	0.351412	-0.00165264	0.037327			Faah	0.876245	-0.638708	-0.471452
Pdia5	5.4701	5.64812	5.4315	5.51657	5.48625	6.18956	6.19998	5.95859	6.50589	5.85431	5.75441	6.0382	4.88181	5.74151	5.74314	5.45549		Pdia5	0.1112	0.0191475	-0.127264			Pdia5	-0.154473	-0.549458	-1.17769
Samm50	5.2773	5.16299	5.51952	5.31994	7.06162	8.00079	7.6332	7.5652	7.43027	7.59463	7.59581	7.54024	7.32861	7.88638	7.66695	7.62731		Samm50	0.50797	-0.00476897	0.0117967	TRUE		Samm50	1.54801	-0.65208	-0.580999
Atp5f1a	5.21551	5.2229	5.17351	5.20397	6.51984	6.37944	6.39175	6.43034	6.50014	6.55371	6.5583	6.53738	6.58405	6.5266	6.5266	6.54575		Atp5f1a	0.305282	0.0238177	0.0256629			Atp5f1a	0.678306	-0.529419	-0.521501
Gsta3	4.3545	4.3545	4.32057	4.34319	4.31113	4.36081	4.36081	4.34425	4.7599	4.65179	4.65263	4.68811	4.56688	4.43195	4.43195	4.47693		Gsta3	0.000351507	0.109898	0.0434011			Gsta3	-0.630109	-0.160059	-0.445389
Rmdn3	4.4694	4.58082	4.71781	4.58935	5.30663	NA	NA	5.30663	5.70283	NA	6.01372	5.85828	5.77555	NA	6.03624	5.90589		Rmdn3	0.209508	0.142679	0.154359	TRUE		Rmdn3	0.267353	-0.0193986	0.0307157
Hmgcs2	3.08876	3.08607	3.04568	3.07351	3.70121	3.48561	3.43272	3.53985	3.61349	3.56318	3.53259	3.56976	3.35051	3.44717	3.44762	3.4151		Hmgcs2	0.203802	0.0121381	-0.0517596	TRUE		Hmgcs2	0.242869	-0.579534	-0.853711
Stoml2	4.09188	4.066	4.06542	4.07443	4.93851	5.23429	5.24631	5.1397	5.18724	5.3788	5.25862	5.27488	4.85616	5.06241	5.06984	4.99614		Stoml2	0.335085	0.0374545	-0.0408717	TRUE		Stoml2	0.806189	-0.470905	-0.806992
Hadhb	4.86665	4.83613	4.92463	4.87581	6.10401	5.87634	5.8504	5.94358	6.34584	6.12278	6.09706	6.18856	6.4187	5.92504	5.77096	6.03823		Hadhb	0.285692	0.0582712	0.0227937	TRUE		Hadhb	0.594248	-0.381583	-0.533812
Cryz	4.30827	4.70968	4.67859	4.56552	5.11892	4.59283	4.60441	4.77206	4.80879	4.86719	4.83814	4.83804	5.29744	5.08716	5.08716	5.15725		Cryz	0.0638329	0.0198118	0.111992	TRUE		Cryz	-0.357719	-0.546608	-0.151076
Ephx2	2.9536	2.93556	2.86713	2.91876	2.91978	2.79752	2.78181	2.83304	3.05512	3.03228	3.05614	3.04785	2.9169	2.77235	2.78229	2.82385		Ephx2	-0.0430076	0.105441	-0.00468738	TRUE		Ephx2	-0.816157	-0.179182	-0.65173
Atp5po	5.86003	5.86022	5.83494	5.85173	7.31878	7.66815	7.51059	7.49917	7.79503	7.68998	7.69457	7.72653	7.31151	7.74223	7.75604	7.60326		Atp5po	0.357869	0.0430888	0.0198869			Atp5po	0.903951	-0.446729	-0.546285
Rps3	5.74682	5.58941	5.58736	5.6412	6.25826	6.70414	6.53476	6.49905	5.903	6.14647	6.13207	6.06051	6.51665	6.51633	6.53313	6.52204		Rps3	0.204228	-0.10079	0.00509291			Rps3	0.244699	-1.06409	-0.609764
Mettl26	3.30912	NA	NA	3.30912	3.2987	NA	NA	3.2987	NA	NA	NA	NA	NA	NA	NA	NA		Mettl26	-0.00455091	NA	NA			Mettl26
Timm50	2.33859	NA	2.32867	2.33363	2.52676	2.9572	2.9572	2.81372	NA	3.18176	NA	3.18176	2.76704	2.88257	NA	2.8248		Timm50	0.269902	0.177346	0.00567198	TRUE		Timm50	0.526495	0.129352	-0.607279
Acsm3	3.79346	NA	3.7316	3.76253	4.83965	NA	5.14764	4.99365	NA	NA	5.24685	5.24685	5.59324	4.90834	4.84809	5.11656		Acsm3	0.40839	0.071358	0.0350797	TRUE		Acsm3	1.12073	-0.32543	-0.481095
Pm20d1	2.20135	2.4089	2.1493	2.25318	2.13123	2.28829	2.2513	2.22361	2.12507	2.62694	2.71886	2.49029	2.34103	2.07806	2.07755	2.16555		Pm20d1	-0.0190617	0.163412	-0.038169			Pm20d1	-0.713409	0.069563	-0.795395
Uqcrc2	4.56113	4.52767	4.39244	4.49375	5.43234	5.48315	5.48137	5.46562	5.73276	5.585	5.58481	5.63419	5.32975	5.23017	5.33492	5.29828		Uqcrc2	0.282466	0.0438231	-0.0448608	TRUE		Uqcrc2	0.580409	-0.443578	-0.824109
Ndufv1	4.06599	NA	4.01781	4.0419	3.55959	3.28863	3.01888	3.28904	NA	3.01454	3.02313	3.01884	3.82652	2.97497	3.03409	3.27853		Ndufv1	-0.297369	-0.123672	-0.00461525	TRUE		Ndufv1	-1.90759	-1.16228	-0.651421
Rplp2	5.7215	5.7215	5.68668	5.70989	5.75326	6.10755	6.05448	5.97176	5.21451	5.61676	5.61741	5.48289	5.80927	5.9164	5.91099	5.87888		Rplp2	0.0646936	-0.12322	-0.0226142			Rplp2	-0.354025	-1.16034	-0.728652
Ehhadh	2.23073	2.2313	2.2009	2.22098	2.29882	2.16416	2.09703	2.18667	2.49223	2.50111	2.50247	2.4986	2.23614	2.23407	2.23407	2.23476		Ehhadh	-0.0224605	0.192385	0.0313863	TRUE		Ehhadh	-0.727992	0.193883	-0.496943
Acaa1b	1.37284	1.33516	1.48481	1.39761	1.48965	1.38202	1.4643	1.44532	1.51643	1.4438	1.44529	1.46851	1.22382	1.20345	1.19201	1.20643		Acaa1b	0.0484327	0.0229575	-0.260652	TRUE		Acaa1b	-0.423799	-0.53311	-1.75004
Txnrd2	5.32164	NA	4.95477	5.1382	7.64464	NA	6.6704	7.15752	NA	NA	6.23793	6.23793	6.54133	6.02573	6.11627	6.22778		Txnrd2	0.478196	-0.198392	-0.200742	TRUE		Txnrd2	1.42026	-1.48289	-1.49297
Ptrh2	2.51856	2.51856	2.49843	2.51185	3.29988	2.77934	2.70015	2.92646	3.21609	2.71834	2.71854	2.88432	3.32939	2.93447	2.94084	3.06823		Ptrh2	0.220404	-0.0209225	0.0682538	TRUE		Ptrh2	0.314107	-0.721393	-0.338749
Gstz1	5.20334	5.31046	5.16388	5.22589	5.66959	5.32191	5.46388	5.48512	5.74663	5.50956	5.5205	5.59223	5.62593	5.71594	5.71534	5.68573		Gstz1	0.0698469	0.0278998	0.0518222	TRUE		Gstz1	-0.331913	-0.511903	-0.409255
Abcb7	3.25249	3.46971	NA	3.3611	4.13313	3.90022	NA	4.01667	5.13718	4.54213	NA	4.83965	NA	NA	NA	NA		Abcb7	0.257066	0.268902	NA	TRUE		Abcb7
Rpn1	5.34105	5.31089	5.29381	5.31525	5.82123	5.91129	5.82239	5.85164	5.59953	5.65466	5.58641	5.61353	5.76812	5.52521	5.59177	5.62837		Rpn1	0.138703	-0.0599309	-0.0561237			Rpn1	-0.036461	-0.888773	-0.872437
Cpt2	3.64067	3.61796	3.58672	3.61512	4.24906	4.02892	4.0246	4.10086	4.22775	4.30163	4.3344	4.28793	4.01573	4.03157	4.03225	4.02652		Cpt2	0.181885	0.0643537	-0.0263933	TRUE		Cpt2	0.148826	-0.355484	-0.744868
Cyb5r3	2.70723	2.85737	2.77067	2.77843	3.31074	3.11083	3.07321	3.16493	3.54105	3.23979	3.22916	3.33667	3.19973	3.09059	3.09878	3.1297		Cyb5r3	0.187904	0.0762365	-0.0161471	TRUE		Cyb5r3	0.174655	-0.304496	-0.700902
Mrps31	2.98531	NA	NA	2.98531	3.68188	NA	3.72336	3.70262	NA	NA	3.28028	3.28028	NA	3.94658	3.94658	3.94658		Mrps31	0.310663	-0.174726	0.092057	TRUE		Mrps31	0.701398	-1.38134	-0.236613
Aldh2	1.92552	1.90356	1.85835	1.89581	2.21562	2.41118	2.34061	2.32247	2.63951	2.60972	2.59778	2.61567	2.26771	2.35377	2.35377	2.32508		Aldh2	0.292847	0.171519	0.00162157	TRUE		Aldh2	0.624949	0.104348	-0.624659
Agmat	4.53788	4.7353	4.49051	4.5879	6.50727	6.60184	6.8601	6.6564	6.36242	6.22403	6.19697	6.26114	5.91873	6.10261	6.1123	6.04455		Agmat	0.53691	-0.0883171	-0.139108	TRUE		Agmat	1.67219	-1.01057	-1.22851
Cox5a	5.14237	5.14237	5.13891	5.14122	6.30836	5.67034	5.67034	5.88301	6.04067	5.9972	5.9943	6.01072	6.837	5.8927	5.8927	6.20746		Cox5a	0.194445	0.0309834	0.0774496	TRUE		Cox5a	0.202721	-0.498672	-0.299291
Mat1a	2.58352	2.39631	2.24217	2.40733	2.35085	NA	NA	2.35085	1.82266	NA	NA	1.82266	2.03727	NA	NA	2.03727		Mat1a	-0.034252	-0.367132	-0.206545			Mat1a	-0.778588	-2.20693	-1.51788
Ugt2a3	3.17226	NA	NA	3.17226	3.94396	3.16213	3.07899	3.39503	NA	3.04819	3.04845	3.04832	NA	3.19165	3.19165	3.19165		Ugt2a3	0.0979139	-0.155409	-0.0891225			Ugt2a3	-0.211481	-1.29846	-1.01403
Gys2	4.60247	4.65533	NA	4.6289	4.40638	5.17408	4.75166	4.77737	5.93536	5.79735	5.7908	5.84117	NA	5.45204	5.45204	5.45204		Gys2	0.045548	0.290039	0.190579			Gys2	-0.436177	0.612903	0.186132
Maob	3.39813	3.46471	3.36609	3.40964	4.2659	4.12533	4.09328	4.1615	4.42857	4.84268	4.79945	4.69023	4.18986	4.1728	4.17666	4.17977		Maob	0.287484	0.172555	0.00632019	TRUE		Maob	0.601938	0.108792	-0.604498
Snd1	3.4292	3.42138	NA	3.42529	3.75386	4.08662	3.96557	3.93535	3.79369	3.60594	3.6902	3.69661	NA	3.39642	3.39747	3.39694		Snd1	0.200267	-0.0902897	-0.212255	TRUE		Snd1	0.227701	-1.01904	-1.54238
Tkfc	2.3381	2.70876	2.69163	2.5795	3.14327	2.99741	3.05899	3.06655	3.32165	3.52236	3.53938	3.46113	3.48301	3.19828	3.17411	3.28513		Tkfc	0.24953	0.174624	0.0993337			Tkfc	0.439082	0.117673	-0.20539
Dnaja3	2.30039	NA	NA	2.30039	2.56109	NA	NA	2.56109	NA	NA	2.46753	2.46753	NA	NA	2.32798	2.32798		Dnaja3	0.15488	-0.0536913	-0.137681	TRUE		Dnaja3	0.0329523	-0.861999	-1.22239
Hspa8	2.20823	1.947	NA	2.07761	2.71346	NA	NA	2.71346	1.97761	NA	1.94501	1.96131	NA	NA	2.04606	2.04606		Hspa8	0.385203	-0.468315	-0.407283			Hspa8	1.02124	-2.64109	-2.37921
Ptges2	3.80594	NA	NA	3.80594	4.62474	4.29493	NA	4.45984	NA	4.61402	NA	4.61402	NA	NA	NA	NA		Ptges2	0.228737	0.049033	NA	TRUE		Ptges2
Atp5pf	5.87586	5.87586	5.83777	5.86316	7.05253	7.11667	7.04885	7.07268	6.78298	6.96338	7.04083	6.92906	6.90643	7.09144	7.09144	7.02977		Atp5pf	0.270578	-0.0295978	-0.00877985			Atp5pf	0.529399	-0.758617	-0.66929
Hsdl2	2.69049	2.32703	2.48358	2.50037	2.67029	2.39203	2.32591	2.46275	2.61426	2.35369	2.41019	2.45938	2.12673	2.22128	2.22665	2.19155		Hsdl2	-0.0218727	-0.00197415	-0.168313	TRUE		Hsdl2	-0.72547	-0.640088	-1.35383
Ces2e	2.2725	NA	NA	2.2725	3.06297	NA	NA	3.06297	NA	NA	NA	NA	NA	NA	NA	NA		Ces2e	0.430651	NA	NA			Ces2e
Vwa8	2.82812	2.7912	2.86991	2.82975	3.45377	3.07704	3.11234	3.21439	3.24401	2.93994	2.99782	3.06059	3.70268	3.22356	3.22646	3.38423		Vwa8	0.183871	-0.0707323	0.0742856	TRUE		Vwa8	0.157348	-0.93512	-0.312867
Etfb	4.87057	4.87057	4.85154	4.86423	6.17059	6.15839	6.16221	6.16373	6.37347	6.51485	6.52453	6.47095	6.34414	6.31171	6.31171	6.32252		Etfb	0.341593	0.0701739	0.0366971	TRUE		Etfb	0.834114	-0.33051	-0.474155
Aass	5.63427	5.63792	5.51276	5.59498	5.2343	6.04095	6.01896	5.76474	6.30142	6.2221	6.23777	6.25376	6.44894	6.32223	6.31956	6.36358		Aass	0.0431209	0.117469	0.142583	TRUE		Aass	-0.446591	-0.127572	-0.0198113
Mtdh	3.2127	2.69468	NA	2.95369	4.27002	NA	NA	4.27002	3.94018	NA	NA	3.94018	NA	NA	NA	NA		Mtdh	0.531725	-0.115983	NA			Mtdh
Hsd17b4	1.7198	1.72508	1.69838	1.71442	1.8233	1.65633	1.65549	1.7117	1.77524	1.82384	1.82323	1.80744	1.84288	1.66342	1.66342	1.72324		Hsd17b4	-0.00228994	0.0785141	0.00968931	TRUE		Hsd17b4	-0.641443	-0.294723	-0.590042
Acad8	3.53281	NA	NA	3.53281	5.7225	6.97598	NA	6.34924	NA	6.82238	6.79549	6.80894	NA	NA	6.92621	6.92621		Acad8	0.845766	0.100845	0.125481	TRUE		Acad8	2.99745	-0.198904	-0.0931933
Phb	5.56229	5.54699	5.52092	5.5434	6.72786	6.77982	6.75728	6.75499	6.64087	6.70033	6.70099	6.68073	6.84432	6.87858	6.87858	6.86716		Phb	0.285182	-0.0159472	0.0237613	TRUE		Phb	0.592062	-0.700044	-0.52966
Shmt2	2.12388	2.24465	2.16142	2.17665	2.74292	2.6035	2.56521	2.63721	3.0695	2.84872	2.90254	2.94025	2.79141	2.52019	2.52019	2.61059		Shmt2	0.276903	0.156928	-0.0146337	TRUE		Shmt2	0.556535	0.0417397	-0.694409
Hsp90b1	2.48899	2.49069	2.37895	2.45288	2.81961	2.87778	2.91282	2.87007	2.80836	2.84698	2.85124	2.83553	2.76164	2.71546	2.72294	2.73335		Hsp90b1	0.22661	-0.0174676	-0.0704164			Hsp90b1	0.340735	-0.706568	-0.933765
Hagh	2.87955	3.48935	NA	3.18445	3.41183	3.43276	3.52107	3.45522	3.12604	3.53808	3.57834	3.41415	NA	3.54036	3.54036	3.54036		Hagh	0.117734	-0.0172506	0.0351176	TRUE		Hagh	-0.126438	-0.705637	-0.480932
Echdc2	4.5911	4.5911	4.55174	4.57798	6.10054	5.83763	6.28232	6.0735	6.42639	6.39196	6.83208	6.55014	6.32043	5.92161	6.21037	6.1508		Echdc2	0.407816	0.108999	0.0182475	TRUE		Echdc2	1.11827	-0.163917	-0.55332
Sdha	3.70664	3.69646	3.63028	3.67779	4.3119	4.41436	4.45892	4.39506	4.51727	4.34112	4.45178	4.43672	4.30881	4.13849	4.13802	4.19511		Sdha	0.257043	0.0136127	-0.0671747	TRUE		Sdha	0.471319	-0.573207	-0.919855
Gnmt	4.46069	4.46069	4.43013	4.4505	4.22799	4.06361	4.0308	4.10747	3.89171	3.99871	4.06702	3.98581	4.7912	4.14098	4.14011	4.35743		Gnmt	-0.115719	-0.0433754	0.0852276			Gnmt	-1.12815	-0.817735	-0.265917
Pgk1	4.727	5.41997	NA	5.07348	4.31722	4.17438	4.52542	4.33901	4.71271	4.40155	4.8084	4.64089	NA	4.80057	4.82997	4.81527		Pgk1	-0.225611	0.0970353	0.150252			Pgk1	-1.59969	-0.215252	0.0130927
Echs1	4.85703	NA	4.80494	4.83098	6.57552	NA	NA	6.57552	NA	NA	6.79177	6.79177	6.7723	NA	6.70414	6.73822		Echs1	0.444789	0.0466821	0.0352624	TRUE		Echs1	1.27691	-0.431311	-0.480311
Acat1	4.79617	4.79617	4.75733	4.78322	6.33003	5.97037	5.94251	6.08097	5.95713	6.28277	6.26239	6.16743	6.4393	6.06258	6.06131	6.18773		Acat1	0.346319	0.020368	0.0251087	TRUE		Acat1	0.854392	-0.544221	-0.523879
Cox4i1	4.56217	NA	4.5413	4.55173	5.19855	5.32642	5.32642	5.2838	NA	5.99369	5.99495	5.99432	5.11488	5.4364	5.4364	5.32923		Cox4i1	0.215159	0.18202	0.0123505	TRUE		Cox4i1	0.291601	0.149407	-0.578623
Ndufs2	3.72399	NA	NA	3.72399	3.2113	3.36801	3.44405	3.34112	NA	3.51977	3.51578	3.51778	NA	3.44783	3.45525	3.45154		Ndufs2	-0.156517	0.0743318	0.0469097	TRUE		Ndufs2	-1.30321	-0.312669	-0.430334
Adh1	3.96851	3.96851	3.99022	3.97575	4.05889	3.92315	3.92595	3.96933	4.31684	4.43018	4.43062	4.39254	4.14014	3.98313	3.98313	4.03547		Adh1	-0.00233087	0.146161	0.02384			Adh1	-0.641619	-0.00445901	-0.529323
Pccb	4.73205	4.73205	4.73994	4.73468	6.39741	6.63582	6.56568	6.53297	6.3218	6.76874	6.76414	6.61823	6.27092	6.78594	6.81127	6.62271		Pccb	0.464472	0.0187064	0.0196831	TRUE		Pccb	1.36137	-0.55135	-0.54716
Pdhb	4.57146	4.55157	4.53058	4.5512	5.62046	5.65368	5.72713	5.66709	5.9812	5.15703	5.1531	5.43044	5.95771	6.16116	5.9423	6.02039		Pdhb	0.31636	-0.0615382	0.0872488	TRUE		Pdhb	0.725842	-0.895669	-0.257244
Ak3	3.67074	4.05585	3.78724	3.83794	4.41203	3.62013	3.655	3.89572	4.16231	4.14464	4.14487	4.15061	4.32598	3.57381	3.6523	3.8507		Ak3	0.0215552	0.0914342	-0.0167702	TRUE		Ak3	-0.539127	-0.239285	-0.703576
Bdh1	5.08866	5.13782	5.0522	5.09289	5.28665	6.29573	6.30663	5.96301	5.89553	6.75357	6.75994	6.46968	6.54851	6.39675	6.39675	6.44734		Bdh1	0.227554	0.117654	0.112663	TRUE		Bdh1	0.344787	-0.126778	-0.148194
Comt	1.85408	1.95353	NA	1.9038	2.6473	NA	2.21979	2.43354	2.35336	NA	2.10932	2.23134	NA	2.16509	2.16509	2.16509		Comt	0.354173	-0.125148	-0.168631	TRUE		Comt	0.88809	-1.16861	-1.35519
Gcdh	2.97637	2.95769	2.95789	2.96398	3.72689	3.31126	3.28123	3.43979	3.74159	3.57532	3.57602	3.63098	3.74055	3.74451	3.74451	3.74319		Gcdh	0.214785	0.0780364	0.121946	TRUE		Gcdh	0.289996	-0.296773	-0.108362
Ndufa10	3.7098	3.71365	3.69691	3.70678	3.95517	3.95383	4.31225	4.07375	4.51689	4.50889	4.45294	4.49291	4.45012	4.20731	4.18172	4.27971		Ndufa10	0.13619	0.141291	0.0711564	TRUE		Ndufa10	-0.0472427	-0.0253554	-0.326294
Bckdhb	4.90623	NA	NA	4.90623	6.08742	6.20262	6.23373	6.17459	NA	5.98906	5.98931	5.98918	NA	6.55837	6.5745	6.56643		Bckdhb	0.331727	-0.0439843	0.088766	TRUE		Bckdhb	0.791781	-0.820348	-0.250734
Hmgcl	3.3944	3.44576	3.35717	3.39911	3.91645	4.09774	4.12556	4.04658	3.83628	4.18722	4.09498	4.0395	4.02757	3.98741	3.98782	4.00094		Hmgcl	0.251548	-0.00252874	-0.0163668	TRUE		Hmgcl	0.447742	-0.642468	-0.701845
Pecr	2.77042	2.77042	2.74633	2.76239	3.63685	2.69186	2.69601	3.00824	2.97367	2.84621	2.84566	2.88851	2.78256	2.76228	2.76347	2.76944		Pecr	0.123002	-0.0585921	-0.119327			Pecr	-0.10383	-0.883028	-1.14363
Nipsnap3b	4.84543	4.84543	4.80096	4.83061	6.21439	6.78823	6.64015	6.54759	6.72069	7.33713	7.31993	7.12592	5.88802	6.75788	6.75788	6.46792		Nipsnap3b	0.438759	0.122112	-0.0176607	TRUE		Nipsnap3b	1.25104	-0.107652	-0.707397
Cpt1a	2.38549	2.37873	2.34718	2.37047	2.87055	2.70875	2.79582	2.79171	2.76177	2.60523	2.60445	2.65715	2.61861	2.61788	2.65802	2.63151		Cpt1a	0.235979	-0.0712706	-0.0852605	TRUE		Cpt1a	0.380936	-0.93743	-0.997459
Phb2	5.73806	5.73806	5.63719	5.70443	7.04953	7.11481	7.11481	7.09305	7.11273	6.86715	6.8646	6.94816	6.97509	7.03426	7.06208	7.02381		Phb2	0.314323	-0.0297756	-0.014153	TRUE		Phb2	0.717101	-0.75938	-0.692346
Acaa1a	1.54112	1.54112	1.49045	1.52423	1.69785	1.48616	1.49459	1.55953	1.68779	1.72742	1.82281	1.74601	1.54416	1.61872	1.62416	1.59568		Acaa1a	0.0330359	0.162943	0.033053	TRUE		Acaa1a	-0.489865	0.0675494	-0.489791
Uqcrfs1	3.13989	3.15184	3.01197	3.10124	3.48049	3.12237	3.12237	3.24174	3.14392	3.71438	3.81473	3.55768	3.83555	3.50996	3.68831	3.67794		Uqcrfs1	0.0639263	0.134167	0.182129	TRUE		Uqcrfs1	-0.357318	-0.0559265	0.149873
Acsm1	4.79391	4.94029	4.76952	4.83457	6.56518	6.03299	5.67183	6.09	6.24538	6.46728	6.46887	6.39384	6.46746	6.40196	6.40364	6.42435		Acsm1	0.333053	0.0702417	0.0771087	TRUE		Acsm1	0.797468	-0.330219	-0.300754
Abat	2.3523	2.3523	NA	2.3523	3.41262	3.43373	3.45322	3.43319	3.51397	3.47112	3.47337	3.48616	NA	3.75508	3.73276	3.74392		Abat	0.545477	0.022086	0.124999	TRUE		Abat	1.70895	-0.536849	-0.0952626
Eef1a1	3.17229	NA	NA	3.17229	3.11509	2.87979	2.89514	2.96334	NA	2.91657	2.91714	2.91686	NA	2.99687	2.99687	2.99687		Eef1a1	-0.0983004	-0.0228103	0.0162308			Eef1a1	-1.05341	-0.729493	-0.561973
Vdac2	4.24655	4.29542	4.22584	4.25594	5.26018	4.55512	4.51664	4.77731	5.31559	4.63846	4.63969	4.86458	5.22656	4.23893	4.09225	4.51924		Vdac2	0.166723	0.0261158	-0.0801182	TRUE		Vdac2	0.0837709	-0.519558	-0.975394
Aldob	2.37253	2.73463	2.75986	2.62234	2.22275	2.06141	2.09127	2.12514	2.32662	2.31578	2.29336	2.31192	2.33017	2.29158	2.29158	2.30444		Aldob	-0.303295	0.12153	0.116859			Aldob	-1.93301	-0.110146	-0.130191
Akr1a1	4.13372	NA	NA	4.13372	4.49059	4.49259	4.25422	4.41247	NA	4.55631	4.55649	4.5564	NA	4.76776	4.83796	4.80286		Akr1a1	0.0941442	0.0463091	0.12231			Akr1a1	-0.227657	-0.432911	-0.106803
Hyou1	2.73881	2.85235	NA	2.79558	2.88287	2.86686	2.87659	2.87544	3.3801	2.93082	2.85716	3.05603	NA	2.58616	2.80085	2.69351		Hyou1	0.0406361	0.0878748	-0.0942972			Hyou1	-0.457253	-0.254558	-1.03623
Gpd2	4.14401	4.13579	4.09135	4.12372	4.95617	5.38428	5.2669	5.20245	5.7665	5.4448	5.4093	5.5402	5.33036	5.01012	5.04761	5.12936		Gpd2	0.335246	0.0907467	-0.0204118	TRUE		Gpd2	0.806878	-0.242235	-0.719201
Pxmp2	2.0601	NA	2.13895	2.09952	2.45088	1.79464	1.89379	2.04644	NA	2.12516	1.99502	2.06009	2.02976	1.94105	1.94105	1.97062		Pxmp2	-0.0369479	0.00959274	-0.0544654	TRUE		Pxmp2	-0.790156	-0.590456	-0.865321
Gstk1	2.51428	2.51428	2.45558	2.49471	3.18658	3.28964	3.3415	3.27257	3.24373	3.36459	3.48017	3.36283	2.93703	3.0951	3.0951	3.04241		Gstk1	0.391551	0.0392498	-0.105212	TRUE		Gstk1	1.04848	-0.463201	-1.08307
Hibadh	5.65903	5.65903	5.62396	5.64734	7.07615	6.85088	6.94367	6.9569	6.87946	6.98479	6.95071	6.93832	6.79436	6.99306	6.99306	6.92683		Hibadh	0.300873	-0.00385847	-0.00624962	TRUE		Hibadh	0.65939	-0.648173	-0.658433
Cs	5.20314	5.31154	5.28441	5.26637	6.61402	6.59671	6.57459	6.59511	6.52973	6.75089	6.75203	6.67755	6.46417	6.52139	6.52139	6.50232		Cs	0.324588	0.0179235	-0.0204419	TRUE		Cs	0.761147	-0.55471	-0.719331
Glo1	3.4495	3.62693	3.9782	3.68487	3.75435	4.11936	4.48994	4.12122	4.4227	5.07579	5.2029	4.90046	4.45198	4.77831	4.7165	4.64893		Glo1	0.161455	0.249848	0.173828			Glo1	0.0611631	0.440445	0.114256
Suox	3.9834	3.9834	3.87193	3.94624	4.64445	5.03907	5.06936	4.91763	4.90368	4.81703	4.76297	4.82789	5.15498	5.21617	5.21756	5.19623		Suox	0.317482	-0.0265692	0.079504	TRUE		Suox	0.730658	-0.745622	-0.290476
Aldh3a2	2.50207	2.50207	2.44429	2.48281	2.819	2.88455	2.91504	2.87286	2.46554	2.61981	2.63103	2.57212	2.99177	2.80052	2.80551	2.86593		Aldh3a2	0.210518	-0.159529	-0.00348431	TRUE		Aldh3a2	0.271687	-1.31614	-0.646568
Eef2	1.98089	1.98089	NA	1.98089	1.87568	1.98701	NA	1.93135	2.00414	2.02929	2.54037	2.19127	NA	NA	2.05023	2.05023		Eef2	-0.0365443	0.182161	0.0861789			Eef2	-0.788424	0.15001	-0.261835
Slc27a5	2.17691	NA	1.98142	2.07917	2.15899	1.74217	1.8211	1.90742	NA	1.8048	1.87486	1.83983	2.23347	1.99147	1.98881	2.07125		Slc27a5	-0.124384	-0.0520482	0.11888			Slc27a5	-1.16533	-0.854949	-0.121517
Rps7	5.29378	5.27301	5.27914	5.28198	6.09908	NA	5.82093	5.96001	5.16815	NA	4.56298	4.86556	6.00547	5.62842	5.61111	5.74833		Rps7	0.174236	-0.292707	-0.0521707			Rps7	0.116006	-1.88759	-0.855475
Sfxn1	4.13796	NA	NA	4.13796	5.33642	5.22098	5.22098	5.25946	NA	5.45334	5.45387	5.4536	NA	5.36006	5.36014	5.3601		Sfxn1	0.345994	0.0522952	0.0273453	TRUE		Sfxn1	0.852997	-0.407226	-0.514282
Atad3	5.20041	5.20081	5.1548	5.18534	6.32941	5.74642	5.7308	5.93554	7.97887	5.9045	5.81295	6.56544	6.71545	5.85604	5.85241	6.1413		Atad3	0.194942	0.145511	0.0491636			Atad3	0.204853	-0.00724854	-0.420663
Opa1	3.1079	3.02182	NA	3.06486	3.74914	3.57848	3.42219	3.58327	4.79705	3.50134	3.45938	3.91926	NA	3.73727	3.68239	3.70983		Opa1	0.225455	0.129303	0.0500759	TRUE		Opa1	0.335781	-0.0767943	-0.416748
Tst	4.67136	4.67136	4.63911	4.66061	5.77976	5.75001	5.75001	5.75993	5.88063	5.93279	5.9298	5.91441	5.73137	5.76544	5.73313	5.74332		Tst	0.305532	0.0381832	-0.00416669	TRUE		Tst	0.679379	-0.467778	-0.649496
Cpox	2.67995	NA	2.60614	2.64304	3.19729	2.56344	2.67572	2.81215	NA	2.9699	3.12939	3.04965	2.7467	2.75067	2.75067	2.74934		Cpox	0.0894737	0.116967	-0.0325868	TRUE		Cpox	-0.247698	-0.129725	-0.771443
Cyb5a	2.86284	2.86284	2.82373	2.84981	3.23477	2.94396	2.93352	3.03742	2.84841	2.95881	2.95976	2.92232	2.98643	2.6791	2.6791	2.78154		Cyb5a	0.0919816	-0.055729	-0.12696			Cyb5a	-0.236936	-0.870743	-1.17639
Pygl	6.33727	6.32293	6.35928	6.33983	5.83576	5.60219	5.79788	5.74527	6.41535	6.41942	6.50768	6.44748	5.37258	5.86813	5.89402	5.71158		Pygl	-0.142068	0.16636	-0.00848694			Pygl	-1.24121	0.0822107	-0.668034
Acad9	3.50715	4.40555	NA	3.95635	5.87383	5.61343	5.40478	5.63068	6.49399	4.90914	4.9292	5.44411	NA	5.14592	5.17604	5.16098		Acad9	0.50914	-0.0486139	-0.125665	TRUE		Acad9	1.55303	-0.840213	-1.17083
Bhmt	2.68874	2.68874	2.70421	2.6939	2.96931	2.52478	2.48859	2.66089	2.90387	2.80316	2.80396	2.837	2.68945	2.74438	2.74199	2.72527		Bhmt	-0.0177844	0.0924542	0.0344894			Bhmt	-0.707928	-0.234908	-0.483628
Acsl5	2.46768	2.50916	2.49848	2.49177	2.29813	2.49039	2.5606	2.4497	2.74962	2.76713	2.77222	2.76299	2.9074	2.46964	2.4303	2.60245		Acsl5	-0.0245661	0.173623	0.0872629			Acsl5	-0.737027	0.113378	-0.257183
Nipsnap1	5.17179	5.17179	5.1228	5.15546	5.85557	6.16728	6.19191	6.07159	6.09229	6.68009	6.68112	6.4845	6.19019	6.38051	6.38051	6.31707		Nipsnap1	0.235971	0.0949221	0.057182	TRUE		Nipsnap1	0.380905	-0.224319	-0.386257
Gstp1	4.1265	NA	4.05665	4.09157	4.58395	NA	NA	4.58395	NA	NA	5.6321	5.6321	4.6057	NA	4.94112	4.77341		Gstp1	0.163935	0.297083	0.0584292			Gstp1	0.0718058	0.643127	-0.380905
Eci2	2.48298	2.48298	2.43115	2.4657	3.21063	3.15568	3.12248	3.16293	2.85748	3.23555	3.23732	3.11012	3.11595	3.13796	3.13796	3.13062		Eci2	0.359264	-0.0242933	-0.0148145	TRUE		Eci2	0.909937	-0.735856	-0.695184
Baat	1.73523	1.75269	1.74737	1.7451	1.80139	NA	NA	1.80139	2.25128	NA	2.18014	2.21571	1.92813	NA	1.95134	1.93974		Baat	0.0458011	0.298657	0.10675			Baat	-0.435091	0.649881	-0.173565
Decr1	5.14692	5.3944	5.35752	5.29961	6.83613	6.32916	6.43078	6.53202	7.40158	6.87574	6.87708	7.05147	6.69839	6.49884	6.49619	6.56447		Decr1	0.301644	0.110394	0.00714985	TRUE		Decr1	0.662695	-0.157932	-0.600938
Atp5f1c	5.89956	5.89594	5.85419	5.88323	8.22512	7.25254	7.24237	7.57334	8.03195	7.42839	7.43153	7.63062	7.65667	7.53436	7.70718	7.63273		Atp5f1c	0.364321	0.0108711	0.0112703			Atp5f1c	0.931634	-0.584971	-0.583258
Gm4952	5.26889	5.27223	5.24658	5.26257	7.287	6.99633	6.95175	7.07836	7.41558	6.50441	6.65257	6.85752	7.14313	6.86987	6.87886	6.96395		Gm4952	0.427649	-0.045729	-0.0235081	TRUE		Gm4952	1.20337	-0.827834	-0.732488
Ak4	3.07722	NA	NA	3.07722	3.64434	3.7233	3.56953	3.64572	NA	4.23676	4.23775	4.23726	NA	4.00006	4.02655	4.01331		Ak4	0.244577	0.216926	0.138587	TRUE		Ak4	0.41783	0.299183	-0.0369609
Acadl	4.99886	4.99886	4.95994	4.98589	6.13867	6.02999	6.06556	6.07807	6.64687	6.68632	6.68735	6.67351	6.11615	6.25888	6.25888	6.2113		Acadl	0.285763	0.134833	0.0312821	TRUE		Acadl	0.594555	-0.0530688	-0.49739
Ces1d	2.28771	2.35903	2.2394	2.29538	2.57397	2.49975	2.52186	2.53186	2.69895	2.65802	2.65973	2.67223	1.99586	2.193	2.20301	2.13062		Ces1d	0.141466	0.0778483	-0.248923			Ces1d	-0.0246043	-0.29758	-1.69971
Cycs	4.76395	4.74907	4.72662	4.74655	5.78123	5.73723	5.70872	5.7424	5.96588	5.78045	5.77737	5.84123	5.99687	5.64707	5.64707	5.76367		Cycs	0.274775	0.0246204	0.00533474	TRUE		Cycs	0.547404	-0.525974	-0.608727
Msra	3.48339	3.7617	3.68208	3.64239	4.00055	3.95828	4.01312	3.99065	4.17709	4.02575	3.95147	4.05144	4.17686	4.07963	4.08529	4.11393		Msra	0.131738	0.0218099	0.0438928	TRUE		Msra	-0.0663472	-0.538034	-0.443279
Acad10	5.17985	NA	NA	5.17985	7.51925	6.04081	7.0334	6.86449	NA	6.02857	7.16708	6.59783	NA	6.3874	6.69645	6.54193		Acad10	0.406243	-0.0571615	-0.0694368	TRUE		Acad10	1.11152	-0.87689	-0.929561
Nudt19	1.63873	1.65273	NA	1.64573	2.10205	1.80564	1.80047	1.90272	2.22009	1.81193	1.654	1.89534	NA	1.85044	1.85627	1.85336		Nudt19	0.209339	-0.00560786	-0.0379221	TRUE		Nudt19	0.266629	-0.65568	-0.794336
Lactb	5.36827	NA	5.19056	5.27941	7.17646	NA	NA	7.17646	NA	NA	6.81766	6.81766	7.26252	NA	7.48592	7.37422		Lactb	0.442895	-0.0739963	0.0392178	TRUE		Lactb	1.26879	-0.949126	-0.463339
Rmdn2	4.5114	4.40721	4.37511	4.43124	4.88776	5.06898	4.99363	4.98346	4.65163	4.52758	4.63445	4.60455	4.35166	4.29783	4.29132	4.3136		Rmdn2	0.169437	-0.114086	-0.208253			Rmdn2	0.0954141	-1.12114	-1.5252
Canx	1.9034	1.9034	1.93271	1.91317	1.99623	2.20007	1.99763	2.06464	2.70196	2.05253	2.05067	2.26839	2.14689	2.2895	2.22537	2.22058		Canx	0.10993	0.135775	0.105046			Canx	-0.15992	-0.0490241	-0.180877
Cyp2a12	1.65738	1.6654	1.62735	1.65005	2.06723	NA	NA	2.06723	1.45712	NA	2.08184	1.76948	1.27321	NA	1.32888	1.30104		Cyp2a12	0.325193	-0.224372	-0.668032			Cyp2a12	0.763741	-1.59437	-3.49805
Ephx1	2.89758	2.94757	NA	2.92257	2.86648	2.71187	2.62994	2.73609	2.87908	2.44459	2.44974	2.59114	NA	2.58603	2.56761	2.57682		Ephx1	-0.0951215	-0.078534	-0.0865278			Ephx1	-1.03977	-0.968596	-1.0029
Ugt1a1	2.65922	NA	NA	2.65922	3.33148	2.53637	2.53403	2.80063	NA	2.6775	2.67787	2.67768	NA	2.49828	2.50055	2.49941		Ugt1a1	0.0747451	-0.0647652	-0.16416			Ugt1a1	-0.310896	-0.909516	-1.33601
Mthfd1	3.62051	3.74175	3.72864	3.69697	3.23143	2.95174	2.89276	3.02531	3.69457	3.20423	3.18314	3.36065	3.6489	3.55859	3.54703	3.58484		Mthfd1	-0.28926	0.151657	0.244826			Mthfd1	-1.87279	0.0191224	0.418899
Ndufs1	4.48062	4.47748	4.44688	4.46832	4.23893	4.07518	3.95998	4.09136	4.41287	4.04552	4.03899	4.16579	4.01527	3.94948	3.94912	3.97129		Ndufs1	-0.127153	0.0260105	-0.0429721	TRUE		Ndufs1	-1.17721	-0.520009	-0.816005
Iars2	3.69649	NA	NA	3.69649	5.58626	5.61035	4.79976	5.33213	NA	5.72305	5.72069	5.72187	NA	5.28151	5.25981	5.27066		Iars2	0.528554	0.101776	-0.0167268	TRUE		Iars2	1.63634	-0.19491	-0.70339
Glud1	4.82063	4.82063	4.79602	4.81243	6.15701	6.13124	6.14936	6.14587	6.06078	6.34994	6.35321	6.25464	6.41409	6.44351	6.41956	6.42572		Glud1	0.352853	0.0253095	0.0642398	TRUE		Glud1	0.88243	-0.523018	-0.355973
Slc25a15	3.42493	3.61808	3.58622	3.54308	5.13033	4.4906	4.46279	4.69457	4.52298	4.15109	4.12502	4.26636	4.5332	4.24279	4.24706	4.34102		Slc25a15	0.405991	-0.137987	-0.11296	TRUE		Slc25a15	1.11044	-1.2237	-1.11631
Haao	4.24478	NA	3.86201	4.0534	4.36728	3.26751	3.855	3.82993	NA	3.51479	3.6269	3.57085	3.89592	3.41464	3.42606	3.57887		Haao	-0.0818132	-0.101052	-0.0978117			Haao	-0.982667	-1.06522	-1.05131
Slc25a12	3.98134	4.11502	NA	4.04818	5.41552	5.82232	5.79543	5.67775	6.79312	6.59647	6.36908	6.58622	NA	5.51898	5.5793	5.54914		Slc25a12	0.488048	0.214131	-0.0330569	TRUE		Slc25a12	1.46253	0.287188	-0.77346
Ethe1	4.64991	4.64991	4.63324	4.64435	5.90725	4.90232	4.90608	5.23855	5.73087	5.41613	5.41636	5.52112	5.72151	5.73348	5.74016	5.73172		Ethe1	0.17369	0.0757933	0.1298	TRUE		Ethe1	0.113665	-0.306398	-0.0746636
Vdac3	5.03697	5.03697	NA	5.03697	5.08206	4.72985	4.59418	4.80203	4.99811	5.02472	5.04414	5.02233	NA	5.25165	5.23948	5.24556		Vdac3	-0.0689112	0.064711	0.127453	TRUE		Vdac3	-0.927306	-0.353951	-0.0847315
Hsd17b2	2.35753	2.83494	NA	2.59623	2.6016	2.15989	2.17194	2.31114	2.88145	2.41578	2.4164	2.57121	NA	2.26522	2.26522	2.26522		Hsd17b2	-0.167812	0.153841	-0.0289557			Hsd17b2	-1.35168	0.0284925	-0.755862
Cyp2d10	1.60149	1.60155	1.58967	1.59757	1.83904	1.73863	1.6432	1.74029	1.74842	1.63485	1.63518	1.67282	1.81435	1.61067	1.61067	1.67857		Cyp2d10	0.12345	-0.0570496	-0.0520998			Cyp2d10	-0.101911	-0.87641	-0.855171
Agxt2	5.89208	5.89208	NA	5.89208	7.78421	6.98096	7.21922	7.32813	8.38024	7.27771	7.23112	7.62969	NA	6.74529	6.78767	6.76648		Agxt2	0.314668	0.0581796	-0.115039	TRUE		Agxt2	0.718583	-0.381976	-1.12523
Ganab	2.69217	2.64936	2.65593	2.66582	2.34366	2.69911	2.69168	2.57815	2.49265	2.54455	2.63524	2.55748	2.51618	2.42892	2.42892	2.45801		Ganab	-0.0482452	-0.0116135	-0.0688461			Ganab	-0.838631	-0.681449	-0.927027
Nadk2	5.31294	6.14609	6.10565	5.85489	6.52383	5.99634	6.10651	6.20889	6.39431	6.00235	5.98859	6.12842	6.85765	6.30305	6.3054	6.4887		Nadk2	0.084693	-0.0188215	0.0635937	TRUE		Nadk2	-0.268211	-0.712378	-0.358745
Ldha	3.09034	NA	3.05754	3.07394	3.3014	3.30683	3.31352	3.30725	NA	3.20424	3.2495	3.22687	3.33217	3.37935	3.37071	3.36074		Ldha	0.105542	-0.0354966	0.0231467			Ldha	-0.178751	-0.783929	-0.532298
Pex14	2.33206	2.42475	2.33004	2.36228	2.70622	NA	2.17623	2.44123	2.18816	NA	1.97338	2.08077	2.35191	2.30299	2.22439	2.2931		Pex14	0.0474241	-0.230488	-0.0903088			Pex14	-0.428127	-1.62061	-1.01912
Rps14	5.47745	5.2922	5.4451	5.40492	5.88633	6.6929	6.72312	6.43412	6.18551	5.50503	5.50681	5.73245	6.11594	6.21755	5.98636	6.10662		Rps14	0.25147	-0.16659	-0.0753687			Rps14	0.447407	-1.34643	-0.955014
Cyp27a1	2.26045	2.69665	2.72656	2.56122	2.33999	2.59977	2.49924	2.47967	2.41542	2.12121	2.12123	2.21929	2.79682	2.36194	2.48631	2.54835		Cyp27a1	-0.0466853	-0.16005	0.0394187	TRUE		Cyp27a1	-0.831938	-1.31837	-0.462477
Rpl6	5.26992	5.27282	5.25565	5.26613	6.08495	5.99224	5.99467	6.02395	5.65379	5.64196	5.64222	5.64599	5.862	6.0168	6.0168	5.9652		Rpl6	0.193967	-0.0934838	-0.0141395			Rpl6	0.20067	-1.03274	-0.692288
Prdx5	4.65846	4.65846	4.63774	4.65155	5.4694	5.22413	5.31646	5.33666	5.41975	5.4665	5.46441	5.45022	5.37671	5.31874	5.31873	5.33806		Prdx5	0.198225	0.0303765	0.000377217	TRUE		Prdx5	0.218942	-0.501276	-0.629999
Ugt2b17	2.589	2.53044	2.49521	2.53822	2.75804	2.79007	2.71012	2.75274	2.48121	2.24797	2.24864	2.32594	2.54874	2.60261	2.63888	2.59675		Ugt2b17	0.117054	-0.243056	-0.0841649			Ugt2b17	-0.129354	-1.67454	-0.992758
Tufm	4.00151	4.11024	4.0639	4.05855	5.1763	5.82235	5.56613	5.52159	5.25891	5.88611	5.97524	5.70675	4.89142	5.18838	5.1882	5.08933		Tufm	0.44412	0.0475857	-0.117607	TRUE		Tufm	1.27404	-0.427433	-1.13625
Prdx1	3.23469	3.22016	3.18613	3.21366	3.33394	3.15743	3.27977	3.25705	3.45735	3.61889	3.61813	3.56479	3.14375	3.21193	3.21193	3.18921		Prdx1	0.0193475	0.130252	-0.0303666			Prdx1	-0.5486	-0.0727217	-0.761916
Slc25a3	3.65256	3.49447	3.53187	3.55963	4.82517	4.4681	4.49329	4.59552	4.61456	4.56461	4.56206	4.58041	4.44178	4.51384	4.53524	4.49695		Slc25a3	0.3685	-0.00475004	-0.0312799	TRUE		Slc25a3	0.949566	-0.651999	-0.765835
Atp5mg	5.85269	5.85269	5.81041	5.8386	7.05785	7.15228	6.93962	7.04992	7.75416	7.4887	7.60478	7.61588	7.67021	7.35247	7.35247	7.45839		Atp5mg	0.271985	0.111405	0.0812576			Atp5mg	0.535433	-0.153594	-0.282952
Prdx3	4.64966	4.65624	4.62538	4.64376	5.85971	5.79112	5.79112	5.81398	6.0867	6.22914	6.22948	6.18177	6.58814	5.86258	5.86258	6.10443		Prdx3	0.324234	0.0884934	0.0703303	TRUE		Prdx3	0.759626	-0.251904	-0.329839
Nudt7	1.54337	1.59914	1.70684	1.61645	1.80201	1.65333	1.6823	1.71255	1.92712	1.74993	1.75033	1.80913	1.57789	1.69991	1.78136	1.68639		Nudt7	0.0833158	0.0791503	-0.0222083			Nudt7	-0.27412	-0.291994	-0.72691
Idh1	5.2583	5.24548	5.22122	5.24167	5.06648	4.86266	4.88746	4.93887	5.42198	5.39045	5.418	5.41015	5.24603	5.19998	5.19998	5.21533		Idh1	-0.0858455	0.131487	0.0785783			Idh1	-0.999969	-0.0674221	-0.294448
Bphl	4.15318	4.15318	4.17146	4.15927	5.75198	5.88711	5.79682	5.81197	4.97542	5.34625	5.34442	5.22203	5.53648	5.69515	5.69526	5.6423		Bphl	0.482696	-0.154418	-0.0427454	TRUE		Bphl	1.43957	-1.2942	-0.815032
Ppib	3.33448	3.33448	3.48091	3.38329	2.96159	2.38314	2.31783	2.55419	3.80083	2.72041	2.72119	3.08081	2.66871	2.69236	2.69236	2.68448		Ppib	-0.405563	0.270445	0.0717783			Ppib	-2.37183	0.528826	-0.323626
Atp1a1	3.08499	3.08499	NA	3.08499	3.11852	3.39812	3.27097	3.26254	3.72731	3.46162	3.46221	3.55038	NA	3.28013	3.29228	3.28621		Atp1a1	0.080727	0.121979	0.0104295			Atp1a1	-0.285228	-0.108223	-0.586866
Slc25a20	5.15794	5.16232	5.29561	5.20529	6.2128	5.91579	5.91456	6.01438	6.40651	6.07477	6.01675	6.16601	6.09541	6.07682	6.09086	6.0877		Slc25a20	0.208438	0.0359211	0.0174807	TRUE		Slc25a20	0.262761	-0.477484	-0.55661
Pdhx	5.38474	NA	5.16566	5.2752	6.58161	6.42077	6.48383	6.4954	NA	7.49485	7.41644	7.45564	8.35731	7.33906	7.46131	7.71923		Pdhx	0.300193	0.198914	0.249038	TRUE		Pdhx	0.656471	0.221897	0.43697
Ndufa2	4.61289	NA	NA	4.61289	4.75814	NA	NA	4.75814	NA	NA	NA	NA	NA	NA	NA	NA		Ndufa2	0.0447244	NA	NA	TRUE		Ndufa2
Ndufa9	3.32644	NA	NA	3.32644	3.30476	2.16925	2.28359	2.58587	NA	2.79805	3.00029	2.89917	NA	3.07719	3.05478	3.06598		Ndufa9	-0.363331	0.164993	0.245702	TRUE		Ndufa9	-2.19062	0.0763447	0.42266
Ugt1a6	3.09438	3.09438	NA	3.09438	3.45298	3.27035	3.36133	3.36155	3.75118	3.45344	3.3591	3.52124	NA	3.03733	3.02739	3.03236		Ugt1a6	0.119478	0.0669553	-0.148687			Ugt1a6	-0.118952	-0.344321	-1.26961
Mdh1	2.99961	NA	3.15988	3.07974	3.56128	3.71216	3.54861	3.60735	NA	4.33996	4.28811	4.31403	3.63922	3.75162	3.77934	3.72339		Mdh1	0.22813	0.258099	0.0456791			Mdh1	0.347258	0.47585	-0.435614
Hacl1	1.94	2.01983	1.90338	1.9544	1.92441	2.06121	2.20737	2.06433	2.19543	2.2107	2.21603	2.20739	1.96304	1.8996	1.93915	1.93393		Hacl1	0.0789451	0.0966675	-0.094135			Hacl1	-0.292874	-0.21683	-1.03554
Ca3	4.24129	4.21866	4.18302	4.21433	4.24677	3.99634	4.01395	4.08569	4.77575	4.24597	4.23962	4.42045	4.26027	4.31932	4.32016	4.29991		Ca3	-0.0447229	0.113614	0.073729			Ca3	-0.823517	-0.144114	-0.315256
Srprb	2.54547	2.54547	NA	2.54547	2.96948	NA	NA	2.96948	2.54009	NA	NA	2.54009	NA	NA	NA	NA		Srprb	0.222279	-0.225329	NA			Srprb
Rgn	5.23286	5.23286	5.19091	5.21888	5.09705	4.70472	4.81101	4.87093	5.03116	4.90292	5.00573	4.97994	5.10917	4.88484	4.86965	4.95456		Rgn	-0.0995434	0.0319308	0.0245588			Rgn	-1.05874	-0.494607	-0.526238
Got2	5.17407	5.12669	5.08559	5.12878	6.61523	6.47031	6.56941	6.55165	6.42156	6.90923	6.8694	6.7334	6.41723	6.5977	6.59822	6.53772		Got2	0.353242	0.0394762	-0.00307181	TRUE		Got2	0.8841	-0.46223	-0.644798
Rps2	5.18465	NA	5.31817	5.25141	5.81864	5.96441	6.054	5.94568	NA	5.93966	5.93073	5.9352	6.49803	6.7912	6.78212	6.69045		Rps2	0.179138	-0.00254697	0.170261			Rps2	0.13704	-0.642546	0.0989489
Alb	3.15827	3.15827	3.14073	3.15242	3.52014	3.15596	3.14097	3.27236	3.83516	3.48114	3.56775	3.62802	3.7736	3.25438	3.24926	3.42575		Alb	0.0538695	0.148851	0.0660885			Alb	-0.40047	0.00708295	-0.34804
Fdps	2.95766	2.95766	2.93241	2.94924	3.16372	NA	3.40356	3.28364	3.47235	NA	NA	3.47235	3.4622	3.21564	NA	3.33892		Fdps	0.154952	0.0806173	0.0240846	TRUE		Fdps	0.0332605	-0.285699	-0.528273
Slc25a5	4.46917	4.46917	4.42786	4.4554	5.32358	5.14664	5.27483	5.24835	5.55288	5.71134	5.71104	5.65842	5.46981	5.56303	5.57043	5.53442		Slc25a5	0.236309	0.108536	0.0765697	TRUE		Slc25a5	0.382352	-0.165905	-0.303067
Fahd1	4.85673	NA	4.85644	4.85659	6.30408	6.25286	6.09883	6.21859	NA	6.96857	6.96857	6.96857	6.19521	6.2428	6.2428	6.22693		Fahd1	0.356644	0.164276	0.00193459	TRUE		Fahd1	0.898696	0.0732689	-0.623316
Acat2	3.62586	3.62586	NA	3.62586	3.6234	3.98725	3.61087	3.74051	4.1255	4.43989	4.24265	4.26935	NA	4.28164	4.28406	4.28285		Acat2	0.044911	0.190782	0.195338			Acat2	-0.43891	0.187002	0.206551
Cyp2f2	1.62176	NA	1.7017	1.66173	1.11261	NA	NA	1.11261	NA	NA	NA	NA	1.44036	NA	NA	1.44036		Cyp2f2	-0.578733	NA	0.37248			Cyp2f2
Aco1	3.53977	NA	NA	3.53977	3.67772	NA	2.86826	3.27299	NA	NA	3.48628	3.48628	NA	3.37633	3.40472	3.39052		Aco1	-0.113047	0.0910791	0.0509006			Aco1	-1.11669	-0.240809	-0.41321
Ndufs7	4.21216	NA	4.18288	4.19752	3.17489	3.55118	3.55118	3.42575	NA	3.33661	3.33724	3.33693	3.69683	3.64972	3.64972	3.66542		Ndufs7	-0.293117	-0.0378999	0.0975594	TRUE		Ndufs7	-1.88934	-0.794241	-0.213003
Glyat	4.98005	NA	4.93508	4.95757	6.22149	6.14865	6.16208	6.17741	NA	6.00634	5.98844	5.99739	5.83965	6.03478	6.01131	5.96191		Glyat	0.317369	-0.0426661	-0.0512256	TRUE		Glyat	0.730169	-0.814692	-0.851419
Ndufs3	3.75737	3.7542	3.64311	3.71823	3.66676	3.90208	3.78711	3.78532	3.80144	3.79628	3.79785	3.79852	3.71611	3.61741	3.77585	3.70312		Ndufs3	0.0257983	0.0050237	-0.0316713	TRUE		Ndufs3	-0.52092	-0.610061	-0.767515
Irgm1	2.10761	2.0941	NA	2.10086	1.96282	NA	NA	1.96282	2.29945	NA	1.96218	2.13082	NA	NA	2.65922	2.65922		Irgm1	-0.0980494	0.118479	0.438077			Irgm1	-1.05233	-0.12324	1.24811
Cisd1	4.15758	4.15758	4.10206	4.13907	6.1435	4.796	4.796	5.24517	4.89333	4.46472	4.46555	4.60787	5.61156	5.12461	5.12461	5.28693		Cisd1	0.34168	-0.18689	0.011442	TRUE		Cisd1	0.834488	-1.43354	-0.582521
Aldh1l1	3.19196	4.27895	4.223	3.89797	3.1578	3.08686	3.0897	3.11146	3.79748	3.42238	3.462	3.56062	3.61571	3.25739	3.21758	3.36356		Aldh1l1	-0.325134	0.194538	0.112399	TRUE		Aldh1l1	-2.02672	0.203121	-0.149327
Dbi	3.79442	3.79442	3.76414	3.78433	3.80389	3.93728	3.93728	3.89282	4.30538	4.27711	4.27299	4.28516	4.2831	4.11616	4.11616	4.1718		Dbi	0.0407782	0.138534	0.0998569	TRUE		Dbi	-0.456643	-0.0371845	-0.203144
Ivd	4.20164	4.64951	4.61281	4.48799	5.58047	5.17174	5.2849	5.34571	5.57226	5.00521	5.11559	5.23102	6.18398	5.26975	5.25213	5.56862		Ivd	0.252312	-0.031288	0.0589386	TRUE		Ivd	0.45102	-0.76587	-0.378719
Sod1	5.29547	NA	NA	5.29547	5.70564	4.8649	NA	5.28527	NA	5.70245	5.13529	5.41887	NA	NA	5.62266	5.62266		Sod1	-0.00278355	0.0360149	0.0892768	TRUE		Sod1	-0.643561	-0.477082	-0.248542
Hsd3b5	4.90835	NA	4.87992	4.89413	5.98644	6.53875	NA	6.26259	NA	5.60466	5.01074	5.3077	5.73849	NA	5.92271	5.8306		Hsd3b5	0.355707	-0.238674	-0.103115			Hsd3b5	0.894673	-1.65574	-1.07407
Kmo	2.7361	2.82818	2.83773	2.80067	3.60962	3.78586	3.78282	3.7261	3.77544	3.72179	3.71138	3.7362	3.61594	3.49909	3.50301	3.53935		Kmo	0.411893	0.00390657	-0.0741833	TRUE		Kmo	1.13576	-0.614855	-0.949928
Rpl11	5.45338	NA	5.40708	5.43023	5.84442	5.97591	5.97591	5.93208	NA	5.19574	5.19731	5.19652	5.66833	5.94488	5.94488	5.8527		Rpl11	0.127525	-0.19099	-0.0194361			Rpl11	-0.0844256	-1.45113	-0.715015
Fga	2.34915	NA	NA	2.34915	2.50242	2.46316	2.43482	2.4668	NA	2.2916	2.32224	2.30692	NA	2.67024	2.37559	2.52292		Fga	0.0705027	-0.0966718	0.0324534			Fga	-0.329099	-1.04642	-0.492364
Pklr	3.14384	3.08865	3.06994	3.10081	2.90947	NA	NA	2.90947	3.14778	NA	2.96458	3.05618	3.62295	NA	2.88403	3.25349		Pklr	-0.0918884	0.0709745	0.161232			Pklr	-1.0259	-0.327075	0.0602099
Rpl4	5.90315	5.86779	5.83307	5.86801	6.38546	6.49995	6.49488	6.46009	6.09425	6.25243	6.24232	6.19633	7.90667	6.72617	6.72617	7.11967		Rpl4	0.138685	-0.0601404	0.140256			Rpl4	-0.0365381	-0.889672	-0.0297987
Mogs	6.29101	6.29101	NA	6.29101	7.45832	6.35087	6.34227	6.71715	6.58928	5.98005	7.58173	6.71702	NA	6.81798	7.09702	6.9575		Mogs	0.0945587	-2.82921e-05	0.0507196			Mogs	-0.225878	-0.631739	-0.413986
Tkt	6.24465	6.47379	NA	6.35922	6.98445	6.44616	6.44539	6.62534	7.24232	7.6219	7.6014	7.48854	NA	6.08326	6.08068	6.08197		Tkt	0.059143	0.176691	-0.123455			Tkt	-0.377843	0.12654	-1.16135
Eci1	5.48524	5.48524	5.47271	5.48106	7.26511	6.67992	6.68596	6.877	7.80586	6.9867	6.98813	7.26023	6.84343	6.29408	6.40649	6.51467		Eci1	0.327322	0.0782369	-0.0780869	TRUE		Eci1	0.77288	-0.295913	-0.966678
Slc25a1	3.93777	3.93751	3.92027	3.93185	4.88904	NA	NA	4.88904	5.32765	NA	5.37623	5.35194	5.0316	NA	4.97898	5.00529		Slc25a1	0.314344	0.130511	0.0339018	TRUE		Slc25a1	0.717191	-0.0716121	-0.486149
Pcbd1	3.9451	3.89793	3.93031	3.92445	3.62406	NA	4.04516	3.83461	3.93839	NA	4.19893	4.06866	3.86653	3.887	3.887	3.88018		Pcbd1	-0.0334096	0.0854736	0.017043			Pcbd1	-0.774973	-0.264861	-0.558488
Mrps27	4.25689	NA	NA	4.25689	4.13799	NA	NA	4.13799	NA	NA	NA	NA	NA	NA	NA	NA		Mrps27	-0.0408707	NA	NA	TRUE		Mrps27
Ndufb6	4.4313	4.4313	4.40323	4.42194	5.65153	5.33404	5.33404	5.43987	6.02681	6.48025	6.47873	6.32859	5.61444	5.83945	5.83945	5.76445		Ndufb6	0.298892	0.218313	0.0836113	TRUE		Ndufb6	0.650888	0.305137	-0.272852
Atp5pb	6.07484	6.20485	6.17133	6.15034	7.55238	7.90152	7.87889	7.7776	7.38928	7.66581	7.66206	7.57238	7.55462	8.13518	8.13518	7.94166		Atp5pb	0.338659	-0.0385769	0.0301167	TRUE		Atp5pb	0.821522	-0.797146	-0.50239
Acadm	4.48674	NA	4.43247	4.45961	5.25432	NA	5.26215	5.25823	NA	NA	4.79052	4.79052	4.82824	4.59378	4.59391	4.67198		Acadm	0.237661	-0.134397	-0.170545	TRUE		Acadm	0.388153	-1.2083	-1.3634
Cyp2d26	1.89135	1.91373	NA	1.90254	2.099	NA	2.04768	2.07334	1.86546	NA	1.67124	1.76835	NA	1.64335	1.71322	1.67829		Cyp2d26	0.124024	-0.229549	-0.304966			Cyp2d26	-0.099446	-1.61658	-1.94019
Atp1b1	3.51404	3.51404	3.47728	3.50179	3.75417	3.92692	3.96808	3.88305	4.4484	4.41805	4.24075	4.36907	3.76516	3.76478	3.75441	3.76145		Atp1b1	0.149099	0.170133	-0.0459022			Atp1b1	0.00814846	0.0984003	-0.828578
Rplp1	6.03088	6.03088	5.9885	6.01675	6.56604	6.9209	6.9209	6.80261	5.72637	6.12908	6.13004	5.99516	6.67827	6.63711	6.63711	6.65083		Rplp1	0.177103	-0.182289	-0.0325535			Rplp1	0.12831	-1.4138	-0.7713
Acot12	2.46854	2.66238	2.38948	2.5068	2.71177	2.88351	3.05483	2.88337	3.11645	2.47961	2.52274	2.70627	3.14972	2.65184	2.75429	2.85195		Acot12	0.20191	-0.091451	-0.0158097			Acot12	0.234751	-1.02402	-0.699454
Mtatp8	5.47783	NA	NA	5.47783	6.42256	6.24781	6.30091	6.32376	NA	6.82992	6.83125	6.83058	NA	7.46146	7.46146	7.46146		Mtatp8	0.207177	0.111226	0.238675			Mtatp8	0.257354	-0.154361	0.392507
Cyp3a13	1.34731	NA	NA	1.34731	1.54229	NA	NA	1.54229	NA	NA	1.42801	1.42801	NA	NA	1.03502	1.03502		Cyp3a13	0.194995	-0.111073	-0.575414			Cyp3a13	0.205081	-1.10822	-3.10064
Mrpl14	4.14335	4.14335	NA	4.14335	4.39972	NA	NA	4.39972	4.33869	NA	NA	4.33869	NA	NA	NA	NA		Mrpl14	0.0866153	-0.0201545	NA	TRUE		Mrpl14
Hspe1	4.83131	4.71723	4.74223	4.76359	5.91427	5.95423	6.01412	5.96087	6.05913	6.20849	6.11223	6.12662	5.79402	5.92496	5.88535	5.86811		Hspe1	0.323473	0.0395672	-0.0226275	TRUE		Hspe1	0.756363	-0.46184	-0.728709
Tpp1	4.96832	NA	NA	4.96832	5.03662	NA	NA	5.03662	NA	NA	NA	NA	NA	NA	NA	NA		Tpp1	0.0196966	NA	NA			Tpp1
Slc25a11	4.5234	4.10076	4.46059	4.36158	5.6242	5.75772	5.67237	5.68476	5.67766	5.35661	5.3496	5.46129	6.1977	5.91879	5.92498	6.01382		Slc25a11	0.382249	-0.0578587	0.0811827	TRUE		Slc25a11	1.00856	-0.879881	-0.283273
Ndufa8	4.68184	NA	NA	4.68184	4.8652	5.03237	4.99819	4.96525	NA	5.73449	5.73145	5.73297	NA	4.76501	4.76501	4.76501		Ndufa8	0.0847913	0.207415	-0.0593895	TRUE		Ndufa8	-0.267789	0.258371	-0.886449
Ces3a	2.38049	2.38049	2.13875	2.29991	2.789	2.57001	2.46673	2.60858	2.49247	2.53933	2.47942	2.50374	2.85793	2.5567	2.5567	2.65711		Ces3a	0.181684	-0.0591797	0.0265957			Ces3a	0.147966	-0.885549	-0.517499
Rps13	5.55763	5.55763	5.54511	5.55346	5.9863	5.69219	5.73145	5.80331	5.47303	5.74407	5.74449	5.65386	6.38808	6.40297	6.40297	6.39801		Rps13	0.0634903	-0.0376392	0.140746			Rps13	-0.359189	-0.793122	-0.027694
Hsd11b1	2.15159	1.84176	NA	1.99667	2.17303	2.27848	2.31996	2.25716	2.11806	2.18062	2.33829	2.21232	NA	1.86098	1.86689	1.86394		Hsd11b1	0.176908	-0.0289438	-0.276152			Hsd11b1	0.12747	-0.755811	-1.81655
Got1	4.1107	4.10855	4.07	4.09642	5.56083	4.7041	4.48405	4.91633	4.9766	4.84361	4.8257	4.88197	5.13516	4.65825	4.66352	4.81898		Got1	0.263219	-0.0101167	-0.0288548			Got1	0.497821	-0.675027	-0.75543
Tm7sf2	2.31449	NA	2.41471	2.3646	2.42755	NA	NA	2.42755	NA	NA	NA	NA	2.07902	NA	NA	2.07902		Tm7sf2	0.0379058	NA	-0.223598			Tm7sf2
Cox5b	4.63972	4.63167	4.58601	4.61913	5.19373	5.12675	5.13412	5.15153	5.50377	5.63036	5.62822	5.58745	5.24365	5.27726	5.27294	5.26462		Cox5b	0.157379	0.117188	0.0313268	TRUE		Cox5b	0.0436769	-0.128781	-0.497198
Psap	1.81016	NA	1.87407	1.84211	2.51719	2.44901	2.35138	2.43919	NA	2.59945	2.59719	2.59832	2.06708	2.09749	2.09749	2.08735		Psap	0.405042	0.0911741	-0.224731			Psap	1.10636	-0.240401	-1.59591
Rpl7a	5.10948	5.10948	5.08459	5.10118	5.26463	5.62118	5.58162	5.48914	4.91477	5.20377	5.20974	5.10943	6.49115	5.93002	5.93002	6.11706		Rpl7a	0.105749	-0.103419	0.156259			Rpl7a	-0.177862	-1.07538	0.0388674
Ndufa5	3.78181	3.78181	3.7629	3.77551	3.96511	4.16599	4.48116	4.20408	4.34279	4.21524	4.22256	4.2602	4.46909	3.93941	3.89735	4.10195		Ndufa5	0.15512	0.019129	-0.0354816	TRUE		Ndufa5	0.0339834	-0.549537	-0.783864
Ces1	2.3742	NA	NA	2.3742	2.89614	2.21147	2.20769	2.43843	NA	2.2782	2.2536	2.2659	NA	2.30094	2.30309	2.30201		Ces1	0.038511	-0.105868	-0.0830554			Ces1	-0.466372	-1.08588	-0.987997
Gpx1	4.69626	4.69405	4.64644	4.67891	5.7282	5.72747	5.71455	5.72341	5.65727	5.65782	5.65137	5.65549	5.75991	5.71843	5.71412	5.73082		Gpx1	0.2907	-0.0172224	0.00186805	TRUE		Gpx1	0.615738	-0.705516	-0.623602
Chdh	4.72384	4.70043	4.64526	4.68984	5.74398	5.67	5.693	5.70233	5.98861	5.92347	5.93401	5.94869	5.66035	5.57867	5.57867	5.60589		Chdh	0.282011	0.0610228	-0.0246061	TRUE		Chdh	0.578453	-0.369777	-0.737199
Sdhb	3.80034	3.80034	3.74859	3.78309	4.71832	4.6342	4.6233	4.65861	4.856	4.88322	4.88387	4.87436	4.68405	4.74978	4.74978	4.72787		Sdhb	0.300332	0.0653154	0.0212921	TRUE		Sdhb	0.657069	-0.351358	-0.540256
Dhdh	3.50959	3.52889	NA	3.51924	4.28014	NA	NA	4.28014	4.27756	NA	NA	4.27756	NA	NA	NA	NA		Dhdh	0.282395	-0.000872256	NA			Dhdh
Ca5a	3.49807	3.5237	3.55048	3.52408	3.997	3.64731	3.66417	3.7695	3.83561	3.15563	3.153	3.38141	4.03709	3.6011	3.61863	3.75227		Ca5a	0.0971246	-0.156747	-0.00660701			Ca5a	-0.214868	-1.3042	-0.659967
Mlec	6.69849	NA	6.64937	6.67393	7.68427	6.89951	NA	7.29189	NA	7.3369	NA	7.3369	8.22772	NA	NA	8.22772		Mlec	0.127755	0.00887733	0.174201			Mlec	-0.0834368	-0.593526	0.115856
Rdh7	2.53677	2.53677	NA	2.53677	2.84735	2.57537	2.62081	2.68118	2.25504	2.50278	2.43661	2.39814	NA	2.01099	2.02487	2.01793		Rdh7	0.0798754	-0.16095	-0.409992			Rdh7	-0.288882	-1.32223	-2.39084
Rpl23a	5.59152	5.58962	NA	5.59057	6.16671	6.27656	6.28337	6.24221	5.7595	6.02894	5.99622	5.92822	NA	6.4127	6.41163	6.41217		Rpl23a	0.159061	-0.0744588	0.038755			Rpl23a	0.050891	-0.95111	-0.465324
Pipox	2.009	1.98749	2.03665	2.01105	1.8143	2.03949	1.99283	1.94888	2.33508	2.14127	2.1333	2.20322	1.97551	1.9462	1.94957	1.95709		Pipox	-0.0453039	0.176969	0.00607191			Pipox	-0.82601	0.127733	-0.605563
Fahd2	5.00721	NA	4.71015	4.85868	6.88797	6.83987	5.839	6.52228	NA	6.46553	5.66841	6.06697	6.88562	6.12037	6.51006	6.50535		Fahd2	0.424812	-0.104401	-0.00375049			Fahd2	1.1912	-1.07959	-0.64771
Vapa	3.43444	NA	NA	3.43444	3.83018	3.39708	3.45731	3.56152	NA	3.10248	3.10205	3.10226	NA	3.38525	3.43145	3.40835		Vapa	0.0524189	-0.199174	-0.0634214			Vapa	-0.406695	-1.48625	-0.90375
Tmed10	2.66664	NA	NA	2.66664	2.35327	NA	NA	2.35327	NA	NA	NA	NA	NA	NA	NA	NA		Tmed10	-0.180354	NA	NA			Tmed10
Vapb	3.56025	3.56025	NA	3.56025	3.73339	NA	NA	3.73339	3.18916	NA	3.66289	3.42602	NA	NA	3.38767	3.38767		Vapb	0.0685084	-0.123953	-0.140195			Vapb	-0.337657	-1.16348	-1.23318
Macrod1	4.23148	NA	4.1603	4.19589	5.34199	5.31989	5.31261	5.32483	NA	6.12161	NA	6.12161	5.83559	5.95437	NA	5.89498		Macrod1	0.343757	0.201176	0.146751	TRUE		Macrod1	0.8434	0.231603	-0.00192833
Lrrc59	5.10334	5.16618	NA	5.13476	6.35759	6.1782	6.23249	6.25609	5.71122	5.56587	5.69656	5.65789	NA	6.4732	6.4732	6.4732		Lrrc59	0.284963	-0.144998	0.0492187			Lrrc59	0.591123	-1.25379	-0.420426
Rps19	6.24615	6.24615	6.49115	6.32782	7.09823	7.14386	7.34164	7.19458	6.7278	6.8023	6.72808	6.75273	7.22998	7.43024	7.48068	7.3803		Rps19	0.185202	-0.091439	0.0367702			Rps19	0.163061	-1.02397	-0.473841
Ndufc2	4.94084	NA	4.89519	4.91802	5.81404	5.7614	NA	5.78772	NA	6.14606	6.14818	6.14712	5.13232	NA	5.11047	5.12139		Ndufc2	0.234919	0.0869147	-0.176459	TRUE		Ndufc2	0.37639	-0.258678	-1.38878
Rpl7	6.70119	6.68544	NA	6.69332	6.94632	6.56549	6.10232	6.53804	6.38002	5.79821	5.94041	6.03955	NA	6.57787	6.57787	6.57787		Rpl7	-0.0338628	-0.114418	0.00876176			Rpl7	-0.776918	-1.12257	-0.594022
Tmem135	1.75759	NA	NA	1.75759	2.20844	NA	NA	2.20844	NA	NA	2.49706	2.49706	NA	NA	2.31956	2.31956		Tmem135	0.329427	0.177201	0.0708215			Tmem135	0.781911	0.12873	-0.327731
Nat8f2	1.61934	NA	NA	1.61934	2.0918	1.74379	1.74379	1.85979	NA	1.46587	1.46932	1.46759	NA	1.96864	1.96864	1.96864		Nat8f2	0.199734	-0.341691	0.0820587			Nat8f2	0.225416	-2.09777	-0.279514
Rpl13a	6.43022	6.43022	NA	6.43022	6.64331	6.10728	NA	6.37529	5.79799	5.81652	5.79996	5.80482	NA	NA	7.06887	7.06887		Rpl13a	-0.012377	-0.135239	0.148988			Rpl13a	-0.684725	-1.21191	0.00766899
Rpl27	6.18838	6.18838	6.16282	6.17986	6.77531	NA	5.57669	6.176	6.93426	NA	7.37143	7.15285	6.48784	5.59231	5.59231	5.89082		Rpl27	-0.000900239	0.211844	-0.0682054			Rpl27	-0.63548	0.277378	-0.924278
Acbd5	1.5978	NA	NA	1.5978	2.0769	NA	NA	2.0769	NA	NA	NA	NA	NA	NA	NA	NA		Acbd5	0.378342	NA	NA			Acbd5
Letmd1	3.24713	NA	NA	3.24713	4.41237	4.7877	4.60714	4.6024	NA	4.58322	4.55542	4.56932	NA	4.0047	4.0047	4.0047		Letmd1	0.503224	-0.0104085	-0.200695	TRUE		Letmd1	1.52765	-0.676279	-1.49277
Hdhd3	4.41225	NA	4.40872	4.41049	6.11504	5.13142	5.17529	5.47392	NA	3.83802	4.03503	3.93652	5.74437	5.23817	5.44159	5.47471		Hdhd3	0.311636	-0.475651	0.000209076	TRUE		Hdhd3	0.705571	-2.67257	-0.63072
Rpl5	7.55677	7.55677	7.51073	7.54143	9.32125	9.33426	9.33426	9.32992	7.39337	7.47063	7.46814	7.44405	9.01567	9.39825	9.39825	9.27072		Rpl5	0.307027	-0.325778	-0.00918281			Rpl5	0.685797	-2.02949	-0.671019
Akr1c13	3.54799	NA	NA	3.54799	4.14209	NA	NA	4.14209	NA	NA	NA	NA	NA	NA	NA	NA		Akr1c13	0.223356	NA	NA			Akr1c13
Rps15a	6.59002	NA	NA	6.59002	7.4729	9.08185	NA	8.27738	NA	6.36861	NA	6.36861	NA	NA	NA	NA		Rps15a	0.328891	-0.378194	NA			Rps15a
Rps25	6.28671	NA	NA	6.28671	6.74726	5.7195	5.44712	5.97129	NA	5.7549	5.75096	5.75293	NA	6.0871	6.0871	6.0871		Rps25	-0.0742626	-0.0537468	0.0277118			Rps25	-0.950268	-0.862238	-0.512709
Dlst	5.42912	5.41119	NA	5.42016	7.35207	6.67627	6.83642	6.95492	7.03487	6.94787	6.92861	6.97045	NA	6.82791	6.86208	6.84499		Dlst	0.359699	0.00321792	-0.0229844	TRUE		Dlst	0.911805	-0.61781	-0.73024
Ndufb3	4.7815	NA	NA	4.7815	5.53244	5.46866	5.48954	5.49688	NA	5.7111	5.71198	5.71154	NA	5.70977	5.70977	5.70977		Ndufb3	0.201149	0.0552661	0.0548202	TRUE		Ndufb3	0.231488	-0.394478	-0.396391
Cmpk1	4.36086	NA	NA	4.36086	4.21705	4.21423	4.28425	4.23851	NA	4.5039	NA	4.5039	NA	4.88808	NA	4.88808		Cmpk1	-0.0410565	0.0876174	0.205709			Cmpk1	-0.807785	-0.255662	0.251053
Hgd	2.75746	NA	2.6863	2.72188	3.21081	2.58262	2.58843	2.79395	NA	2.49359	2.49545	2.49452	3.18236	3.12063	3.10865	3.13721		Hgd	0.0377059	-0.163547	0.167175			Hgd	-0.469826	-1.33338	0.0857099
Ndufa13	4.34535	NA	NA	4.34535	4.86355	4.49883	NA	4.68119	NA	5.89378	NA	5.89378	NA	NA	NA	NA		Ndufa13	0.107403	0.332318	NA	TRUE		Ndufa13
Anp32a	3.03764	NA	NA	3.03764	3.53743	NA	NA	3.53743	NA	NA	NA	NA	NA	NA	NA	NA		Anp32a	0.21975	NA	NA			Anp32a
Rps16	5.60308	5.32023	5.28651	5.40327	6.30028	6.79123	6.71648	6.60266	5.92518	6.1206	6.13196	6.05925	6.0408	6.13214	6.13214	6.10169		Rps16	0.289214	-0.123908	-0.113838			Rps16	0.609362	-1.16329	-1.12008
Rpl13	6.17396	6.75983	NA	6.4669	7.12541	6.89192	6.89637	6.97123	6.06634	6.06439	6.06074	6.06382	NA	7.00916	7.00344	7.0063		Rpl13	0.108341	-0.201187	0.00723895			Rpl13	-0.166742	-1.49488	-0.600556
Mtarc2	2.37667	NA	2.33415	2.35541	2.21684	2.22842	2.2285	2.22459	NA	2.02894	2.02939	2.02916	2.3022	2.12717	2.12717	2.18552		Mtarc2	-0.0824423	-0.132651	-0.0255625	TRUE		Mtarc2	-0.985366	-1.20081	-0.741302
Nme2	3.73325	NA	NA	3.73325	3.90255	3.97383	NA	3.93819	NA	3.61099	3.61135	3.61117	NA	NA	3.83361	3.83361		Nme2	0.0771022	-0.125066	-0.0388275			Nme2	-0.300782	-1.16826	-0.798221
Ndufb8	NA	4.8954	NA	4.8954	NA	NA	NA	NA	5.46677	NA	5.81003	5.6384	NA	NA	5.70329	5.70329		Ndufb8	NA	NA	NA	TRUE		Ndufb8
Nit1	NA	4.90271	4.82944	4.86607	NA	6.34588	6.29121	6.31855	5.97653	5.42243	5.50101	5.63332	6.43114	6.11105	6.11105	6.21775		Nit1	0.376835	-0.165607	-0.0232008	TRUE		Nit1	0.985333	-1.34222	-0.731169
Cyp2d9	NA	1.32032	NA	1.32032	NA	NA	NA	NA	1.42227	NA	1.26369	1.34298	NA	NA	1.09004	1.09004		Cyp2d9	NA	NA	NA			Cyp2d9
Pdha1	NA	4.86119	4.86279	4.86199	NA	5.46396	5.6744	5.56918	6.55381	6.11673	6.02738	6.23264	5.75809	5.78338	5.85572	5.79906		Pdha1	0.195917	0.162378	0.0583547	TRUE		Pdha1	0.209039	0.0651274	-0.381225
Dbt	NA	4.84647	4.74315	4.79481	NA	5.50634	5.55433	5.53033	6.07566	6.03607	6.03528	6.049	5.62461	5.8599	5.87722	5.78724		Dbt	0.205892	0.129331	0.0655093	TRUE		Dbt	0.251839	-0.0766746	-0.350526
Nomo1	NA	6.71792	NA	6.71792	NA	6.77171	NA	6.77171	7.92836	6.89377	NA	7.41107	NA	NA	NA	NA		Nomo1	0.011504	0.130162	NA			Nomo1
Ugt3a2	NA	1.68725	NA	1.68725	NA	2.1982	2.08221	2.1402	2.05805	2.0339	2.19741	2.09645	NA	2.13245	2.14157	2.13701		Ugt3a2	0.343079	-0.0297994	-0.00215375			Ugt3a2	0.840488	-0.759482	-0.640859
Ak2	NA	4.92118	4.89613	4.90865	NA	5.97899	5.9804	5.97969	6.13207	6.09622	6.12397	6.11742	6.29292	6.20755	6.22495	6.24181		Ak2	0.284744	0.0328519	0.0618924	TRUE		Ak2	0.590183	-0.490654	-0.366045
Ugp2	NA	2.55521	NA	2.55521	NA	2.62038	2.54192	2.58115	2.49483	2.62418	2.6678	2.5956	NA	3.06646	3.06522	3.06584		Ugp2	0.0145736	0.00805511	0.248268			Ugp2	-0.569084	-0.597054	0.43367
Mrpl12	NA	3.47293	NA	3.47293	NA	4.53586	4.3683	4.45208	4.76686	5.09341	5.00462	4.95496	NA	4.78272	4.78936	4.78604		Mrpl12	0.358328	0.154394	0.104351	TRUE		Mrpl12	0.905921	0.0308664	-0.183859
Ndufs4	NA	2.89201	NA	2.89201	NA	2.63132	NA	2.63132	3.85602	3.14262	3.00607	3.3349	NA	NA	2.24344	2.24344		Ndufs4	-0.136284	0.341858	-0.230072	TRUE		Ndufs4	-1.2164	0.835251	-1.61883
Sqor	NA	2.05427	NA	2.05427	NA	2.42929	2.42432	2.42681	2.52687	2.35563	2.33516	2.40589	NA	2.0911	2.06061	2.07586		Sqor	0.240431	-0.01249	-0.225353	TRUE		Sqor	0.400041	-0.68521	-1.59858
Bcap31	NA	2.19007	NA	2.19007	NA	NA	NA	NA	2.97524	NA	NA	2.97524	NA	NA	NA	NA		Bcap31	NA	NA	NA			Bcap31
Keg1	NA	3.21469	3.19678	3.20573	NA	3.8043	3.744	3.77415	3.70707	3.73716	3.94156	3.79526	3.90776	3.81865	3.81124	3.84588		Keg1	0.235495	0.00804963	0.0271646			Keg1	0.378863	-0.597077	-0.515058
Anp32b	NA	2.24853	2.24022	2.24437	NA	3.10098	3.10629	3.10364	2.91967	3.26477	3.2631	3.14918	2.9087	2.97676	3.05722	2.9809		Anp32b	0.467647	0.0210162	-0.0582133			Anp32b	1.37499	-0.54144	-0.881403
NA	NA	2.83521	NA	2.83521	NA	NA	NA	NA	4.33978	NA	NA	4.33978	NA	NA	NA	NA		NA	NA	NA	NA			NA
Zadh2	NA	2.44534	2.44521	2.44527	NA	2.70197	3.21292	2.95744	2.96846	3.2022	3.38645	3.18571	3.55431	3.39897	3.27957	3.41095		Zadh2	0.274356	0.107262	0.205825	TRUE		Zadh2	0.545606	-0.171369	0.251549
Farsb	NA	6.86478	NA	6.86478	NA	NA	NA	NA	5.60666	NA	NA	5.60666	NA	NA	NA	NA		Farsb	NA	NA	NA			Farsb
Hbb-b1	NA	NA	35.6557	35.6557	NA	NA	NA	NA	NA	NA	NA	NA	26.9419	NA	NA	26.9419		Hbb-b1	NA	NA	NA			Hbb-b1
Grhpr	NA	NA	4.66139	4.66139	NA	5.75681	5.73794	5.74738	NA	5.41296	5.46207	5.43751	5.65359	5.62655	5.59472	5.62495		Grhpr	0.302143	-0.0799567	-0.0310621	TRUE		Grhpr	0.66484	-0.974701	-0.764901
Cth	NA	NA	2.68922	2.68922	NA	2.57332	2.57086	2.57209	NA	3.70178	3.65932	3.68055	3.06419	3.14222	3.13729	3.11457		Cth	-0.0642482	0.516979	0.27609			Cth	-0.907297	1.58667	0.553047
Trap1	NA	NA	2.39154	2.39154	NA	2.88042	2.79004	2.83523	NA	2.71966	2.38615	2.5529	2.05773	2.36291	2.33868	2.2531		Trap1	0.245524	-0.151326	-0.331551	TRUE		Trap1	0.421894	-1.28094	-2.05426
Rack1	NA	NA	5.16955	5.16955	NA	5.68273	5.5423	5.61252	NA	5.30399	5.43672	5.37036	5.00074	5.81391	6.17418	5.66294		Rack1	0.11861	-0.0636293	0.0129045			Rack1	-0.122679	-0.904642	-0.576246
Ndufv2	NA	NA	4.11905	4.11905	NA	3.44568	NA	3.44568	NA	3.50949	3.34238	3.42594	3.43621	NA	3.24417	3.34019		Ndufv2	-0.257523	-0.00828945	-0.0448572	TRUE		Ndufv2	-1.73661	-0.667186	-0.824093
Gstm1	NA	NA	3.63811	3.63811	NA	NA	3.86915	3.86915	NA	NA	NA	NA	3.93302	3.68728	NA	3.81015		Gstm1	0.0888282	NA	-0.0221697			Gstm1
Aadat	NA	NA	5.08674	5.08674	NA	6.47337	NA	6.47337	NA	7.27018	7.12441	7.19729	7.96215	NA	7.16961	7.56588		Aadat	0.347776	0.152938	0.224992	TRUE		Aadat	0.860645	0.0246184	0.333793
Fah	NA	NA	3.90613	3.90613	NA	4.59763	4.74844	4.67304	NA	4.74277	4.72021	4.73149	4.68325	4.74193	4.75085	4.72534		Fah	0.258621	0.017934	0.0160577			Fah	0.478091	-0.554665	-0.562716
Lactb2	NA	NA	2.05464	2.05464	NA	NA	NA	NA	NA	NA	NA	NA	2.6995	NA	NA	2.6995		Lactb2	NA	NA	NA	TRUE		Lactb2
Htra2	NA	NA	4.06005	4.06005	NA	NA	NA	NA	NA	NA	NA	NA	6.351	NA	NA	6.351		Htra2	NA	NA	NA	TRUE		Htra2
Prdx2	NA	NA	8.01763	8.01763	NA	NA	5.24812	5.24812	NA	NA	6.16758	6.16758	5.34239	5.77246	5.73	5.61495		Prdx2	-0.611374	0.232903	0.0974712	TRUE		Prdx2	-3.25494	0.367741	-0.213381
Rps6	NA	NA	4.93005	4.93005	NA	5.95101	6.02945	5.99023	NA	4.91949	4.91244	4.91596	5.9628	5.78274	5.83916	5.86157		Rps6	0.281011	-0.285138	-0.0313258			Rps6	0.574163	-1.85511	-0.766032
Tomm70	NA	NA	NA	NA	NA	2.84699	2.80824	2.82762	NA	2.40394	2.41134	2.40764	NA	2.29422	2.4445	2.36936		Tomm70	NA	-0.231966	-0.25509			Tomm70
Pon3	NA	NA	NA	NA	NA	2.78289	2.94613	2.86451	NA	2.8644	NA	2.8644	NA	2.62781	NA	2.62781		Pon3	NA	-5.54766e-05	-0.124425			Pon3
C1qbp	NA	NA	NA	NA	NA	5.82408	5.83966	5.83187	NA	5.98458	6.0845	6.03454	NA	6.31271	6.31271	6.31271		C1qbp	NA	0.0492864	0.1143	TRUE		C1qbp
Letm1	NA	NA	NA	NA	NA	4.98917	4.97439	4.98178	NA	4.91052	4.90774	4.90913	NA	5.08989	5.10684	5.09836		Letm1	NA	-0.0211934	0.0333728	TRUE		Letm1
Por	NA	NA	NA	NA	NA	2.61897	2.51646	2.56771	NA	2.47663	2.49343	2.48503	NA	2.37066	2.4847	2.42768		Por	NA	-0.0472221	-0.080906			Por
Isoc2a	NA	NA	NA	NA	NA	5.68435	5.68435	5.68435	NA	5.50328	5.50327	5.50328	NA	5.69782	5.69782	5.69782		Isoc2a	NA	-0.0467031	0.00341707	TRUE		Isoc2a
Crot	NA	NA	NA	NA	NA	1.87387	1.62098	1.74742	NA	1.75946	1.88889	1.82417	NA	1.65891	1.66804	1.66348		Crot	NA	0.0620141	-0.0710281	TRUE		Crot
Mlycd	NA	NA	NA	NA	NA	4.21829	4.22049	4.21939	NA	4.06314	4.05578	4.05946	NA	4.45671	4.47649	4.4666		Mlycd	NA	-0.0557479	0.0821416	TRUE		Mlycd
Acnat1	NA	NA	NA	NA	NA	2.74061	2.80712	2.77386	NA	3.30686	NA	3.30686	NA	2.62791	NA	2.62791		Acnat1	NA	0.253565	-0.0779794			Acnat1
Amt	NA	NA	NA	NA	NA	5.22157	5.14543	5.1835	NA	5.39191	5.31575	5.35383	NA	4.85545	4.85812	4.85678		Amt	NA	0.0466441	-0.0939252	TRUE		Amt
Pebp1	NA	NA	NA	NA	NA	NA	4.69729	4.69729	NA	NA	NA	NA	NA	5.5641	NA	5.5641		Pebp1	NA	NA	0.244321			Pebp1
Dhrs4	NA	NA	NA	NA	NA	2.64339	2.52371	2.58355	NA	2.97518	2.97542	2.9753	NA	2.72424	2.71351	2.71888		Dhrs4	NA	0.203684	0.0736582	TRUE		Dhrs4
Gcsh	NA	NA	NA	NA	NA	5.32888	5.32888	5.32888	NA	5.81614	5.80631	5.81122	NA	6.01738	6.0289	6.02314		Gcsh	NA	0.12501	0.176684	TRUE		Gcsh
Ldhd	NA	NA	NA	NA	NA	3.13945	3.31581	3.22763	NA	3.22156	3.29747	3.25951	NA	3.09232	3.09232	3.09232		Ldhd	NA	0.0141811	-0.0617847	TRUE		Ldhd
Pex11a	NA	NA	NA	NA	NA	2.08131	2.12729	2.1043	NA	1.88493	1.88516	1.88504	NA	2.0787	2.07427	2.07649		Pex11a	NA	-0.158742	-0.019196			Pex11a
Rpl22	NA	NA	NA	NA	NA	7.93169	7.83047	7.88108	NA	7.40138	7.40231	7.40185	NA	7.63986	7.63986	7.63986		Rpl22	NA	-0.0905083	-0.044848			Rpl22
Rpl12	NA	NA	NA	NA	NA	7.87377	7.99161	7.93269	NA	6.80687	6.78409	6.79548	NA	8.33973	8.33146	8.3356		Rpl12	NA	-0.223235	0.0714746			Rpl12
Dhtkd1	NA	NA	NA	NA	NA	NA	4.74504	4.74504	NA	NA	NA	NA	NA	5.94144	NA	5.94144		Dhtkd1	NA	NA	0.324392	TRUE		Dhtkd1
Hdlbp	NA	NA	NA	NA	NA	1.80751	1.54268	1.67509	NA	1.95995	2.04645	2.0032	NA	1.93255	1.44741	1.68998		Hdlbp	NA	0.258062	0.0127626			Hdlbp
Ces3b	NA	NA	NA	NA	NA	2.2148	2.22477	2.21979	NA	2.03414	2.0424	2.03827	NA	1.92272	1.9188	1.92076		Ces3b	NA	-0.123074	-0.208745			Ces3b
Rpl9	NA	NA	NA	NA	NA	7.06761	7.29005	7.17883	NA	5.93144	5.93254	5.93199	NA	7.20026	7.16136	7.18081		Rpl9	NA	-0.275233	0.000398096			Rpl9
Rpsa	NA	NA	NA	NA	NA	7.73875	7.64028	7.68951	NA	6.63201	6.63435	6.63318	NA	7.74044	7.66557	7.703		Rpsa	NA	-0.213191	0.00252818			Rpsa
Adh5	NA	NA	NA	NA	NA	5.1008	5.06934	5.08507	NA	5.3393	5.30207	5.32069	NA	5.26527	5.34939	5.30733		Adh5	NA	0.0653451	0.0617184			Adh5
Rps4x	NA	NA	NA	NA	NA	6.94232	6.94128	6.9418	NA	6.64771	6.64853	6.64812	NA	7.53268	7.54869	7.54068		Rps4x	NA	-0.0623621	0.119386			Rps4x
Hsd17b8	NA	NA	NA	NA	NA	6.14994	6.30324	6.22659	NA	5.78651	5.77801	5.78226	NA	5.74896	5.74896	5.74896		Hsd17b8	NA	-0.106809	-0.115142			Hsd17b8
Uqcrh	NA	NA	NA	NA	NA	NA	5.55961	5.55961	NA	NA	6.1838	6.1838	NA	5.94565	5.94565	5.94565		Uqcrh	NA	0.153511	0.0968516	TRUE		Uqcrh
Glyctk	NA	NA	NA	NA	NA	5.92427	6.54636	6.23531	NA	5.93595	5.96747	5.95171	NA	6.30195	6.27666	6.2893		Glyctk	NA	-0.0671575	0.0124381	TRUE		Glyctk
Aldh9a1	NA	NA	NA	NA	NA	5.66073	5.90252	5.78162	NA	6.31994	6.28615	6.30305	NA	5.83267	5.76695	5.79981		Aldh9a1	NA	0.124575	0.00453164	TRUE		Aldh9a1
Adhfe1	NA	NA	NA	NA	NA	3.42346	3.27563	3.34954	NA	3.54998	3.53243	3.5412	NA	3.61379	3.62309	3.61844		Adhfe1	NA	0.0802752	0.111402	TRUE		Adhfe1
Ces2a	NA	NA	NA	NA	NA	NA	3.05594	3.05594	NA	NA	NA	NA	NA	2.76122	NA	2.76122		Ces2a	NA	NA	-0.146308			Ces2a
Fam162a	NA	NA	NA	NA	NA	NA	2.88084	2.88084	NA	NA	2.78383	2.78383	NA	2.78654	2.78654	2.78654		Fam162a	NA	-0.0494195	-0.0480139	TRUE		Fam162a
Gcat	NA	NA	NA	NA	NA	6.6311	6.58135	6.60622	NA	6.52362	6.54486	6.53424	NA	6.4499	6.42629	6.4381		Gcat	NA	-0.0158064	-0.0371904	TRUE		Gcat
Dnajc11	NA	NA	NA	NA	NA	NA	5.15603	5.15603	NA	NA	NA	NA	NA	4.99468	NA	4.99468		Dnajc11	NA	NA	-0.0458681	TRUE		Dnajc11
Glrx5	NA	NA	NA	NA	NA	2.76664	2.71713	2.74189	NA	2.93701	2.93221	2.93461	NA	2.68967	2.68967	2.68967		Glrx5	NA	0.0980023	-0.0277416	TRUE		Glrx5
Eno1	NA	NA	NA	NA	NA	4.08884	4.08884	4.08884	NA	4.65222	4.65275	4.65249	NA	4.0347	4.0347	4.0347		Eno1	NA	0.186311	-0.0192304			Eno1
Fmo5	NA	NA	NA	NA	NA	1.98491	1.80707	1.89599	NA	1.96776	2.17534	2.07155	NA	1.80399	1.80683	1.80541		Fmo5	NA	0.127756	-0.0706231			Fmo5
Rmdn1	NA	NA	NA	NA	NA	3.44019	3.44019	3.44019	NA	3.43819	3.43554	3.43686	NA	4.42411	4.42411	4.42411		Rmdn1	NA	-0.00139815	0.362898	TRUE		Rmdn1
Gatd3a	NA	NA	NA	NA	NA	6.08342	6.09723	6.09033	NA	6.24673	6.19461	6.22067	NA	5.30644	5.30644	5.30644		Gatd3a	NA	0.0305498	-0.198774	TRUE		Gatd3a
Afg3l2	NA	NA	NA	NA	NA	NA	3.57824	3.57824	NA	NA	NA	NA	NA	3.64548	NA	3.64548		Afg3l2	NA	NA	0.0268594	TRUE		Afg3l2
Acot3	NA	NA	NA	NA	NA	1.99552	1.89286	1.94419	NA	2.14884	NA	2.14884	NA	1.95798	NA	1.95798		Acot3	NA	0.144384	0.010195			Acot3
Rps3a	NA	NA	NA	NA	NA	7.13355	6.93061	7.03208	NA	6.40622	6.40656	6.40639	NA	7.72395	7.80303	7.76349		Rps3a	NA	-0.13444	0.142754			Rps3a
Rps8	NA	NA	NA	NA	NA	6.80103	6.79776	6.7994	NA	6.15693	6.13339	6.14516	NA	7.15897	7.21265	7.18581		Rps8	NA	-0.145957	0.0797434			Rps8
Pmpca	NA	NA	NA	NA	NA	2.89297	2.85787	2.87542	NA	2.55091	2.59611	2.57351	NA	3.04191	2.88706	2.96449		Pmpca	NA	-0.160035	0.0440076	TRUE		Pmpca
Anxa6	NA	NA	NA	NA	NA	NA	3.03451	3.03451	NA	NA	NA	NA	NA	3.04052	NA	3.04052		Anxa6	NA	NA	0.00285716			Anxa6
Mcee	NA	NA	NA	NA	NA	3.34555	3.21138	3.27847	NA	3.21296	3.23764	3.2253	NA	3.39865	3.39865	3.39865		Mcee	NA	-0.0235889	0.051941	TRUE		Mcee
Ppa2	NA	NA	NA	NA	NA	NA	5.79869	5.79869	NA	NA	5.32053	5.32053	NA	5.314	5.22633	5.27017		Ppa2	NA	-0.124157	-0.137878	TRUE		Ppa2
Hacd3	NA	NA	NA	NA	NA	NA	2.60711	2.60711	NA	NA	2.38529	2.38529	NA	2.41317	2.36772	2.39044		Hacd3	NA	-0.128285	-0.125172			Hacd3
Oat	NA	NA	NA	NA	NA	1.57456	1.5306	1.55258	NA	1.53508	1.61813	1.5766	NA	1.52689	1.44014	1.48352		Oat	NA	0.0221565	-0.0656405	TRUE		Oat
Naxe	NA	NA	NA	NA	NA	5.52843	5.55714	5.54279	NA	5.3256	5.31721	5.3214	NA	5.97974	5.97974	5.97974		Naxe	NA	-0.0588052	0.10947	TRUE		Naxe
Lap3	NA	NA	NA	NA	NA	4.50814	4.55235	4.53025	NA	4.32905	4.31845	4.32375	NA	4.795	4.795	4.795		Lap3	NA	-0.0673068	0.0819422	TRUE		Lap3
Gfm1	NA	NA	NA	NA	NA	1.74136	1.72829	1.73482	NA	1.2833	NA	1.2833	NA	1.82251	NA	1.82251		Gfm1	NA	-0.434932	0.0711403	TRUE		Gfm1
Rpl14	NA	NA	NA	NA	NA	NA	7.27851	7.27851	NA	NA	6.31812	6.31812	NA	7.35823	7.35823	7.35823		Rpl14	NA	-0.204148	0.0157159			Rpl14
Hsd17b12	NA	NA	NA	NA	NA	3.054	2.83761	2.94581	NA	2.44795	2.45291	2.45043	NA	2.82819	2.82819	2.82819		Hsd17b12	NA	-0.265628	-0.0587816			Hsd17b12
Lrpprc	NA	NA	NA	NA	NA	2.48138	2.47782	2.4796	NA	2.75358	2.70871	2.73115	NA	2.72479	2.7184	2.7216		Lrpprc	NA	0.139399	0.134344	TRUE		Lrpprc
Prkcsh	NA	NA	NA	NA	NA	NA	2.6636	2.6636	NA	NA	NA	NA	NA	2.37251	NA	2.37251		Prkcsh	NA	NA	-0.16696			Prkcsh
Coq3	NA	NA	NA	NA	NA	4.53493	4.53403	4.53448	NA	4.80557	4.57655	4.69106	NA	3.80727	3.80727	3.80727		Coq3	NA	0.048977	-0.252182	TRUE		Coq3
Clybl	NA	NA	NA	NA	NA	5.35254	5.63957	5.49606	NA	6.37417	6.36229	6.36823	NA	7.24258	7.35597	7.29928		Clybl	NA	0.212496	0.409356	TRUE		Clybl
Nit2	NA	NA	NA	NA	NA	5.4392	5.47759	5.4584	NA	6.85655	6.84931	6.85293	NA	6.23649	6.23649	6.23649		Nit2	NA	0.328244	0.192258	TRUE		Nit2
Inmt	NA	NA	NA	NA	NA	4.56096	4.16776	4.36436	NA	4.83067	4.36079	4.59573	NA	4.6905	4.6905	4.6905		Inmt	NA	0.074524	0.103972			Inmt
Chchd3	NA	NA	NA	NA	NA	5.53693	5.79008	5.6635	NA	5.44708	5.59175	5.51941	NA	5.78679	5.81008	5.79843		Chchd3	NA	-0.0371794	0.0339686	TRUE		Chchd3
Fdxr	NA	NA	NA	NA	NA	6.37994	6.038	6.20897	NA	6.39133	6.68568	6.5385	NA	7.3715	7.36287	7.36718		Fdxr	NA	0.0746074	0.24676	TRUE		Fdxr
Pex3	NA	NA	NA	NA	NA	2.11085	2.19138	2.15111	NA	2.32291	2.08941	2.20616	NA	2.11104	2.11104	2.11104		Pex3	NA	0.0364543	-0.0271318			Pex3
Dlat	NA	NA	NA	NA	NA	7.34236	6.99779	7.17007	NA	7.30416	7.28164	7.2929	NA	7.35723	7.37056	7.36389		Dlat	NA	0.0245049	0.0384804	TRUE		Dlat
Acp6	NA	NA	NA	NA	NA	NA	5.22663	5.22663	NA	NA	4.59034	4.59034	NA	6.14036	6.14036	6.14036		Acp6	NA	-0.18728	0.232443	TRUE		Acp6
Reep6	NA	NA	NA	NA	NA	2.56857	2.56857	2.56857	NA	2.378	2.37845	2.37823	NA	2.41927	2.45262	2.43594		Reep6	NA	-0.111081	-0.0764854			Reep6
Ssr4	NA	NA	NA	NA	NA	4.32469	4.28259	4.30364	NA	4.36581	4.36681	4.36631	NA	4.05168	4.05659	4.05414		Ssr4	NA	0.0208565	-0.0861615			Ssr4
Fech	NA	NA	NA	NA	NA	3.18742	3.45158	3.3195	NA	2.95357	2.52713	2.74035	NA	2.74437	2.53858	2.64148		Fech	NA	-0.276604	-0.329621	TRUE		Fech
Dhrs1	NA	NA	NA	NA	NA	NA	2.95982	2.95982	NA	NA	NA	NA	NA	3.33921	NA	3.33921		Dhrs1	NA	NA	0.173996	TRUE		Dhrs1
Acot4	NA	NA	NA	NA	NA	2.11004	2.11393	2.11198	NA	2.4519	2.45558	2.45374	NA	1.96329	1.9663	1.96479		Acot4	NA	0.216381	-0.104223			Acot4
Fasn	NA	NA	NA	NA	NA	NA	2.23399	2.23399	NA	NA	2.32634	2.32634	NA	2.22643	2.20883	2.21763		Fasn	NA	0.0584377	-0.0106035	TRUE		Fasn
Rpl17	NA	NA	NA	NA	NA	7.06089	7.06089	7.06089	NA	6.72136	6.72203	6.72169	NA	7.42048	7.42048	7.42048		Rpl17	NA	-0.0710257	0.0716625			Rpl17
Rps18	NA	NA	NA	NA	NA	6.04763	6.11072	6.07918	NA	5.69558	5.69455	5.69506	NA	6.24813	6.23553	6.24183		Rps18	NA	-0.0941637	0.038094			Rps18
Ftcd	NA	NA	NA	NA	NA	NA	2.99097	2.99097	NA	NA	3.28693	3.28693	NA	2.9996	2.98065	2.99013		Ftcd	NA	0.136128	-0.000405659			Ftcd
Cox6b1	NA	NA	NA	NA	NA	NA	3.71953	3.71953	NA	NA	4.20259	4.20259	NA	3.50446	3.50446	3.50446		Cox6b1	NA	0.176158	-0.0859286	TRUE		Cox6b1
Coq8a	NA	NA	NA	NA	NA	1.6243	1.56102	1.59266	NA	1.48654	1.52496	1.50575	NA	1.61425	1.6244	1.61932		Coq8a	NA	-0.0809555	0.0239529	TRUE		Coq8a
Ndufb7	NA	NA	NA	NA	NA	6.68747	6.04184	6.36466	NA	5.65178	5.61362	5.6327	NA	5.60199	5.62864	5.61532		Ndufb7	NA	-0.176257	-0.180715	TRUE		Ndufb7
Rtn4ip1	NA	NA	NA	NA	NA	NA	6.46091	6.46091	NA	NA	5.12281	5.12281	NA	6.01858	5.69369	5.85613		Rtn4ip1	NA	-0.334802	-0.141789	TRUE		Rtn4ip1
Rps24	NA	NA	NA	NA	NA	6.9464	6.7091	6.82775	NA	6.40939	6.41101	6.4102	NA	7.22994	7.22994	7.22994		Rps24	NA	-0.0910407	0.082574			Rps24
Emc1	NA	NA	NA	NA	NA	3.62049	3.61398	3.61724	NA	3.32921	3.36163	3.34542	NA	3.91524	3.96451	3.93987		Emc1	NA	-0.112701	0.123262			Emc1
Ppia	NA	NA	NA	NA	NA	3.52749	3.58223	3.55486	NA	3.56246	3.55565	3.55906	NA	3.79085	3.78448	3.78766		Ppia	NA	0.0017013	0.0915153			Ppia
Sod2	NA	NA	NA	NA	NA	NA	7.00893	7.00893	NA	NA	NA	NA	NA	7.3748	NA	7.3748		Sod2	NA	NA	0.073408	TRUE		Sod2
Scpep1	NA	NA	NA	NA	NA	5.59471	5.93783	5.76627	NA	6.51909	6.52021	6.51965	NA	5.57815	5.57815	5.57815		Scpep1	NA	0.177155	-0.0478526			Scpep1
Rpl10a	NA	NA	NA	NA	NA	7.1839	7.36243	7.27317	NA	6.51945	6.51591	6.51768	NA	7.26417	7.26417	7.26417		Rpl10a	NA	-0.158226	-0.00178603			Rpl10a
Adk	NA	NA	NA	NA	NA	3.48346	3.29142	3.38744	NA	3.63031	3.60476	3.61753	NA	3.20714	3.20958	3.20836		Adk	NA	0.0948107	-0.0783574			Adk
Tpi1	NA	NA	NA	NA	NA	3.79768	4.00367	3.90067	NA	4.90596	4.82284	4.8644	NA	5.22636	5.21228	5.21932		Tpi1	NA	0.318538	0.420137			Tpi1
Agxt	NA	NA	NA	NA	NA	3.47004	3.3995	3.43477	NA	3.22321	3.22383	3.22352	NA	3.31823	3.25011	3.28417		Agxt	NA	-0.0915778	-0.0646852	TRUE		Agxt
Rpl24	NA	NA	NA	NA	NA	4.93472	4.89463	4.91467	NA	4.64218	NA	4.64218	NA	5.4794	NA	5.4794		Rpl24	NA	-0.0822922	0.156922			Rpl24
Synj2bp	NA	NA	NA	NA	NA	NA	2.78305	2.78305	NA	NA	2.63473	2.63473	NA	2.46448	2.46448	2.46448		Synj2bp	NA	-0.0790133	-0.175383	TRUE		Synj2bp
Rps10	NA	NA	NA	NA	NA	6.72071	6.72071	6.72071	NA	6.24251	6.24305	6.24278	NA	6.72177	6.72177	6.72177		Rps10	NA	-0.106425	0.000227324			Rps10
Ndufs5	NA	NA	NA	NA	NA	5.29067	5.31263	5.30165	NA	5.14325	5.14218	5.14271	NA	4.87531	4.87632	4.87582		Ndufs5	NA	-0.0439107	-0.120797	TRUE		Ndufs5
Dap3	NA	NA	NA	NA	NA	NA	3.76569	3.76569	NA	NA	NA	NA	NA	3.87346	NA	3.87346		Dap3	NA	NA	0.0407065	TRUE		Dap3
Maoa	NA	NA	NA	NA	NA	NA	4.71815	4.71815	NA	NA	NA	NA	NA	4.74897	NA	4.74897		Maoa	NA	NA	0.0093957	TRUE		Maoa
Atad1	NA	NA	NA	NA	NA	1.85338	2.05002	1.9517	NA	2.17947	2.56485	2.37216	NA	2.18657	2.2194	2.20299		Atad1	NA	0.281467	0.174726	TRUE		Atad1
Uqcrq	NA	NA	NA	NA	NA	4.5428	4.6805	4.61165	NA	5.93624	5.93717	5.9367	NA	4.88789	4.88789	4.88789		Uqcrq	NA	0.364379	0.08393	TRUE		Uqcrq
Rpl38	NA	NA	NA	NA	NA	5.67019	5.65359	5.66189	NA	4.43512	4.39539	4.41526	NA	4.98009	5.06037	5.02023		Rpl38	NA	-0.358787	-0.173531			Rpl38
Mtfp1	NA	NA	NA	NA	NA	3.60249	3.51776	3.56013	NA	3.52698	3.52884	3.52791	NA	3.60939	3.60939	3.60939		Mtfp1	NA	-0.0131139	0.0198258	TRUE		Mtfp1
Mpc2	NA	NA	NA	NA	NA	3.53556	3.13375	3.33465	NA	3.58978	3.58728	3.58853	NA	3.47577	3.47577	3.47577		Mpc2	NA	0.105856	0.0597938	TRUE		Mpc2
Pcbd2	NA	NA	NA	NA	NA	5.52404	5.69556	5.6098	NA	6.95324	6.95381	6.95352	NA	6.02518	6.02518	6.02518		Pcbd2	NA	0.309795	0.103055	TRUE		Pcbd2
Aldh1a1	NA	NA	NA	NA	NA	NA	2.20968	2.20968	NA	NA	NA	NA	NA	2.74675	NA	2.74675		Aldh1a1	NA	NA	0.313889			Aldh1a1
Rps20	NA	NA	NA	NA	NA	NA	8.53916	8.53916	NA	NA	NA	NA	NA	8.29692	NA	8.29692		Rps20	NA	NA	-0.041518			Rps20
Urah	NA	NA	NA	NA	NA	2.88342	2.88258	2.883	NA	3.25549	3.23468	3.24509	NA	2.989	2.9854	2.9872		Urah	NA	0.170686	0.0512222			Urah
Pzp	NA	NA	NA	NA	NA	2.16302	2.17749	2.17026	NA	2.3224	2.3411	2.33175	NA	2.38999	2.37365	2.38182		Pzp	NA	0.103546	0.134198			Pzp
Lypla1	NA	NA	NA	NA	NA	NA	4.031	4.031	NA	NA	5.17132	5.17132	NA	4.34733	5.08577	4.71655		Lypla1	NA	0.359396	0.226596	TRUE		Lypla1
Mrps23	NA	NA	NA	NA	NA	NA	4.47066	4.47066	NA	NA	NA	NA	NA	4.34979	NA	4.34979		Mrps23	NA	NA	-0.0395435	TRUE		Mrps23
Timm8a1	NA	NA	NA	NA	NA	NA	6.88745	6.88745	NA	NA	7.54175	7.54175	NA	5.70682	5.70682	5.70682		Timm8a1	NA	0.130928	-0.271285	TRUE		Timm8a1
Rpl35a	NA	NA	NA	NA	NA	5.4915	5.5121	5.5018	NA	5.14073	NA	5.14073	NA	6.43391	NA	6.43391		Rpl35a	NA	-0.0979291	0.225792			Rpl35a
Rps9	NA	NA	NA	NA	NA	6.73846	6.75665	6.74756	NA	7.44875	7.45411	7.45143	NA	7.99214	7.95075	7.97144		Rps9	NA	0.143151	0.240476			Rps9
Ech1	NA	NA	NA	NA	NA	3.14312	NA	3.14312	NA	2.49019	2.49193	2.49106	NA	NA	3.22597	3.22597		Ech1	NA	-0.335437	0.0375351	TRUE		Ech1
Cbr1	NA	NA	NA	NA	NA	4.09969	NA	4.09969	NA	4.67448	NA	4.67448	NA	NA	NA	NA		Cbr1	NA	0.18929	NA			Cbr1
Suclg1	NA	NA	NA	NA	NA	5.79002	NA	5.79002	NA	5.83973	NA	5.83973	NA	NA	NA	NA		Suclg1	NA	0.0123327	NA	TRUE		Suclg1
Rps15	NA	NA	NA	NA	NA	4.99834	NA	4.99834	NA	4.86245	4.86351	4.86298	NA	NA	4.91113	4.91113		Rps15	NA	-0.0396082	-0.0253935			Rps15
Lman1	NA	NA	NA	NA	NA	2.34218	NA	2.34218	NA	2.39798	NA	2.39798	NA	NA	NA	NA		Lman1	NA	0.0339707	NA			Lman1
Pabpc1	NA	NA	NA	NA	NA	2.97493	NA	2.97493	NA	3.72631	NA	3.72631	NA	NA	NA	NA		Pabpc1	NA	0.324892	NA			Pabpc1
Esd	NA	NA	NA	NA	NA	4.8209	NA	4.8209	NA	5.46421	NA	5.46421	NA	NA	NA	NA		Esd	NA	0.18071	NA			Esd
Sord	NA	NA	NA	NA	NA	3.53426	NA	3.53426	NA	3.74046	4.07129	3.90588	NA	NA	3.35022	3.35022		Sord	NA	0.144237	-0.0771545			Sord
Mrpl39	NA	NA	NA	NA	NA	4.66462	NA	4.66462	NA	5.14114	5.24472	5.19293	NA	NA	4.56918	4.56918		Mrpl39	NA	0.154788	-0.0298256	TRUE		Mrpl39
Prdx4	NA	NA	NA	NA	NA	2.66825	NA	2.66825	NA	2.64419	NA	2.64419	NA	NA	NA	NA		Prdx4	NA	-0.0130719	NA	TRUE		Prdx4
Ide	NA	NA	NA	NA	NA	3.42633	NA	3.42633	NA	3.3746	NA	3.3746	NA	NA	NA	NA		Ide	NA	-0.0219477	NA	TRUE		Ide
Naxd	NA	NA	NA	NA	NA	5.55965	NA	5.55965	NA	4.4886	4.25811	4.37335	NA	NA	5.2438	5.2438		Naxd	NA	-0.346254	-0.0843817	TRUE		Naxd
Pfn1	NA	NA	NA	NA	NA	2.5979	NA	2.5979	NA	2.6655	NA	2.6655	NA	NA	NA	NA		Pfn1	NA	0.0370584	NA			Pfn1
Fmo1	NA	NA	NA	NA	NA	1.72819	NA	1.72819	NA	1.97805	NA	1.97805	NA	NA	NA	NA		Fmo1	NA	0.194821	NA			Fmo1
Txn	NA	NA	NA	NA	NA	4.10357	NA	4.10357	NA	4.38865	NA	4.38865	NA	NA	NA	NA		Txn	NA	0.0968993	NA			Txn
Lyrm4	NA	NA	NA	NA	NA	6.99099	NA	6.99099	NA	6.50445	NA	6.50445	NA	NA	NA	NA		Lyrm4	NA	-0.104071	NA	TRUE		Lyrm4
Stt3a	NA	NA	NA	NA	NA	6.05103	NA	6.05103	NA	6.76468	6.76765	6.76616	NA	NA	5.89962	5.89962		Stt3a	NA	0.161156	-0.036559			Stt3a
Ndufa3	NA	NA	NA	NA	NA	4.98196	NA	4.98196	NA	5.46108	5.46159	5.46134	NA	NA	5.46354	5.46354		Ndufa3	NA	0.132542	0.133123	TRUE		Ndufa3
Ddx1	NA	NA	NA	NA	NA	2.66048	NA	2.66048	NA	2.41189	NA	2.41189	NA	NA	NA	NA		Ddx1	NA	-0.141527	NA			Ddx1
Ester hydrolase C11orf54 homolog	NA	NA	NA	NA	NA	2.95682	NA	2.95682	NA	4.07375	NA	4.07375	NA	NA	NA	NA		Ester hydrolase C11orf54 homolog	NA	0.46231	NA			Ester hydrolase C11orf54 homolog
Sacm1l	NA	NA	NA	NA	NA	2.32889	NA	2.32889	NA	2.24391	NA	2.24391	NA	NA	NA	NA		Sacm1l	NA	-0.0536236	NA			Sacm1l
Gstt1	NA	NA	NA	NA	NA	4.44443	NA	4.44443	NA	4.44123	NA	4.44123	NA	NA	NA	NA		Gstt1	NA	-0.00103784	NA			Gstt1
Pxmp4	NA	NA	NA	NA	NA	2.45468	NA	2.45468	NA	1.9537	NA	1.9537	NA	NA	NA	NA		Pxmp4	NA	-0.32932	NA	TRUE		Pxmp4
Rab5c	NA	NA	NA	NA	NA	15.6176	NA	15.6176	NA	2.24611	NA	2.24611	NA	NA	NA	NA		Rab5c	NA	-2.79767	NA			Rab5c
Coasy	NA	NA	NA	NA	NA	NA	NA	NA	NA	NA	5.65995	5.65995	NA	NA	4.99511	4.99511		Coasy	NA	NA	NA	TRUE		Coasy
Pah	NA	NA	NA	NA	NA	NA	NA	NA	NA	NA	1.0863	1.0863	NA	NA	1.05425	1.05425		Pah	NA	NA	NA			Pah
Khk	NA	NA	NA	NA	NA	NA	NA	NA	NA	NA	4.22188	4.22188	NA	NA	4.48327	4.48327		Khk	NA	NA	NA			Khk
Dpys	NA	NA	NA	NA	NA	NA	NA	NA	NA	NA	3.39466	3.39466	NA	NA	3.04943	3.04943		Dpys	NA	NA	NA			Dpys
Mecr	NA	NA	NA	NA	NA	NA	NA	NA	NA	NA	5.86272	5.86272	NA	NA	7.01912	7.01912		Mecr	NA	NA	NA	TRUE		Mecr
Acadsb	NA	NA	NA	NA	NA	NA	NA	NA	NA	NA	2.00273	2.00273	NA	NA	2.20299	2.20299		Acadsb	NA	NA	NA	TRUE		Acadsb
Mettl7b	NA	NA	NA	NA	NA	NA	NA	NA	NA	NA	1.89279	1.89279	NA	NA	1.24869	1.24869		Mettl7b	NA	NA	NA			Mettl7b
Akr1c6	NA	NA	NA	NA	NA	NA	NA	NA	NA	NA	3.21412	3.21412	NA	NA	3.83794	3.83794		Akr1c6	NA	NA	NA			Akr1c6
Yars2	NA	NA	NA	NA	NA	NA	NA	NA	NA	NA	2.90951	2.90951	NA	NA	3.47878	3.47878		Yars2	NA	NA	NA	TRUE		Yars2
Gpi	NA	NA	NA	NA	NA	NA	NA	NA	NA	NA	4.22465	4.22465	NA	NA	4.05755	4.05755		Gpi	NA	NA	NA			Gpi
Aldh8a1	NA	NA	NA	NA	NA	NA	NA	NA	NA	NA	3.9358	3.9358	NA	NA	3.85128	3.85128		Aldh8a1	NA	NA	NA			Aldh8a1
Auh	NA	NA	NA	NA	NA	NA	NA	NA	NA	NA	5.75796	5.75796	NA	NA	5.55569	5.55569		Auh	NA	NA	NA	TRUE		Auh
Iah1	NA	NA	NA	NA	NA	NA	NA	NA	NA	NA	4.11811	4.11811	NA	NA	4.7741	4.7741		Iah1	NA	NA	NA			Iah1
Atl3	NA	NA	NA	NA	NA	NA	NA	NA	NA	NA	2.89503	2.89503	NA	NA	2.88058	2.88058		Atl3	NA	NA	NA			Atl3
Rpl23	NA	NA	NA	NA	NA	NA	NA	NA	NA	NA	5.87605	5.87605	NA	NA	6.7172	6.7172		Rpl23	NA	NA	NA			Rpl23
Acly	NA	NA	NA	NA	NA	NA	NA	NA	NA	NA	2.45095	2.45095	NA	NA	2.19362	2.19362		Acly	NA	NA	NA	TRUE		Acly
Gpt2	NA	NA	NA	NA	NA	NA	NA	NA	NA	NA	1.68127	1.68127	NA	NA	1.73107	1.73107		Gpt2	NA	NA	NA	TRUE		Gpt2
Uqcrb	NA	NA	NA	NA	NA	NA	NA	NA	NA	NA	4.86809	4.86809	NA	NA	4.63821	4.63821		Uqcrb	NA	NA	NA	TRUE		Uqcrb
Pgm1	NA	NA	NA	NA	NA	NA	NA	NA	NA	NA	4.4938	4.4938	NA	NA	4.75788	4.75788		Pgm1	NA	NA	NA			Pgm1
Cyp2c54	NA	NA	NA	NA	NA	NA	NA	NA	NA	NA	2.35933	2.35933	NA	NA	1.66905	1.66905		Cyp2c54	NA	NA	NA			Cyp2c54
Bcl2l13	NA	NA	NA	NA	NA	NA	NA	NA	NA	NA	5.7545	5.7545	NA	NA	4.0741	4.0741		Bcl2l13	NA	NA	NA	TRUE		Bcl2l13
Ctsa	NA	NA	NA	NA	NA	NA	NA	NA	NA	NA	2.15571	2.15571	NA	NA	1.58066	1.58066		Ctsa	NA	NA	NA			Ctsa
Nfs1	NA	NA	NA	NA	NA	NA	NA	NA	NA	NA	3.45195	3.45195	NA	NA	3.34615	3.34615		Nfs1	NA	NA	NA	TRUE		Nfs1
Hba	NA	NA	NA	NA	NA	NA	NA	NA	NA	NA	35.2739	35.2739	NA	NA	36.2468	36.2468		Hba	NA	NA	NA			Hba
Cryzl2	NA	NA	NA	NA	NA	NA	NA	NA	NA	NA	6.62449	6.62449	NA	NA	6.62231	6.62231		Cryzl2	NA	NA	NA	TRUE		Cryzl2
H6pd	NA	NA	NA	NA	NA	NA	NA	NA	NA	NA	3.00525	3.00525	NA	NA	3.26946	3.26946		H6pd	NA	NA	NA			H6pd
Pgam1	NA	NA	NA	NA	NA	NA	NA	NA	NA	NA	4.03726	4.03726	NA	NA	3.04239	3.04239		Pgam1	NA	NA	NA			Pgam1
Entpd5	NA	NA	NA	NA	NA	NA	NA	NA	NA	NA	1.84552	1.84552	NA	NA	1.9497	1.9497		Entpd5	NA	NA	NA			Entpd5
Cox6a1	NA	NA	NA	NA	NA	NA	NA	NA	NA	NA	2.74265	2.74265	NA	NA	3.55999	3.55999		Cox6a1	NA	NA	NA	TRUE		Cox6a1
Ndufb11	NA	NA	NA	NA	NA	NA	NA	NA	NA	NA	6.37175	6.37175	NA	NA	4.7783	4.7783		Ndufb11	NA	NA	NA	TRUE		Ndufb11
Cox7a2	NA	NA	NA	NA	NA	NA	NA	NA	NA	NA	4.25812	4.25812	NA	NA	4.16759	4.16759		Cox7a2	NA	NA	NA	TRUE		Cox7a2
Ywhae	NA	NA	NA	NA	NA	NA	NA	NA	NA	NA	2.88263	2.88263	NA	NA	3.03992	3.03992		Ywhae	NA	NA	NA			Ywhae
Apoo	NA	NA	NA	NA	NA	NA	NA	NA	NA	NA	5.58135	5.58135	NA	NA	6.30903	6.30903		Apoo	NA	NA	NA	TRUE		Apoo
Nsdhl	NA	NA	NA	NA	NA	NA	NA	NA	NA	NA	1.7798	1.7798	NA	NA	1.72233	1.72233		Nsdhl	NA	NA	NA			Nsdhl
Gpd1l	NA	NA	NA	NA	NA	NA	NA	NA	NA	NA	2.91333	2.91333	NA	NA	3.28066	3.28066		Gpd1l	NA	NA	NA			Gpd1l
Prxl2a	NA	NA	NA	NA	NA	NA	NA	NA	NA	NA	2.32923	2.32923	NA	NA	2.51628	2.51628		Prxl2a	NA	NA	NA	TRUE		Prxl2a
Rps11	NA	NA	NA	NA	NA	NA	NA	NA	NA	NA	6.5394	6.5394	NA	NA	7.05795	7.05795		Rps11	NA	NA	NA			Rps11
Rpl34	NA	NA	NA	NA	NA	NA	NA	NA	NA	NA	6.48207	6.48207	NA	NA	6.52859	6.52859		Rpl34	NA	NA	NA			Rpl34

## Sheet: Table S3 Synaptosome Topograph
	Wild-type				Polg				PolgPKO				PolgW402A												Calculated against the mean of half-lives between genotypes for each shared protein
	Comparison Mate			Mean Half-life (days)	Comparison Mate			Mean Half-life (days)	Comparison Mate			Mean Half-life (days)	Comparison Mate			Mean Half-life (days)			Log2 (Half-life ratio)						z-score (Log2 Half-life ratio)
Gene	Polg	PolgPKO	PolgW402A		Polg	PolgPKO	PolgW402A		Polg	PolgPKO	PolgW402A		Polg	PolgPKO	PolgW402A			Gene	Polg/Wild-type	PolgPKO/Polg	PolgW402A/Polg	Mitochondrially annotated?		Gene	Polg/Wild-type	PolgPKO/Polg	PolgW402A/Polg
Cltc	25.0457	25.0484	25.0188	25.0376	25.536	26.8444	26.8467	26.4091	25.5197	26.9078	26.8639	26.4305	24.3511	25.8314	25.82	25.3342		Cltc	0.0769362	0.00116805	-0.05995			Cltc	1.0337	-0.0712132	-0.96249
Sfxn3	29.0657	29.0862	29.2894	29.1471	31.4298	32.1451	32.6885	32.0878	30.3167	31.8482	31.6687	31.2779	29.494	30.2612	30.5323	30.0958		Sfxn3	0.138673	-0.0368818	-0.0924618	TRUE		Sfxn3	1.934	-0.626089	-1.4366
Ncam1	16.4156	16.3937	16.439	16.4161	16.3189	16.915	16.7929	16.6756	17.3255	16.5657	16.7863	16.8925	16.7416	16.7364	16.7197	16.7326		Ncam1	0.0226256	0.0186452	0.00492029			Ncam1	0.241699	0.183653	-0.0164949
Tomm70	13.173	13.1777	13.1321	13.1609	14.0313	14.2092	14.2464	14.1623	13.9385	12.9586	12.9514	13.2828	12.6853	13.0313	12.8567	12.8577		Tomm70	0.105791	-0.0924915	-0.139416			Tomm70	1.45448	-1.43704	-2.12133
Mdh2	31.6224	31.6865	31.6134	31.6408	32.7621	34.0606	34.1823	33.6683	32.5062	32.9134	32.8767	32.7655	30.9923	32.0874	31.9793	31.6863		Mdh2	0.0896075	-0.0392166	-0.0875323	TRUE		Mdh2	1.21849	-0.660136	-1.36472
Hspa8	7.00057	6.98757	6.28476	6.75763	6.92543	6.2269	6.15449	6.43561	6.74062	6.43759	6.41918	6.53246	6.69766	5.97152	6.12869	6.26596		Hspa8	-0.0704424	0.0215514	-0.038541			Hspa8	-1.1155	0.226035	-0.650285
Mapt	24.6044	23.1165	24.6961	24.139	20.7476	20.3466	20.3502	20.4814	21.2532	21.3417	21.8864	21.4937	20.9899	21.2551	21.2359	21.1603		Mapt	-0.237048	0.0695993	0.0470394			Mapt	-3.54508	0.926711	0.597723
Aldoc	5.61533	5.20485	5.1851	5.3351	4.02399	3.69897	3.73174	3.81823	4.66595	5.07502	4.21143	4.6508	5.27196	4.5417	4.44048	4.75138		Aldoc	-0.482609	0.284574	0.315442			Aldoc	-7.12607	4.06165	4.5118
Camk2b	6.06735	6.06767	6.06861	6.06788	6.51371	6.14912	6.15043	6.27109	7.18553	6.5373	6.54643	6.75642	6.44107	6.26426	6.25916	6.3215		Camk2b	0.0475237	0.107544	0.011552			Camk2b	0.604785	1.48006	0.0802142
Aco2	25.3132	25.3538	25.3027	25.3232	27.0536	27.7953	27.7757	27.5415	26.5769	27.1135	27.0802	26.9235	24.6272	25.7312	25.6631	25.3405		Aco2	0.121147	-0.0327404	-0.120164	TRUE		Aco2	1.67843	-0.565695	-1.84058
Septin6	39.1789	39.8458	40.3405	39.7884	40.4824	36.0462	36.0488	37.5258	35.8798	38.7621	38.4966	37.7128	38.9445	36.7196	36.7042	37.4561		Septin6	-0.0844641	0.00717334	-0.00268168			Septin6	-1.31998	0.016361	-0.127353
Abat	17.1118	17.3307	17.1887	17.2104	18.8733	20.1445	20.1958	19.7378	19.197	19.986	19.9772	19.7201	18.2349	19.3067	19.31	18.9505		Abat	0.197683	-0.00129917	-0.0587247	TRUE		Abat	2.79454	-0.107192	-0.94462
Tubb4a	18.9912	18.9912	18.9852	18.9892	20.1183	20.8868	20.8899	20.6317	20.5053	20.6412	20.6287	20.5917	17.5003	17.8916	17.8738	17.7552		Tubb4a	0.119681	-0.00279568	-0.216618			Tubb4a	1.65704	-0.129016	-3.24715
Cnp	46.489	46.3986	47.1491	46.6789	51.8306	54.7852	54.7887	53.8015	50.6582	55.1309	55.0129	53.6006	48.8718	53.0933	53.1248	51.6966		Cnp	0.204877	-0.00539638	-0.0575762			Cnp	2.89944	-0.166941	-0.927872
Atp6v0d1	18.8619	19.1303	18.5458	18.846	18.6715	19.4331	19.4146	19.1731	19.3839	19.5641	19.5595	19.5025	18.6771	19.2722	19.1742	19.0412		Atp6v0d1	0.0248222	0.0245802	-0.00995921			Atp6v0d1	0.273732	0.270203	-0.233481
Idh3g	26.0127	26.0127	25.9895	26.005	24.9433	26.8638	26.881	26.2294	24.4921	25.9035	25.6261	25.3406	23.9517	24.9845	25.0194	24.6519		Idh3g	0.0123968	-0.0497337	-0.0894848	TRUE		Idh3g	0.0925345	-0.813506	-1.39319
Nsf	9.10896	8.71801	8.66367	8.83021	9.3588	9.45113	9.46344	9.42446	9.29716	9.3202	9.50012	9.37249	8.81111	8.94199	9.01287	8.92199		Nsf	0.0939615	-0.00797711	-0.0790446			Nsf	1.28198	-0.204576	-1.24094
Ap2a1	19.2032	19.2574	18.886	19.1155	18.6557	18.7629	18.6523	18.6903	18.6941	18.6956	18.7295	18.7064	18.8012	18.5927	18.707	18.7003		Ap2a1	-0.0324525	0.00124024	0.000769179			Ap2a1	-0.561497	-0.0701605	-0.0770299
Dpysl2	37.3829	37.4004	37.5069	37.43	38.3965	39.8314	39.8279	39.3519	38.6753	39.7753	39.7569	39.4025	37.0688	38.4476	38.4386	37.985		Dpysl2	0.0722381	0.00185194	-0.0510053			Dpysl2	0.965192	-0.0612402	-0.83205
Dld	34.4101	34.2979	34.1224	34.2768	34.1595	35.2916	35.2545	34.9019	34.11	34.2162	34.2034	34.1766	34.2731	35.4925	35.4703	35.0786		Dld	0.0260724	-0.0302974	0.00728861	TRUE		Dld	0.291963	-0.530069	0.0180421
Cyb5b	15.0745	15.0745	NA	15.0745	17.178	17.8709	17.8744	17.6411	18.379	18.2027	18.1859	18.2559	NA	17.1955	17.1849	17.1902		Cyb5b	0.226833	0.0494219	-0.0373513	TRUE		Cyb5b	3.21963	0.632466	-0.632935
Gapdh	10.2945	10.2945	10.2915	10.2935	10.5172	10.903	11.0728	10.831	11.1767	11.3141	11.3063	11.2657	11.4931	11.7825	11.7716	11.6824		Gapdh	0.0734351	0.0567667	0.109167			Gapdh	0.982647	0.739574	1.50372
Plec	17.7693	NA	NA	17.7693	17.15	14.0312	14.4163	15.1992	NA	12.2533	11.5564	11.9049	NA	13.2745	13.321	13.2978		Plec	-0.225394	-0.35244	-0.192807			Plec	-3.37514	-5.22783	-2.89993
Gda	13.1213	13.3335	12.9876	13.1474	13.9775	12.889	13.1612	13.3426	13.5241	13.4391	13.3216	13.4283	12.4538	13.1093	13.0656	12.8763		Gda	0.0212571	0.0092366	-0.0513263			Gda	0.221743	0.0464493	-0.836732
Pitpna	10.3988	10.4304	10.3902	10.4065	11.2704	10.1272	10.1939	10.5305	10.7889	11.2635	11.178	11.0768	9.96354	11.0058	11.0154	10.6616		Pitpna	0.0170939	0.0729631	0.0178438			Pitpna	0.161032	0.975763	0.171967
Uqcrc1	29.8484	29.8459	29.8299	29.8414	35.2702	36.254	36.259	35.9277	33.4265	34.3556	34.3047	34.0289	30.0402	31.3284	31.2976	30.8888		Uqcrc1	0.267782	-0.0783352	-0.218015	TRUE		Uqcrc1	3.81678	-1.2306	-3.26753
Sfxn5	18.2565	18.1644	18.2452	18.222	17.5903	17.4732	17.5167	17.5267	18.6014	17.6718	17.7235	17.9989	18.1756	17.8225	17.1233	17.7071		Sfxn5	-0.0561287	0.0383544	0.0147758	TRUE		Sfxn5	-0.906764	0.47107	0.127226
Prrt2	14.7969	15.5477	14.7919	15.0455	15.5764	15.6925	15.7978	15.6889	15.5823	15.6231	15.6174	15.6076	15.0479	15.2586	15.1938	15.1668		Prrt2	0.060413	-0.00749612	-0.0488302			Prrt2	0.792747	-0.197562	-0.80033
Hspd1	26.8695	27.0619	27.2364	27.0559	27.1183	28.4369	28.2132	27.9228	26.7792	27.3606	27.3339	27.1579	25.8153	25.8497	25.8629	25.8426		Hspd1	0.0454988	-0.040073	-0.111689	TRUE		Hspd1	0.575255	-0.672626	-1.717
Ckmt1	23.6721	23.6416	23.5364	23.6167	25.3361	26.1805	26.1848	25.9005	25.2558	26.1034	26.0909	25.8167	24.3374	25.6714	25.6494	25.2194		Ckmt1	0.133172	-0.00467334	-0.0384445	TRUE		Ckmt1	1.85378	-0.156397	-0.648877
Snap91	24.0705	23.7962	23.7933	23.8867	24.5739	26.563	26.5644	25.9004	26.1829	26.9128	26.9456	26.6804	24.3773	25.1833	25.1339	24.8982		Snap91	0.116772	0.0428052	-0.0569372			Snap91	1.61462	0.535976	-0.918554
Tln2	13.8539	12.6112	13.0256	13.1636	12.9809	14.4394	13.819	13.7464	13.8961	14.6504	14.3941	14.3135	14.4089	16.6494	15.7443	15.6009		Tln2	0.062506	0.0583242	0.18257			Tln2	0.823269	0.762286	2.57415
Dpp6	12.0332	12.0151	12.0078	12.0187	12.2352	12.2707	12.7391	12.415	12.2584	12.2023	12.3347	12.2651	10.1155	13.007	12.9973	12.0399		Dpp6	0.0468053	-0.0175217	-0.0442547			Dpp6	0.594308	-0.343763	-0.733606
Cadm3	9.99398	9.99398	9.99067	9.99287	8.89121	8.82106	8.79964	8.8373	9.24562	8.81357	8.80341	8.9542	9.23852	7.95886	7.94744	8.38161		Cadm3	-0.177293	0.018958	-0.0763795			Cadm3	-2.67369	0.188216	-1.20208
Crmp1	50.3108	50.2359	50.1647	50.2371	49.8213	57.267	57.9214	55.0032	50.7266	58.2518	58.3191	55.7658	49.4783	56.0159	55.9828	53.8257		Crmp1	0.130762	0.0198659	-0.0312215			Crmp1	1.81864	0.201455	-0.543546
Rtn4	4.82937	5.21504	4.57081	4.87174	4.48121	3.98945	3.97251	4.14772	4.44517	3.72323	3.75155	3.97332	3.43985	3.89322	4.21749	3.85019		Rtn4	-0.232118	-0.0619766	-0.107392			Rtn4	-3.47319	-0.992043	-1.65433
Atp5f1b	26.5907	26.5931	26.5834	26.5891	29.6369	29.9347	29.9431	29.8382	26.8372	27.8361	27.8233	27.4988	27.9694	28.8416	28.7516	28.5209		Atp5f1b	0.16633	-0.117792	-0.0651454			Atp5f1b	2.33732	-1.80599	-1.03825
Camk2a	6.93468	6.93466	6.93117	6.9335	7.42641	7.53796	7.54311	7.50249	7.89941	7.99969	7.99209	7.96373	7.24027	7.74029	7.72444	7.56834		Camk2a	0.113785	0.0860745	0.0126062			Camk2a	1.57107	1.16697	0.0955873
Map6	30.2972	30.7021	30.1904	30.3965	31.2735	32.7462	32.77	32.2632	34.5514	34.8509	34.6837	34.6953	30.0027	29.9094	30.6485	30.1869		Map6	0.0859843	0.10485	-0.0959696			Map6	1.16565	1.44076	-1.48776
Dync1h1	6.92604	6.64534	6.44782	6.67307	5.92368	5.22801	5.13284	5.42818	6.20868	5.5399	5.57937	5.77598	6.94407	5.10716	5.24795	5.76639		Dync1h1	-0.297883	0.0895983	0.0872017			Dync1h1	-4.43224	1.21835	1.1834
Rap1gds1	7.25814	6.92357	6.72336	6.96835	7.5661	6.12091	6.1442	6.6104	7.37355	6.84763	6.83919	7.02012	7.04408	5.97472	5.94213	6.32031		Rap1gds1	-0.0760794	0.0867576	-0.0647428			Rap1gds1	-1.1977	1.17693	-1.03238
Pgk1	14.3939	14.9642	14.969	14.7757	12.3429	12.5283	12.5383	12.4698	12.5756	12.8162	12.8912	12.761	13.2281	12.5249	12.3851	12.7127		Pgk1	-0.244782	0.0333026	0.02783			Pgk1	-3.65787	0.3974	0.317594
Pdha1	30.8245	30.8245	30.8038	30.8176	34.2908	34.8183	34.8358	34.6483	32.296	33.0514	33.0022	32.7832	31.2237	31.5294	31.5227	31.4253		Pdha1	0.169029	-0.0798286	-0.140859	TRUE		Pdha1	2.37668	-1.25238	-2.14237
Mmut	7.78718	NA	NA	7.78718	6.32394	6.94544	6.81583	6.69507	NA	5.98282	5.83159	5.9072	NA	6.53363	6.72166	6.62765		Mmut	-0.218001	-0.180625	-0.0146035	TRUE		Mmut	-3.26732	-2.72227	-0.301207
Aak1	9.4748	10.1719	9.81026	9.81898	9.1881	8.69138	8.87795	8.91915	9.1402	8.63859	8.53745	8.77208	9.16055	8.7741	8.92433	8.95299		Aak1	-0.138668	-0.0239865	0.00546444			Aak1	-2.11043	-0.438038	-0.00855956
Slc1a4	22.1185	22.1185	22.1105	22.1158	25.9954	26.2199	26.222	26.1458	30.0859	30.1327	30.1292	30.1159	23.0637	25.4784	25.4651	24.6691		Slc1a4	0.2415	0.203948	-0.0838747			Slc1a4	3.43351	2.88591	-1.31138
Atp1a3	15.3284	15.3654	15.3786	15.3575	15.6006	15.9969	16.0005	15.866	15.5086	15.6029	15.609	15.5735	15.0481	15.411	15.4048	15.288		Atp1a3	0.0469965	-0.0268452	-0.05354			Atp1a3	0.597097	-0.479727	-0.869014
Iqsec1	5.94805	6.05505	6.30382	6.10231	5.20199	5.34217	5.4251	5.32309	4.88263	5.04735	5.03942	4.9898	5.47489	6.1097	6.18984	5.92481		Iqsec1	-0.197091	-0.0932822	0.154505			Iqsec1	-2.96239	-1.44857	2.16488
Sucla2	21.5284	21.2906	21.5759	21.4649	23.7108	24.7557	24.8848	24.4504	23.9677	24.1757	24.1151	24.0862	20.5582	21.1375	20.7875	20.8277		Sucla2	0.187876	-0.0216531	-0.231355	TRUE		Sucla2	2.65153	-0.404011	-3.46206
Eno2	11.9708	11.9708	11.9666	11.9694	12.1827	12.4354	12.4871	12.3684	13.0064	12.6501	12.6683	12.7749	12.2638	12.0042	11.9941	12.0874		Eno2	0.0473009	0.0466612	-0.0331533			Eno2	0.601536	0.592208	-0.571717
Cdh2	5.90421	5.75534	6.90763	6.18906	6.346	6.05446	5.87849	6.09298	7.98478	7.37492	7.03355	7.46442	6.26383	5.88456	5.85795	6.00211		Cdh2	-0.0225714	0.292881	-0.0216781			Cdh2	-0.417403	4.18279	-0.404375
Sptan1	17.7592	17.8271	17.734	17.7734	18.6315	18.6134	18.658	18.6343	18.8227	18.9377	19.0207	18.927	17.7355	18.0733	18.0665	17.9584		Sptan1	0.0682383	0.0224873	-0.0532998			Sptan1	0.906863	0.239682	-0.865511
Cacna2d1	10.8821	10.9964	11.076	10.9848	10.4848	12.6597	12.7184	11.9543	13.6229	12.3059	12.2307	12.7198	12.0758	11.4263	10.9213	11.4745		Cacna2d1	0.122015	0.0895516	-0.0591011			Cacna2d1	1.69109	1.21767	-0.95011
Sirpa	16.4869	16.5911	16.5383	16.5387	15.8612	16.5715	16.9257	16.4528	16.8644	17.4959	17.4882	17.2828	18.5566	17.0712	17.0578	17.5619		Sirpa	-0.007515	0.0710061	0.0941138			Sirpa	-0.197837	0.947225	1.2842
Aldh5a1	27.9549	27.8085	27.7774	27.8469	28.9993	31.6182	31.8817	30.8331	29.3776	30.673	31.1793	30.41	27.522	28.7855	28.7417	28.3497		Aldh5a1	0.14696	-0.0199343	-0.121145	TRUE		Aldh5a1	2.05485	-0.378946	-1.85488
Ndufv2	18.2812	18.3747	18.3683	18.3414	15.3961	16.1479	16.1813	15.9085	16.874	17.2308	17.1746	17.0931	16.411	17.2354	17.3663	17.0042		Ndufv2	-0.205311	0.103624	0.0960985	TRUE		Ndufv2	-3.08227	1.42289	1.31314
Ank2	10.3816	12.0379	10.1882	10.8693	9.93373	8.45129	8.50492	8.96331	9.65881	9.2846	9.28683	9.41008	9.16431	8.66598	8.62993	8.82007		Ank2	-0.27815	0.0701743	-0.0232419			Ank2	-4.14447	0.935096	-0.42718
Tppp	24.1386	24.2684	24.3748	24.2606	25.7426	28.0347	28.2392	27.3388	25.0521	27.5324	27.5241	26.7028	24.3596	25.0242	25.0084	24.7974		Tppp	0.172336	-0.0339585	-0.140763			Tppp	2.42491	-0.583459	-2.14098
Mtarc2	9.49534	9.46865	8.9965	9.32017	10.0965	10.1627	10.1656	10.1416	9.81376	10.6391	10.6198	10.3575	8.36371	8.51564	8.4818	8.45372		Mtarc2	0.121859	0.0303954	-0.262629	TRUE		Mtarc2	1.6888	0.355006	-3.91813
Dnm1l	13.9803	13.5468	13.2928	13.6066	13.5582	13.3042	13.359	13.4071	13.1351	13.3532	12.8626	13.117	12.3622	12.8785	12.5799	12.6069		Dnm1l	-0.0213118	-0.0315646	-0.0887872	TRUE		Dnm1l	-0.399034	-0.548548	-1.38302
Vcp	8.47066	8.70582	7.84463	8.34037	7.94346	7.26706	7.18881	7.46645	8.11536	7.13637	7.06594	7.43922	8.06064	6.62984	6.49225	7.06091		Vcp	-0.15969	-0.00526944	-0.0805671			Vcp	-2.41699	-0.16509	-1.26315
Cand1	11.6022	12.2122	11.6021	11.8055	9.73813	9.83603	9.87382	9.81599	10.4877	10.0605	9.94642	10.1649	10.6047	9.68338	9.69854	9.99554		Cand1	-0.266252	0.050383	0.0261494			Cand1	-3.97097	0.646481	0.293086
Gdi1	9.19779	9.22688	9.09452	9.17306	9.09732	8.9187	8.93605	8.98402	10.4715	8.84402	8.81756	9.3777	9.89087	8.8474	8.92725	9.22184		Gdi1	-0.0300424	0.0618725	0.0376933			Gdi1	-0.526351	0.814032	0.461429
C1qbp	23.9059	23.5626	18.8242	22.0975	23.8125	25.5407	25.0614	24.8049	19.9828	22.5548	21.0233	21.187	18.7711	25.3587	25.0249	23.0516		C1qbp	0.166738	-0.227447	-0.10576	TRUE		C1qbp	2.34327	-3.40507	-1.63053
Uqcrfs1	24.5775	24.5775	24.5599	24.5717	25.765	29.684	29.6889	28.3793	26.9954	30.3825	30.3668	29.2482	24.8237	26.5504	26.5365	25.9702		Uqcrfs1	0.207842	0.0435109	-0.127979	TRUE		Uqcrfs1	2.94269	0.546266	-1.95455
Slc8a2	20.4518	20.4518	20.3497	20.4178	21.1734	20.5503	20.5958	20.7732	20.9679	20.8262	20.8347	20.8762	20.8822	20.2456	20.2236	20.4504		Slc8a2	0.0248969	0.00714117	-0.0225895			Slc8a2	0.274821	0.015892	-0.417667
Aldoa	6.37074	6.81935	6.36536	6.51848	6.40523	5.97582	5.96246	6.11451	6.68422	6.03956	6.03384	6.25254	5.68075	5.91437	5.88356	5.82623		Aldoa	-0.0922998	0.0322065	-0.0696735			Aldoa	-1.43424	0.381417	-1.10429
Dbnl	14.4413	NA	14.3144	14.3778	15.0307	16.2311	16.0326	15.7648	NA	16.938	16.938	16.938	15.7151	15.7598	16.1961	15.8903		Dbnl	0.132863	0.103554	0.0114427			Dbnl	1.84928	1.42187	0.0786203
Ppp1r1b	6.3148	6.3148	NA	6.3148	6.53184	4.95753	5.04252	5.51063	6.53412	6.01876	6.0368	6.19656	NA	5.1199	5.11465	5.11727		Ppp1r1b	-0.19652	0.169251	-0.106842			Ppp1r1b	-2.95407	2.37992	-1.64631
Ywhae	10.6346	10.6971	10.6854	10.6724	10.8003	11.5009	11.3229	11.2081	11.2142	11.2858	11.2613	11.2538	10.9533	11.382	11.3794	11.2382		Ywhae	0.0706559	0.00587314	0.00388055			Ywhae	0.942118	-0.00259957	-0.0316572
Atp5po	29.1386	29.0933	29.0741	29.102	34.2107	34.1433	34.1417	34.1652	30.6427	31.1936	31.1788	31.005	30.7304	30.854	30.9273	30.8373		Atp5po	0.23141	-0.140026	-0.147853			Atp5po	3.28637	-2.13023	-2.24437
Vdac1	26.5935	26.6962	26.5766	26.6221	28.5304	28.9887	28.9924	28.8372	28.6729	28.3209	28.3193	28.4377	26.4995	26.8963	26.971	26.789		Vdac1	0.115304	-0.020126	-0.106291	TRUE		Vdac1	1.59322	-0.381742	-1.63828
Ndufs1	20.476	20.4863	20.5145	20.4923	17.2108	17.5935	17.6066	17.4703	18.248	18.5219	18.5268	18.4323	18.1563	18.8911	18.776	18.6078		Ndufs1	-0.230179	0.077331	0.0910061	TRUE		Ndufs1	-3.44491	1.03946	1.23888
Exog	26.3872	26.3872	26.3863	26.3869	25.2587	31.654	31.6181	29.5103	26.7151	28.6915	30.5992	28.6686	26.9529	31.2646	31.3028	29.8401		Exog	0.161394	-0.0417461	0.0160358	TRUE		Exog	2.26535	-0.697024	0.145601
Actr3	13.8935	13.9266	13.7437	13.8546	15.1846	16.3301	16.7885	16.1011	14.5707	15.603	15.5519	15.2418	16.7146	17.6857	17.6817	17.3606		Actr3	0.216793	-0.0791215	0.108663			Actr3	3.07322	-1.24206	1.49638
Sdha	12.7742	12.7519	12.8484	12.7915	11.4417	11.2981	11.2499	11.3299	10.9973	10.8166	10.9061	10.9067	11.458	10.7251	10.7248	10.9693		Sdha	-0.175046	-0.0549307	-0.0466704	TRUE		Sdha	-2.64091	-0.889294	-0.768835
Synj1	9.48317	9.48694	9.76453	9.57821	9.40593	9.2086	9.35645	9.32366	10.2229	9.89075	9.93637	10.0167	9.54769	9.15989	8.93309	9.21356		Synj1	-0.0388599	0.103436	-0.0171388			Synj1	-0.654936	1.42014	-0.33818
Ap2b1	18.6821	18.6472	18.5029	18.6107	17.8819	18.4172	18.2106	18.1699	18.6055	19.0535	18.4819	18.7136	18.587	18.8042	18.8245	18.7386		Ap2b1	-0.0345833	0.0425372	0.0444584			Ap2b1	-0.59257	0.532067	0.560084
Cct4	7.35555	7.64673	7.80729	7.60319	8.54862	7.38775	7.31494	7.75044	9.13661	8.99659	9.02958	9.05426	8.27728	7.68177	7.59481	7.85129		Cct4	0.027673	0.224319	0.0186512			Cct4	0.315304	3.18296	0.183741
Alcam	10.3868	10.5062	10.3803	10.4245	10.2567	10.6279	10.8273	10.5706	10.1684	10.6283	10.6357	10.4775	9.8676	11.9866	12.0962	11.3168		Alcam	0.0200907	-0.0127742	0.0984015			Alcam	0.204733	-0.274532	1.34673
Pclo	7.24886	7.31206	7.07105	7.21066	7.25923	6.93341	6.82542	7.00602	9.79701	7.86119	7.23747	8.29856	6.68067	6.41916	6.45225	6.51736		Pclo	-0.0415352	0.244266	-0.104308			Pclo	-0.693949	3.47385	-1.60935
Ywhag	6.85943	7.23477	6.85705	6.98375	6.68454	7.30663	7.2907	7.09396	6.79312	7.09765	7.0866	6.99245	6.75199	6.879	6.85542	6.8288		Ywhag	0.0225882	-0.0207914	-0.0549577			Ywhag	0.241154	-0.391445	-0.889687
Atp2b1	14.7924	14.8821	14.4366	14.7037	14.0611	13.1483	13.2546	13.488	15.132	12.5358	12.1098	13.2592	13.6456	12.4342	11.6654	12.5817		Atp2b1	-0.124498	-0.0246866	-0.10035			Atp2b1	-1.90378	-0.448248	-1.55164
Atp6v1h	11.6073	11.9531	11.8241	11.7948	11.5873	10.753	10.7808	11.0404	13.3376	11.014	10.8965	11.7494	10.4939	10.5062	10.4014	10.4672		Atp6v1h	-0.0953671	0.0897982	-0.0769138			Atp6v1h	-1.47897	1.22127	-1.20987
Pebp1	13.9024	13.9024	13.8972	13.9007	14.1263	14.0141	14.0547	14.065	14.5725	14.3231	14.3273	14.4076	14.0882	13.8351	13.8218	13.915		Pebp1	0.0169582	0.0347188	-0.0154709			Pebp1	0.159052	0.418053	-0.313857
Syn1	26.2225	26.149	26.1372	26.1695	26.3812	27.5419	27.5444	27.1558	26.7063	28.0486	28.0331	27.596	26.3975	23.266	23.2472	24.3035		Syn1	0.0533744	0.0231953	-0.160095			Syn1	0.690105	0.250007	-2.4229
Gnb1	33.3199	33.4259	33.4106	33.3855	33.6213	34.5669	34.5739	34.254	35.0961	35.7249	35.8366	35.5525	34.2096	34.5983	34.5601	34.456		Gnb1	0.0370535	0.053679	0.0084821			Gnb1	0.452099	0.694546	0.0354465
Pfkm	9.28573	9.29138	9.2865	9.28787	9.14372	8.72264	8.6217	8.82935	8.74673	8.10891	7.96455	8.2734	9.51844	8.53853	8.51491	8.85729		Pfkm	-0.0730398	-0.0938282	0.00455769			Pfkm	-1.15338	-1.45653	-0.0217826
Pc	14.8181	14.477	14.9859	14.7603	15.1375	15.9026	16.077	15.7057	15.8819	15.8445	15.6775	15.8013	15.0702	16.127	16.1994	15.7989		Pc	0.0895642	0.00875351	0.00853543			Pc	1.21786	0.0394044	0.0362241
Glud1	25.9795	25.3062	24.2407	25.1754	23.4485	26.743	26.4629	25.5514	25.8993	27.8799	27.8677	27.2157	25.4206	26.0919	26.4556	25.9893		Glud1	0.0213876	0.0910323	0.0245161	TRUE		Glud1	0.223645	1.23926	0.269267
Atp6v1a	11.0432	11.1306	10.8867	11.0202	11.5741	11.8174	11.8887	11.7601	11.7756	11.7209	11.7542	11.7502	10.9585	11.2925	11.2827	11.1779		Atp6v1a	0.0937481	-0.00120446	-0.0732485			Atp6v1a	1.27887	-0.105811	-1.15642
Oxct1	14.9617	15.3833	15.3733	15.2394	15.7522	16.4277	16.4217	16.2005	17.1609	16.8002	16.7931	16.9181	14.9525	14.9882	14.9814	14.974		Oxct1	0.0882328	0.0625247	-0.113578	TRUE		Oxct1	1.19844	0.823542	-1.74454
Immt	23.0896	22.9589	23.6473	23.2319	25.9557	27.5277	27.3203	26.9345	24.3982	26.7406	26.8963	26.0117	24.9148	26.1631	26.0763	25.718		Immt	0.213349	-0.0502956	-0.0666759	TRUE		Immt	3.023	-0.8217	-1.06057
Cyc1	32.7158	32.7158	32.6977	32.7098	34.5078	35.6701	35.6745	35.2841	33.5216	34.7114	34.6957	34.3096	31.7297	33.4984	33.4695	32.8992		Cyc1	0.109297	-0.0404068	-0.100966	TRUE		Cyc1	1.50561	-0.677493	-1.56062
Etfa	20.5349	21.666	20.7788	20.9932	22.6181	24.1051	23.9488	23.5573	24.253	24.6177	24.6263	24.499	22.1966	22.8872	22.553	22.5456		Etfa	0.166252	0.056548	-0.0633305	TRUE		Etfa	2.33619	0.736384	-1.01179
Dnm1	10.3489	10.2653	10.145	10.2531	9.62344	10.3362	10.3178	10.0925	10.4173	10.8141	10.4787	10.57	10.2382	10.319	10.3062	10.2878		Dnm1	-0.0227769	0.0666951	0.0276556			Dnm1	-0.420399	0.884358	0.315052
Amph	24.9742	25.0161	24.5295	24.8399	24.9284	26.3463	26.3391	25.8713	24.4759	25.6557	25.6474	25.2597	23.5384	25.1453	25.1371	24.6069		Amph	0.05869	-0.0345161	-0.0722875			Amph	0.767621	-0.59159	-1.14241
Tufm	26.1626	25.8762	25.8596	25.9661	26.149	28.6652	28.6296	27.8146	27.1601	28.156	28.0726	27.7962	26.4131	26.4595	26.4298	26.4341		Tufm	0.0992106	-0.00095191	-0.0734408	TRUE		Tufm	1.35853	-0.102128	-1.15922
Opa1	16.8332	16.8592	16.9547	16.8824	18.4784	18.2161	18.2802	18.3249	17.5533	18.3462	18.1869	18.0288	17.9561	17.6381	17.4018	17.6653		Opa1	0.118289	-0.0235036	-0.0528843	TRUE		Opa1	1.63675	-0.430996	-0.859452
Synpo	9.80061	9.35378	9.35014	9.50151	11.2448	8.84113	8.9027	9.66286	9.13297	8.87521	8.88385	8.96401	9.67698	9.35084	9.3965	9.47477		Synpo	0.0242946	-0.108307	-0.0283596			Synpo	0.266037	-1.66767	-0.501811
Eno1	10.4332	10.4819	11.1237	10.6796	11.9902	12.4895	12.4716	12.3171	11.8492	12.3828	12.3467	12.1929	10.8156	11.4072	11.5452	11.256		Eno1	0.205802	-0.0146202	-0.129969			Eno1	2.91294	-0.301451	-1.98357
Gnai1	25.4329	NA	24.7619	25.0974	23.2414	23.681	24.4358	23.786	NA	22.6193	22.7706	22.695	23.4791	23.9489	18.1478	21.8586		Gnai1	-0.077422	-0.0677427	-0.121913			Gnai1	-1.21728	-1.07613	-1.86609
Pfkp	8.82809	8.4918	8.61976	8.64655	9.50103	8.55036	8.46401	8.83847	8.68907	8.90472	8.07238	8.55539	8.1449	8.89389	8.45991	8.49957		Pfkp	0.0316712	-0.0469627	-0.0564065			Pfkp	0.37361	-0.773098	-0.910814
Pdhb	37.0022	37.0022	36.9858	36.9967	40.2799	41.8597	41.7967	41.3121	38.1021	38.1571	38.6811	38.3134	37.1823	38.3441	38.2529	37.9264		Pdhb	0.159166	-0.108715	-0.123362	TRUE		Pdhb	2.23286	-1.67362	-1.88721
Ywhab	7.48863	6.9128	6.87623	7.09255	8.0383	8.28567	8.24088	8.18828	8.49006	8.07471	8.07219	8.21232	6.88957	7.78877	7.79711	7.49181		Ywhab	0.207255	0.00422927	-0.128245			Ywhab	2.93413	-0.026572	-1.95843
Atp6v1f	10.672	10.6512	10.6677	10.6637	10.4523	11.3133	11.3168	11.0275	12.2247	11.8232	11.8175	11.9551	10.9054	11.174	10.9455	11.0083		Atp6v1f	0.0483979	0.116526	-0.00250846			Atp6v1f	0.617533	1.61103	-0.124827
Ctnna2	10.6235	10.207	10.8009	10.5438	11.3925	11.7127	11.5155	11.5402	12.2213	11.5194	11.7085	11.8164	10.4816	11.0857	11.2785	10.9486		Ctnna2	0.130274	0.0341206	-0.0759203			Ctnna2	1.81152	0.409329	-1.19538
Cntn1	18.3714	18.3321	18.402	18.3685	18.5212	19.4981	19.5486	19.1893	18.9928	18.8647	18.8437	18.9004	18.0878	18.3727	18.2769	18.2458		Cntn1	0.0630699	-0.0218867	-0.0727399			Cntn1	0.831493	-0.407418	-1.149
Ywhaz	11.6976	11.3632	11.7308	11.5972	10.9585	10.5123	10.2762	10.5823	10.6502	10.985	10.8149	10.8167	10.7658	9.99308	9.97236	10.2437		Ywhaz	-0.13212	0.0316025	-0.0469137			Ywhaz	-2.01493	0.372608	-0.772383
Aldh2	9.51346	9.51346	9.50875	9.51189	8.02295	8.49534	8.49421	8.3375	8.7126	7.6866	7.73048	8.04323	9.01981	8.28051	8.27817	8.52616		Aldh2	-0.190118	-0.0518409	0.032282	TRUE		Aldh2	-2.8607	-0.844235	0.382516
Acaa2	21.0728	18.9245	NA	19.9986	18.6663	19.5387	19.6203	19.2751	23.2778	20.718	20.6149	21.5369	NA	20.8258	20.1852	20.5055		Acaa2	-0.0531646	0.160073	0.0892731	TRUE		Acaa2	-0.863539	2.24607	1.21361
Sncb	15.8708	15.9374	15.8664	15.8915	16.137	16.6167	16.5444	16.4327	16.0049	15.6759	15.9156	15.8655	16.0018	16.386	16.3128	16.2335		Sncb	0.0483129	-0.0506815	-0.017597			Sncb	0.616293	-0.827328	-0.344862
Vdac2	25.7952	26.4548	26.1806	26.1435	27.242	27.8202	27.3055	27.4559	26.3187	25.9692	26.0747	26.1209	25.186	25.9571	25.9684	25.7038		Vdac2	0.0706615	-0.0719129	-0.0951335	TRUE		Vdac2	0.9422	-1.13694	-1.47557
Ndrg2	3.9066	3.80195	NA	3.85428	3.35975	3.49906	3.50379	3.4542	3.59378	3.67811	3.66365	3.64518	NA	3.53973	3.47848	3.5091		Ndrg2	-0.158108	0.0776373	0.0227501			Ndrg2	-2.39392	1.04393	0.243515
Vat1	13.7053	13.6518	13.4115	13.5895	13.3337	12.447	12.6432	12.808	15.7291	15.2453	16.2709	15.7484	14.2992	14.5345	14.5739	14.4692		Vat1	-0.0854518	0.298168	0.175943			Vat1	-1.33438	4.25989	2.4775
Sptbn1	14.2451	14.4058	14.1295	14.2602	14.2867	14.4808	14.528	14.4318	14.674	14.5827	14.6176	14.6247	13.7624	13.9274	13.936	13.8752		Sptbn1	0.0172646	0.0191545	-0.056742			Sptbn1	0.16352	0.19108	-0.915708
Ckb	10.8229	10.824	10.8215	10.8228	10.592	11.173	11.1761	10.9804	11.2125	11.2668	11.2901	11.2565	10.7597	11.0557	11.0551	10.9568		Ckb	0.0208565	0.0358274	-0.00309681			Ckb	0.2159	0.43422	-0.133407
Slc12a5	7.59604	8.31187	7.35742	7.75511	7.95926	7.53851	7.14134	7.54637	7.54602	7.29104	7.28591	7.37432	7.5938	7.30914	7.38108	7.42801		Slc12a5	-0.0393634	-0.0332725	-0.0228081			Slc12a5	-0.662278	-0.573456	-0.420855
Ndufb10	25.664	25.664	25.6351	25.6543	27.2323	27.4936	27.4981	27.408	27.9234	28.1554	28.1365	28.0718	24.9542	25.628	25.6056	25.3959		Ndufb10	0.0953961	0.034522	-0.110002	TRUE		Ndufb10	1.3029	0.415183	-1.69239
Septin9	18.3042	18.3643	18.3547	18.3411	17.4909	18.4679	18.4551	18.138	18.305	18.8417	18.8278	18.6581	17.0285	17.8793	17.8699	17.5925		Septin9	-0.0160657	0.0407933	-0.0440486			Septin9	-0.32253	0.506637	-0.730601
Atp2b2	9.70597	9.62157	9.81688	9.71481	10.889	10.2243	10.4122	10.5085	9.90281	9.74461	9.73924	9.79555	10.6414	10.2911	10.3352	10.4226		Atp2b2	0.113302	-0.10136	-0.0118499			Atp2b2	1.56402	-1.56637	-0.261052
Abcb7	19.3482	NA	NA	19.3482	24.0808	NA	NA	24.0808	NA	NA	NA	NA	NA	NA	NA	NA		Abcb7	0.315685	NA	NA	TRUE		Abcb7
Stxbp1	21.875	21.8542	23.018	22.2491	22.1235	23.2429	23.2631	22.8765	23.1157	24.3895	24.353	23.9527	21.5043	22.3444	22.3333	22.0607		Stxbp1	0.0401218	0.0663242	-0.0523893			Stxbp1	0.496844	0.87895	-0.852232
Cfl1	6.83682	7.11016	6.7458	6.89759	7.40281	7.46965	7.50109	7.45785	7.47023	7.0129	6.97096	7.15137	7.20599	7.59277	7.73007	7.50961		Cfl1	0.112666	-0.0605407	0.00997833			Cfl1	1.55475	-0.971104	0.0572658
Gls	12.4735	12.4306	11.8667	12.257	13.0074	13.4845	13.3395	13.2771	12.9223	13.0669	12.6334	12.8742	12.1255	12.8481	12.8167	12.5968		Gls	0.115342	-0.0444582	-0.0758867	TRUE		Gls	1.59377	-0.736575	-1.19489
Gnao1	33.7125	33.4607	33.9129	33.6954	33.6984	34.755	34.8002	34.4179	34.9428	35.8066	35.7861	35.5118	33.6035	34.0864	34.0494	33.9131		Gnao1	0.0306081	0.0451399	-0.0213151			Gnao1	0.358106	0.570022	-0.399082
Etfb	20.3946	20.6054	20.5986	20.5329	23.0341	23.7224	23.5737	23.4434	21.8641	21.7057	21.9693	21.8464	21.618	21.7998	21.6964	21.7048		Etfb	0.191248	-0.10179	-0.111172	TRUE		Etfb	2.7007	-1.57264	-1.70945
Letm1	20.6454	20.6575	20.6325	20.6451	24.2098	25.2981	25.3414	24.9498	23.2969	23.5082	23.3553	23.3868	21.9371	22.593	22.3279	22.286		Letm1	0.273224	-0.0933309	-0.162887	TRUE		Letm1	3.89614	-1.44928	-2.46361
Gpd2	25.7448	25.736	25.7753	25.752	26.0162	27.0289	27.1085	26.7179	23.6283	26.0046	26.0043	25.2124	24.413	25.2158	25.3225	24.9838		Gpd2	0.0531189	-0.08367	-0.0968121	TRUE		Gpd2	0.686378	-1.30839	-1.50004
Wdr7	13.1512	12.3685	12.2783	12.5993	12.0786	11.1541	11.1131	11.4486	11.3099	10.6479	10.6478	10.8685	11.9147	11.3928	11.5261	11.6112		Wdr7	-0.138173	-0.0750167	0.0203464			Wdr7	-2.1032	-1.1822	0.208462
Cryab	6.83728	6.83728	6.91162	6.86206	6.16732	NA	NA	6.16732	5.35094	NA	NA	5.35094	4.76197	NA	NA	4.76197		Cryab	-0.153998	-0.204852	-0.373086			Cryab	-2.33398	-3.07558	-5.52891
Stoml2	15.6102	15.6102	15.6058	15.6088	16.5082	19.4529	18.8908	18.284	19.1236	19.0092	18.8679	19.0003	19.1106	17.6149	17.6091	18.1115		Stoml2	0.228223	0.0554407	-0.0136691	TRUE		Stoml2	3.2399	0.720238	-0.287582
Dnajc5	16.2333	16.2333	16.223	16.2298	17.1503	17.4854	17.4893	17.375	17.9105	17.6911	17.6807	17.7608	16.3534	16.6913	16.667	16.5706		Dnajc5	0.0983632	0.031681	-0.0683883			Dnajc5	1.34617	0.373752	-1.08554
Prrt3	23.9588	NA	NA	23.9588	22.0595	24.2546	23.9516	23.4219	NA	25.613	25.5954	25.6042	NA	27.2174	28.9252	28.0713		Prrt3	-0.0326995	0.128524	0.261239			Prrt3	-0.565099	1.786	3.72137
Atp6v1b2	11.2577	11.2936	11.1177	11.223	11.0968	11.0828	11.1728	11.1175	11.17	10.7841	10.7477	10.9006	11.2602	11.1554	11.1392	11.1849		Atp6v1b2	-0.0136324	-0.0284214	0.0087267			Atp6v1b2	-0.287046	-0.502712	0.0390136
Pygb	13.0779	13.0953	12.54	12.9044	13.9789	14.5514	14.5578	14.3627	14.0948	14.6316	14.5483	14.4249	13.8781	14.4263	14.4915	14.2653		Pygb	0.154466	0.00623651	-0.00981522			Pygb	2.16431	0.00269938	-0.231381
Fscn1	12.2201	11.4997	12.213	11.9776	11.119	11.7834	11.8129	11.5718	11.3661	12.3742	12.3677	12.036	11.1761	11.707	11.7144	11.5325		Fscn1	-0.0497336	0.0567485	-0.00490476			Fscn1	-0.813505	0.739309	-0.159772
Gdi2	8.06638	8.06976	7.6417	7.92595	8.21547	7.93733	7.99359	8.0488	7.54309	6.98782	7.17505	7.23532	7.35098	7.58925	7.32583	7.42202		Gdi2	0.0221896	-0.153716	-0.116961			Gdi2	0.235341	-2.32987	-1.79388
Ppp1r7	12.2014	11.7905	NA	11.996	12.0126	11.1931	11.1799	11.4618	10.1246	9.10653	9.07399	9.43503	NA	8.20017	8.59769	8.39893		Ppp1r7	-0.0657114	-0.280741	-0.448563			Ppp1r7	-1.04651	-4.18225	-6.62957
Bin1	20.5735	20.2264	20.1269	20.3089	21.613	22.2643	22.2566	22.0446	21.0374	21.8429	21.7682	21.5495	19.5587	20.7931	20.9695	20.4404		Bin1	0.118313	-0.0327707	-0.109001			Bin1	1.63709	-0.566137	-1.67779
Slc4a4	15.4247	15.423	15.4183	15.422	15.5792	16.0304	16.0326	15.8807	15.6313	16.4863	16.5137	16.2104	15.3572	16.0896	15.7992	15.7487		Slc4a4	0.0422873	0.0296457	-0.0120464			Slc4a4	0.528423	0.344073	-0.263917
Ogdh	17.4885	17.501	17.3119	17.4338	17.5216	18.5184	18.5088	18.1829	17.6136	17.7244	17.6201	17.6527	16.6309	17.2189	17.149	16.9996		Ogdh	0.0606989	-0.0426946	-0.0970858	TRUE		Ogdh	0.796916	-0.710856	-1.50404
Usp5	8.56653	8.56653	9.9372	9.02342	8.64783	7.81571	8.19988	8.22114	9.29992	9.04651	9.09274	9.14639	8.57695	8.653	8.43698	8.55564		Usp5	-0.134336	0.153864	0.057538			Usp5	-2.04725	2.15553	0.750822
Atp5f1a	27.2964	27.5636	27.6068	27.489	29.4249	30.1824	30.2212	29.9428	27.5046	28.1281	28.1179	27.9169	28.3801	28.649	28.6219	28.5503		Atp5f1a	0.123358	-0.101074	-0.0687019			Atp5f1a	1.71066	-1.56219	-1.09012
Capns1	9.02192	NA	NA	9.02192	9.35004	NA	NA	9.35004	NA	NA	8.30605	8.30605	NA	NA	8.88336	8.88336		Capns1	0.0515382	-0.17081	-0.0738668			Capns1	0.663328	-2.57914	-1.16544
Napb	10.2433	10.2863	10.2875	10.2724	11.1292	10.8254	10.8281	10.9276	10.5083	10.425	10.4177	10.4504	10.0308	10.2013	10.1897	10.1406		Napb	0.0892008	-0.064418	-0.107826			Napb	1.21256	-1.02765	-1.66067
Ctnnb1	6.70382	NA	6.82803	6.76592	7.41871	7.47521	7.22821	7.37405	NA	6.74412	6.61742	6.68077	6.4649	6.34035	6.33953	6.38159		Ctnnb1	0.124169	-0.142442	-0.208539			Ctnnb1	1.7225	-2.16546	-3.12935
Hspa9	9.23822	9.45216	9.33205	9.34081	9.54366	10.6351	10.6162	10.265	9.12151	10.0978	10.0489	9.75606	10.2829	9.74937	9.771	9.93444		Hspa9	0.136111	-0.0733604	-0.0472206	TRUE		Hspa9	1.89664	-1.15805	-0.776857
Slc25a12	26.9179	26.9013	26.8971	26.9054	28.6556	30.227	30.2293	29.704	28.3104	29.6006	29.6024	29.1711	26.4568	28.0979	28.109	27.5546		Slc25a12	0.142758	-0.0261139	-0.108364	TRUE		Slc25a12	1.99357	-0.469062	-1.66851
Sgip1	25.0758	25.4227	24.9233	25.1406	25.2972	26.9019	26.9051	26.3681	24.7685	24.5435	24.8149	24.709	26.0172	26.6032	26.6252	26.4152		Sgip1	0.0687722	-0.0937566	0.00257741			Sgip1	0.914649	-1.45549	-0.0506607
Atp6v0a1	17.6876	17.6665	17.8979	17.7507	18.2451	18.7949	18.7894	18.6098	19.547	20.1185	20.2233	19.9629	17.6077	18.291	18.2815	18.0601		Atp6v0a1	0.0681867	0.101262	-0.0432589			Atp6v0a1	0.906111	1.38845	-0.719085
Hk1	27.1204	27.1434	26.7676	27.0105	28.596	29.2928	29.3547	29.0812	27.3997	27.8937	27.9046	27.7327	26.3623	26.8724	27.0167	26.7505		Hk1	0.106567	-0.0684994	-0.12052			Hk1	1.4658	-1.08716	-1.84578
Tnr	41.6619	49.9747	41.0412	44.2259	46.3413	48.5695	50.2118	48.3742	47.3347	48.2013	48.315	47.9504	45.493	46.8216	48.6688	46.9945		Tnr	0.129345	-0.0126958	-0.0417467			Tnr	1.79798	-0.273387	-0.697033
Mrrf	18.4897	18.4897	NA	18.4897	16.7132	NA	18.2214	17.4673	22.7666	NA	NA	22.7666	NA	20.1983	NA	20.1983		Mrrf	-0.082068	0.382266	0.209574	TRUE		Mrrf	-1.28503	5.48628	2.96795
Ppp2r1a	6.92921	6.94037	6.4776	6.7824	6.62569	6.83547	6.81894	6.76004	7.11348	6.39366	6.39819	6.63511	6.63897	6.53004	6.53134	6.56679		Ppp2r1a	-0.00476403	-0.0269102	-0.0418434			Ppp2r1a	-0.15772	-0.480675	-0.698444
Acad9	12.5307	13.4613	12.5228	12.8383	14.2312	16.1509	15.9299	15.4373	15.8118	15.1732	15.3237	15.4362	13.4537	14.2936	14.2114	13.9862		Acad9	0.26597	-0.000102058	-0.142415	TRUE		Acad9	3.79036	-0.0897351	-2.16506
Got1	11.8573	12.1852	11.8582	11.9669	11.2471	12.2072	12.1873	11.8805	12.6239	12.7154	12.7566	12.6986	11.8594	12.1874	12.3399	12.1289		Got1	-0.0104517	0.0960745	0.0298482			Got1	-0.240663	1.31279	0.347025
Crk	8.6077	9.78125	9.02015	9.13637	9.71557	8.94676	8.56838	9.07691	9.73869	9.1652	9.16465	9.35618	10.1113	10.234	10.3022	10.2158		Crk	-0.00941983	0.0437186	0.170535			Crk	-0.225615	0.549296	2.39864
Bsn	10.2515	10.3446	10.2791	10.2917	10.8093	10.1272	10.1536	10.3634	10.502	11.0324	10.9021	10.8122	9.65665	9.82381	9.7102	9.73022		Bsn	0.0100109	0.0611609	-0.0909518			Bsn	0.0577405	0.803654	-1.41458
Pgam1	12.1499	12.1455	12.1157	12.137	12.3458	12.307	12.3023	12.3184	12.6152	12.1086	12.1019	12.2752	12.059	11.8142	11.7984	11.8905		Pgam1	0.0214008	-0.00506224	-0.0510003			Pgam1	0.223838	-0.162069	-0.831976
Stx1a	30.894	31.5638	31.5481	31.3353	30.949	35.9593	35.9641	34.2908	31.7602	33.6147	33.5993	32.9914	29.7913	33.6062	33.5786	32.3254		Stx1a	0.130035	-0.0557322	-0.085155			Stx1a	1.80803	-0.900982	-1.33005
Cfl2	12.6688	11.7917	12.3751	12.2786	13.9994	14.6128	14.3756	14.3293	11.0947	12.9229	13.0242	12.3473	14.3546	15.196	14.5372	14.6959		Cfl2	0.222825	-0.214774	0.0364491			Cfl2	3.16118	-3.22027	0.443286
Dnm3	6.74337	6.76421	6.6179	6.70849	7.71577	7.2996	7.33894	7.45143	8.71552	6.73428	6.75798	7.40259	7.12962	7.1565	7.09191	7.12601		Dnm3	0.151529	-0.00948716	-0.0644234			Dnm3	2.12148	-0.226597	-1.02772
Hint2	15.9168	15.9145	15.9093	15.9135	17.3256	18.6603	18.6404	18.2087	15.7425	16.5881	16.5782	16.303	15.0861	16.1071	16.1749	15.7894		Hint2	0.194377	-0.159499	-0.205679	TRUE		Hint2	2.74632	-2.41419	-3.08763
Hspa4	9.51486	9.08349	8.66597	9.08811	9.05012	8.47358	8.52693	8.68355	10.2553	9.13343	9.09062	9.49312	8.45276	8.14816	8.03997	8.21363		Hspa4	-0.0656957	0.128598	-0.0802641			Hspa4	-1.04628	1.78708	-1.25873
Pde2a	11.9247	11.8102	11.8601	11.865	11.7358	9.9446	10.431	10.7038	11.3263	12.0212	11.9335	11.7603	10.502	10.9603	10.857	10.7731		Pde2a	-0.148594	0.135808	0.00931562	TRUE		Pde2a	-2.25517	1.89222	0.0476016
Adh5	11.5812	11.5812	11.5691	11.5772	14.0438	13.5886	13.3062	13.6462	13.8713	13.6564	13.6498	13.7259	14.1068	12.3793	12.3594	12.9485		Adh5	0.237216	0.00839815	-0.0757094			Adh5	3.37105	0.0342224	-1.19231
Uqcrc2	30.4072	30.4031	30.3909	30.4004	32.0508	32.7193	32.7172	32.4958	31.6767	32.5578	32.5394	32.258	30.4426	30.7329	30.7579	30.6445		Uqcrc2	0.0961616	-0.010596	-0.0846252	TRUE		Uqcrc2	1.31407	-0.242767	-1.32232
Ptpa	10.4456	10.4456	10.4433	10.4449	10.7575	10.7084	10.7133	10.7264	9.86131	10.6148	10.6111	10.3624	10.6339	10.3182	11.1951	10.7158		Ptpa	0.0383715	-0.0498059	-0.00143186			Ptpa	0.471319	-0.814559	-0.109127
Adam22	21.3413	20.847	21.5132	21.2338	19.6531	20.535	20.8698	20.3526	19.7328	22.651	22.6592	21.681	21.7401	21.4777	21.4633	21.5604		Adam22	-0.0611492	0.0912154	0.083168			Adam22	-0.979977	1.24193	1.12458
Hsp90ab1	4.39951	5.14872	4.45424	4.66749	3.94082	4.1381	3.90339	3.9941	3.5249	3.86293	3.84623	3.74469	3.70424	4.18843	4.03849	3.97706		Hsp90ab1	-0.224775	-0.0930268	-0.00617058			Hsp90ab1	-3.36611	-1.44484	-0.178231
Oxr1	8.01448	7.76996	7.65815	7.8142	8.24749	8.1931	8.04322	8.16127	7.78739	7.84445	7.78223	7.80469	8.77394	8.07288	8.13185	8.32622		Oxr1	0.0626965	-0.064452	0.0288677	TRUE		Oxr1	0.826047	-1.02814	0.332726
Slc32a1	16.6884	16.5706	15.111	16.1233	16.1138	16.7896	16.8299	16.5778	16.4249	17.783	17.7866	17.3315	17.1588	17.4372	17.4349	17.3436		Slc32a1	0.0400994	0.0641469	0.0651575			Slc32a1	0.496518	0.847199	0.861936
Add3	15.2813	15.8503	14.5608	15.2308	15.1059	13.5554	14.0218	14.2277	15.5308	13.2058	15.304	14.6802	13.2158	13.8819	13.8478	13.6485		Add3	-0.0982951	0.0451739	-0.0599586			Add3	-1.52167	0.570517	-0.962615
Acat1	27.8615	27.9111	27.8875	27.8867	27.0073	27.5705	27.5917	27.3899	26.7312	27.2817	27.1914	27.0681	27.3521	27.5076	27.5651	27.4749		Acat1	-0.025937	-0.0170489	0.00447229	TRUE		Acat1	-0.466482	-0.336868	-0.023028
Ndufb9	24.5525	24.5525	24.5504	24.5518	26.7973	27.3759	27.2658	27.1463	23.129	27.952	27.9411	26.3407	23.5281	25.2692	25.1952	24.6642		Ndufb9	0.144928	-0.0434629	-0.138341	TRUE		Ndufb9	2.02522	-0.722061	-2.10565
Mthfd1l	28.8637	29.0022	28.3257	28.7305	29.8707	27.1006	26.4535	27.8083	24.8349	18.5487	21.0879	21.4905	34.0429	28.3972	26.8626	29.7676		Mthfd1l	-0.0470714	-0.371814	0.0982293	TRUE		Mthfd1l	-0.774683	-5.51036	1.34422
Sdr39u1	28.1837	NA	NA	28.1837	23.9678	24.9183	24.9336	24.6065	NA	26.8317	26.7831	26.8074	NA	23.4605	23.4331	23.4468		Sdr39u1	-0.195818	0.123589	-0.0696524	TRUE		Sdr39u1	-2.94383	1.71403	-1.10398
Dmxl2	12.0326	12.0291	11.9016	11.9877	11.6978	11.8096	11.6219	11.7098	12.4205	12.3516	12.215	12.329	10.951	11.5435	11.5705	11.355		Dmxl2	-0.0338477	0.0743459	-0.0443841			Dmxl2	-0.581842	0.995929	-0.735494
Cdc42	13.5238	13.5238	13.5205	13.5227	12.1484	12.1322	12.1346	12.1384	15.2446	14.0957	14.091	14.4771	13.8007	13.9404	13.912	13.8844		Cdc42	-0.155809	0.254195	0.193888			Cdc42	-2.36038	3.61865	2.73919
Cox5a	30.5283	24.5476	24.3948	26.4902	22.9593	21.8342	21.6644	22.1526	22.5793	24.3657	24.3591	23.7681	22.0697	21.3344	21.3181	21.5741		Cox5a	-0.25798	0.101546	-0.0381788	TRUE		Cox5a	-3.85034	1.39258	-0.645003
Rab3a	9.79344	10.0094	10.0033	9.93539	9.68761	10.0514	10.0543	9.93109	12.7594	11.5311	11.5239	11.9381	10.6506	10.2657	10.25	10.3888		Rab3a	-0.000624553	0.265554	0.0650016			Rab3a	-0.0973545	3.78429	0.859662
Pacsin1	16.6688	16.76	16.6724	16.7004	16.8262	17.6985	17.5479	17.3575	16.7963	17.1286	17.1193	17.0147	16.2038	16.9057	16.9433	16.6843		Pacsin1	0.0556777	-0.0287783	-0.0570737			Pacsin1	0.723693	-0.507916	-0.920544
Arpc2	15.4736	15.6135	15.8206	15.6359	20.2238	17.4128	17.4155	18.3507	17.8172	18.3554	18.3451	18.1726	17.5127	17.8169	17.8134	17.7143		Arpc2	0.230973	-0.0140741	-0.0509194			Arpc2	3.28	-0.293487	-0.830797
Acadl	20.228	20.1562	19.9299	20.1047	20.5827	20.51	21.2863	20.793	20.4413	20.7145	22.0029	21.0529	21.6422	23.8239	23.7482	23.0714		Acadl	0.0485664	0.0179217	0.150008	TRUE		Acadl	0.61999	0.173104	2.09931
Septin3	25.5043	26.2271	26.2068	25.9794	26.8437	26.9121	27.2026	26.9861	25.654	23.9061	23.2692	24.2764	26.0856	26.9931	26.6707	26.5832		Septin3	0.0548509	-0.152662	-0.0217064			Septin3	0.711636	-2.3145	-0.404789
Cntnap1	18.7459	18.6819	18.4762	18.6346	16.4406	19.3508	19.3544	18.3819	14.0275	20.8788	21.2999	18.7354	17.4289	19.4729	18.1603	18.3541		Cntnap1	-0.019697	0.0274772	-0.00219121			Cntnap1	-0.375485	0.31245	-0.120201
Dlgap3	14.755	13.8175	14.5739	14.3821	11.9566	11.1651	10.9573	11.3596	12.7311	13.1553	13.2289	13.0384	12.1015	10.2938	10.6627	11.0194		Dlgap3	-0.340362	0.198855	-0.0438761			Dlgap3	-5.05169	2.81163	-0.728087
Mtco2	19.1485	19.1485	19.1422	19.1464	18.3549	18.5819	18.5835	18.5068	19.3227	19.6507	19.6444	19.5393	18.4564	18.6473	18.6392	18.581		Mtco2	-0.0490224	0.0783244	0.0057732			Mtco2	-0.803134	1.05395	-0.00405705
Gpi	11.5589	11.5604	11.6359	11.5851	11.2155	11.4093	11.4174	11.3474	11.9388	11.6425	11.6144	11.7319	11.8244	11.487	11.4776	11.5963		Gpi	-0.0299019	0.0480686	0.0313022			Gpi	-0.524303	0.612731	0.368229
Arpc1a	12.3899	12.3751	12.3883	12.3844	17.7388	16.3074	16.2754	16.7738	14.9403	15.7353	15.6658	15.4471	15.305	16.5787	16.5347	16.1395		Arpc1a	0.437687	-0.118873	-0.0556193			Arpc1a	6.29448	-1.82176	-0.899335
Rasal1	16.1314	16.0758	12.4683	14.8918	16.4362	14.768	14.9524	15.3855	15.9329	14.2152	13.1403	14.4295	13.8785	13.5607	14.3867	13.942		Rasal1	0.0470521	-0.0925534	-0.142137			Rasal1	0.597907	-1.43794	-2.16101
Sirt2	82.6538	81.4427	81.6582	81.9182	73.8691	78.6073	79.0292	77.1685	80.1105	84.6712	84.4405	83.0741	76.1839	83.6257	82.9717	80.9271		Sirt2	-0.0861714	0.106386	0.0686102			Sirt2	-1.34487	1.46316	0.912286
Ncdn	2.6341	NA	2.58341	2.60876	3.91191	4.23164	4.37248	4.17201	NA	3.29477	3.32139	3.30808	3.5557	3.72572	3.17583	3.48575		Ncdn	0.677381	-0.334749	-0.259274			Ncdn	9.7899	-4.96984	-3.8692
Vat1l	11.8959	11.8959	11.8892	11.8937	11.4629	11.5654	11.6669	11.5651	11.5705	10.057	10.5535	10.727	11.4191	11.2854	11.2852	11.3299		Vat1l	-0.0404222	-0.108524	-0.0296392			Vat1l	-0.677718	-1.67084	-0.52047
Vps35	8.55152	8.56289	8.61251	8.57564	8.89326	8.09345	8.23308	8.4066	8.88514	8.65653	8.5623	8.70133	8.69498	7.669	7.65769	8.00722		Vps35	-0.0287217	0.0497127	-0.0702203			Vps35	-0.507091	0.636706	-1.11226
Got2	31.715	32.1255	31.9668	31.9358	33.562	35.5113	35.4335	34.8356	33.3857	33.5087	33.491	33.4618	30.9961	32.0272	31.9141	31.6458		Got2	0.125389	-0.0580472	-0.138548	TRUE		Got2	1.74029	-0.934741	-2.10867
Pgm1	11.6199	11.6908	11.5453	11.6187	12.1879	12.7598	13.058	12.6685	11.4119	12.2283	12.2572	11.9658	11.2176	12.7439	12.1022	12.0212		Pgm1	0.124807	-0.0823326	-0.0756662			Pgm1	1.7318	-1.28889	-1.19168
Capza2	10.4576	10.4172	10.4088	10.4279	10.6472	9.68066	9.68322	10.0037	10.7466	10.1256	10.1168	10.3297	10.6098	9.78532	9.7704	10.0552		Capza2	-0.0599106	0.0462566	0.00740251			Capza2	-0.961915	0.586306	0.019703
Gnaq	14.5415	13.9834	13.9657	14.1635	14.3383	15.5546	15.9114	15.2681	14.9184	15.3382	15.349	15.2019	14.6429	16.4438	16.4071	15.8313		Gnaq	0.108339	-0.00627168	0.0522549			Gnaq	1.49165	-0.179706	0.673778
Lrpprc	8.46318	8.91675	7.79042	8.39011	12.1124	7.6537	7.85904	9.20837	10.6664	7.27096	8.27223	8.73655	9.06092	6.78274	7.01518	7.61962		Lrpprc	0.134255	-0.0758819	-0.273227	TRUE		Lrpprc	1.86957	-1.19482	-4.07267
Cadm4	13.597	13.6501	13.0407	13.4293	16.7803	15.6939	15.7062	16.0601	16.5881	16.5615	16.5846	16.5781	12.2184	13.5995	13.5213	13.1131		Cadm4	0.258104	0.0457895	-0.292479			Cadm4	3.67565	0.579495	-4.35343
Tprg1l	10.2756	10.305	10.2991	10.2932	10.5923	10.4962	10.3032	10.4639	12.2602	13.0795	NA	12.6699	10.9337	11.8591	NA	11.3964		Tprg1l	0.023722	0.27598	0.12316			Tprg1l	0.257688	3.93633	1.70778
Ndufs2	20.806	20.2642	20.791	20.6204	18.8505	20.0954	20.3165	19.7541	19.7635	21.0869	21.0725	20.641	18.795	20.4602	20.4431	19.8994		Ndufs2	-0.061917	0.0633555	0.0105726	TRUE		Ndufs2	-0.991173	0.835657	0.0659319
Phb	31.5296	31.5233	31.5143	31.5224	32.0664	32.4838	32.2647	32.2717	30.4813	30.766	30.7524	30.6666	30.7104	33.2257	33.2352	32.3904		Phb	0.0338903	-0.0736001	0.00529997	TRUE		Phb	0.405971	-1.16155	-0.0109581
Fh	27.1035	26.5939	27.5716	27.0897	28.388	29.5365	29.8743	29.2663	27.1829	28.6039	28.4285	28.0718	27.4714	26.919	26.9207	27.1037		Fh	0.111494	-0.0601167	-0.11075			Fh	1.53765	-0.96492	-1.7033
Dlg4	15.0181	15.0084	14.9782	15.0016	14.0247	16.1139	16.0599	15.3995	14.6317	15.1172	15.5033	15.0841	15.0203	15.3458	15.3075	15.2245		Dlg4	0.0377706	-0.0298582	-0.0164871			Dlg4	0.462557	-0.523664	-0.328676
Bsg	14.5135	14.5081	14.513	14.5115	13.6762	13.8921	13.7996	13.7893	14.4548	13.6168	13.6168	13.8962	14.2328	14.4944	14.4308	14.386		Bsg	-0.0736509	0.0111396	0.0611189			Bsg	-1.16229	0.0742005	0.803042
Slc25a11	29.9181	29.8379	29.8253	29.8604	31.321	32.6483	32.6519	32.2071	30.9523	31.5305	31.3979	31.2936	30.2971	30.7535	30.693	30.5812		Slc25a11	0.109143	-0.0415118	-0.0747306	TRUE		Slc25a11	1.50337	-0.693608	-1.17803
Cbr1	13.8453	13.8453	13.8395	13.8434	13.4625	14.2558	14.2225	13.9803	13.7343	13.986	13.9935	13.9046	13.7967	13.5973	13.5819	13.6586		Cbr1	0.0141965	-0.00782744	-0.033579			Cbr1	0.118779	-0.202393	-0.577925
Ctnnd2	8.98459	8.73742	9.07137	8.93113	8.36441	8.79371	8.81681	8.65831	8.09625	8.00831	7.94735	8.0173	9.71586	8.96922	8.93515	9.20675		Ctnnd2	-0.0447569	-0.110968	0.0886057			Ctnnd2	-0.740931	-1.70648	1.20388
Ap3d1	10.47	NA	10.244	10.357	11.4435	8.94006	9.05157	9.8117	NA	9.78883	9.95736	9.8731	10.7154	8.77329	8.77323	9.42066		Ap3d1	-0.0780289	0.00899943	-0.0586756			Ap3d1	-1.22613	0.0429907	-0.943905
Cadps	13.4457	13.6665	13.4459	13.5194	13.2983	12.5563	12.8513	12.902	13.4749	12.9462	12.9523	13.1245	13.2836	13.2229	13.2906	13.2657		Cadps	-0.0674336	0.0246678	0.0401091			Cadps	-1.07162	0.27148	0.496658
Stip1	8.07684	8.39712	9.49404	8.656	8.10447	7.93504	8.18291	8.07414	8.32353	7.71291	7.72115	7.91919	9.18602	7.46792	7.32525	7.99307		Stip1	-0.100392	-0.0279555	-0.0145602			Stip1	-1.55225	-0.495919	-0.300576
Relch	10.4555	NA	NA	10.4555	16.4099	13.1425	NA	14.7762	NA	11.2052	12.5586	11.8819	NA	NA	10.2993	10.2993		Relch	0.499017	-0.31451	-0.520724			Relch	7.18885	-4.6747	-7.68189
Ap1b1	17.1452	17.1557	17.9803	17.427	14.9158	14.8829	14.925	14.9079	16.8125	14.8881	14.8736	15.5247	17.4635	14.5908	14.5126	15.5223		Ap1b1	-0.225251	0.0584913	0.0582657			Ap1b1	-3.37305	0.764724	0.761434
Atp1a2	17.1543	17.1453	16.9978	17.0992	18.5748	19.0824	19.072	18.9097	19.0905	19.6295	19.6178	19.4459	17.4836	18.411	18.4328	18.1091		Atp1a2	0.145204	0.0403391	-0.0624103			Atp1a2	2.02925	0.500012	-0.998367
Iars2	23.8226	23.345	23.9326	23.7001	23.7477	25.7673	25.8175	25.1108	27.8165	27.881	27.5082	27.7353	24.9888	25.4701	25.5838	25.3476		Iars2	0.0834201	0.143411	0.0135364	TRUE		Iars2	1.12826	2.00309	0.109153
Rhot1	9.45533	NA	9.13735	9.29634	9.24629	10.3182	9.58009	9.71486	NA	8.97958	12.2556	10.6176	9.49837	10.1177	9.50191	9.70601		Rhot1	0.0635305	0.128189	-0.00131557	TRUE		Rhot1	0.83821	1.78111	-0.107432
Lonp1	17.6844	17.5798	17.6104	17.6248	19.1673	19.5293	19.4326	19.3764	18.148	18.8139	19.0722	18.678	17.9844	19.8317	18.5262	18.7808		Lonp1	0.136691	-0.0529577	-0.0450464	TRUE		Lonp1	1.9051	-0.860522	-0.745153
Nfasc	40.1796	41.1301	40.6274	40.6457	45.1166	45.3838	45.4654	45.3219	45.2955	46.5181	45.786	45.8665	45.065	41.7347	41.8636	42.8877		Nfasc	0.157106	0.0172336	-0.0796432			Nfasc	2.20281	0.163069	-1.24967
Wdr1	16.9597	NA	20.2858	18.6228	16.6793	17.2019	17.2496	17.0436	NA	16.6972	16.6278	16.6625	19.9509	16.638	16.602	17.7303		Wdr1	-0.127839	-0.0326202	0.056989			Wdr1	-1.9525	-0.563943	0.742816
Glo1	11.1993	11.1993	11.195	11.1979	12.5161	11.3381	12.0019	11.952	11.564	12.0236	12.0131	11.8669	11.4886	11.9392	11.9351	11.7877		Glo1	0.0940313	-0.0103122	-0.0199772			Glo1	1.283	-0.238628	-0.379572
Epb41l3	36.7519	36.865	36.7248	36.7806	36.1157	37.9701	37.8714	37.3191	35.35	41.3455	40.4262	39.0405	32.6179	36.6168	36.6271	35.2873		Epb41l3	0.0209698	0.065058	-0.0807662			Epb41l3	0.217553	0.860485	-1.26605
Sh3glb2	13.4535	13.3635	13.5402	13.4524	14.4191	13.8973	14.0827	14.133	15.4923	14.2742	14.2787	14.6818	13.1177	13.4019	13.3815	13.3003		Sh3glb2	0.0712072	0.0549542	-0.0876085			Sh3glb2	0.950157	0.713143	-1.36583
Camkv	7.72047	7.72047	7.71339	7.71811	8.14517	8.15809	8.1706	8.15795	8.46988	7.64978	7.64311	7.92092	7.12286	7.55594	7.53417	7.40432		Camkv	0.0799592	-0.0425383	-0.139839			Camkv	1.07779	-0.708576	-2.1275
Actn1	24.1794	NA	25.1891	24.6842	22.2677	23.9599	24.3894	23.539	NA	26.6685	29.0377	27.8531	24.2611	23.3061	23.1455	23.5709		Actn1	-0.0685349	0.242784	0.00195112			Actn1	-1.08768	3.45223	-0.0597939
Syt1	9.25236	8.85775	9.18726	9.09913	9.75447	10.2952	10.1622	10.0706	10.0194	10.0859	10.0771	10.0608	9.71406	10.2616	10.2591	10.0782		Syt1	0.146355	-0.00141304	0.00108926			Syt1	2.04603	-0.108853	-0.0723623
Hadha	17.2461	17.7115	17.6619	17.5398	19.183	19.0501	19.0348	19.0893	18.3728	18.3511	18.4823	18.4021	17.7468	19.1631	19.2099	18.7066		Hadha	0.122129	-0.0528959	-0.0292172	TRUE		Hadha	1.69275	-0.859621	-0.514318
Micos13	18.1621	17.9478	17.9358	18.0152	18.8357	19.2384	19.2277	19.1006	17.5246	17.4669	17.4544	17.482	17.9458	18.5543	18.5286	18.3429		Micos13	0.084402	-0.127749	-0.0583964	TRUE		Micos13	1.14258	-1.95119	-0.939834
Rph3a	5.75482	6.67298	5.61126	6.01302	4.79697	5.32457	5.40873	5.17676	5.78254	5.83187	5.77514	5.79652	4.90075	5.93071	5.95046	5.59397		Rph3a	-0.216041	0.163137	0.111825			Rph3a	-3.23875	2.29076	1.54248
Slc25a51	15.8026	NA	NA	15.8026	14.6569	14.4442	14.4459	14.5157	NA	16.9155	16.9107	16.9131	NA	17.2101	17.2043	17.2072		Slc25a51	-0.12255	0.220533	0.245402	TRUE		Slc25a51	-1.87538	3.12775	3.49042
Auh	23.9634	23.9634	23.9613	23.9627	26.0272	26.9474	26.9238	26.6328	24.8277	25.1287	25.1033	25.0199	24.1044	25.5979	25.5749	25.0924		Auh	0.152415	-0.0901276	-0.0859556	TRUE		Auh	2.13441	-1.40256	-1.34173
Grhpr	11.28	11.6434	11.2734	11.3989	11.786	13.0524	13.3555	12.7313	13.393	13.7638	13.8462	13.6676	10.6312	13.2122	13.1503	12.3312		Grhpr	0.159483	0.102383	-0.0460641	TRUE		Grhpr	2.23748	1.40479	-0.759992
Shank3	24.8647	NA	NA	24.8647	24.2409	25.2203	26.0014	25.1542	NA	26.1706	26.2259	26.1982	NA	23.159	22.8157	22.9873		Shank3	0.0167027	0.0586702	-0.129961			Shank3	0.155327	0.767332	-1.98345
Syn2	22.7013	23.0344	22.396	22.7106	22.4677	22.9924	22.9913	22.8171	23.7326	23.2515	23.2282	23.4041	23.5303	23.0879	23.0672	23.2285		Syn2	0.00675445	0.0366433	0.0257774			Syn2	0.0102524	0.446117	0.287661
Gpm6a	17.0832	16.9918	16.9574	17.0108	16.6893	18.2346	18.1712	17.6984	17.2176	17.7796	17.7605	17.5859	19.283	17.5671	17.5393	18.1298		Gpm6a	0.0571625	-0.00919821	0.0347473			Gpm6a	0.745346	-0.222383	0.418469
Camk2d	8.01533	8.29991	8.23408	8.1831	6.75871	6.90605	7.20199	6.95558	7.08689	8.55261	8.545	8.0615	8.47179	7.85888	7.8397	8.05679		Camk2d	-0.234477	0.212877	0.212033			Camk2d	-3.50759	3.01611	3.0038
Coro1c	18.3315	NA	18.4009	18.3662	14.4623	16.843	16.781	16.0288	NA	16.9403	16.9458	16.9431	17.0372	17.3248	17.3908	17.2509		Coro1c	-0.196386	0.0800289	0.106005			Coro1c	-2.95211	1.0788	1.45762
Ldhb	10.6534	10.4179	10.3716	10.481	11.1349	11.1664	11.232	11.1778	10.7801	10.3678	11.1194	10.7558	10.3209	10.5758	10.5691	10.4886		Ldhb	0.0928583	-0.0555204	-0.0918106	TRUE		Ldhb	1.26589	-0.897893	-1.42711
Lancl2	28.1834	28.1761	28.0494	28.1363	24.1845	24.5497	24.0264	24.2535	23.7013	26.2899	24.1647	24.7187	26.8377	29.4869	29.2479	28.5242		Lancl2	-0.214238	0.0274058	0.233991			Lancl2	-3.21246	0.311408	3.32401
Septin7	17.7457	16.5135	16.4579	16.9057	18.6162	19.1262	19.1326	18.9583	20.2953	21.0778	20.858	20.7437	19.565	19.9431	19.9272	19.8118		Septin7	0.165322	0.12984	0.0635256			Septin7	2.32262	1.80519	0.838139
Ntm	18.9866	NA	17.9204	18.4535	17.0525	18.6205	18.5996	18.0909	NA	22.2501	22.1707	22.2104	17.4557	19.3301	19.3983	18.7281		Ntm	-0.0286344	0.295973	0.0499386			Ntm	-0.505818	4.22789	0.640001
Mink1	6.19185	NA	NA	6.19185	6.77644	4.70915	4.71036	5.39865	NA	6.27542	6.27024	6.27283	NA	5.28805	5.28805	5.28805		Mink1	-0.197771	0.216519	-0.0298623			Mink1	-2.97232	3.06921	-0.523725
Afg3l2	15.2888	15.5993	15.2818	15.39	16.8824	16.0762	16.2886	16.4157	15.248	14.906	14.8945	15.0162	15.6681	16.2631	16.4436	16.125		Afg3l2	0.0930856	-0.128559	-0.025782	TRUE		Afg3l2	1.26921	-1.96301	-0.464222
Mpp2	13.377	13.0414	13.9021	13.4402	12.6083	13.5673	13.7063	13.294	14.481	13.4867	13.2474	13.7384	12.6709	13.2221	13.1996	13.0308		Mpp2	-0.0157754	0.0474347	-0.0288456			Mpp2	-0.318297	0.603488	-0.508899
Slc1a3	17.065	17.0649	17.051	17.0603	18.5911	18.6202	18.6219	18.611	18.2184	18.4116	18.4013	18.3437	18.7658	18.7182	18.7092	18.7311		Slc1a3	0.125518	-0.0208716	0.00927311			Slc1a3	1.74217	-0.392614	0.0469817
Prdx5	24.9395	24.9395	24.9303	24.9364	26.2759	27.0234	27.0048	26.768	25.8371	26.7225	26.6031	26.3876	24.3848	25.7049	25.6859	25.2585		Prdx5	0.102256	-0.0206506	-0.0837385	TRUE		Prdx5	1.40293	-0.389392	-1.30939
Ndufv1	18.1495	17.8246	18.1383	18.0374	15.5287	17.4837	17.1927	16.7351	16.4281	17.0425	17.0481	16.8396	16.753	18.0149	18.0447	17.6042		Ndufv1	-0.108122	0.00898193	0.073049	TRUE		Ndufv1	-1.66498	0.0427354	0.977017
Thy1	17.6223	17.4437	17.435	17.5003	17.8815	18.1305	18.1219	18.0447	18.28	18.4656	18.4464	18.3974	17.2917	17.5548	17.5425	17.463		Thy1	0.0441922	0.0279253	-0.04727			Thy1	0.556201	0.318984	-0.777579
Slc25a22	15.3863	15.4017	15.3791	15.389	16.0538	15.3041	15.3081	15.5553	15.3952	14.7859	14.7726	14.9845	15.3524	16.5013	16.4845	16.1127		Slc25a22	0.0155043	-0.0539331	0.0507926	TRUE		Slc25a22	0.13785	-0.874746	0.652455
Ola1	4.74526	NA	4.74156	4.74341	6.00956	6.09527	6.10951	6.07145	NA	5.64277	5.36929	5.50603	4.62221	4.89504	4.87263	4.79663		Ola1	0.356115	-0.141028	-0.340021			Ola1	5.10493	-2.14484	-5.04673
Hspa12a	18.4332	18.43	18.2164	18.3599	18.798	19.2122	19.3318	19.114	19.3844	19.3705	19.2735	19.3428	17.358	17.8929	17.839	17.6966		Hspa12a	0.0580728	0.0171695	-0.111155			Hspa12a	0.75862	0.162134	-1.7092
Dpysl4	42.9536	40.7163	43.4623	42.3774	42.0814	47.7582	47.4573	45.7656	40.0409	44.607	45.0063	43.2181	39.2899	42.1741	43.4776	41.6472		Dpysl4	0.11097	-0.0826298	-0.136045			Dpysl4	1.53001	-1.29323	-2.07217
Gnai2	21.642	21.6517	21.4121	21.5686	18.4289	19.6822	20.2893	19.4668	19.066	19.0662	19.0861	19.0728	20.0563	19.2966	19.2767	19.5432		Gnai2	-0.14792	-0.0294997	0.00565292			Gnai2	-2.24534	-0.518437	-0.005811
Syngap1	16.2415	16.6491	17.51	16.8002	17.4887	17.4553	17.557	17.5003	15.9497	16.0026	16.0872	16.0132	16.59	18.4868	18.5461	17.8743		Syngap1	0.0589074	-0.128126	0.0305007			Syngap1	0.770792	-1.95669	0.35654
Camk2g	7.78783	7.78783	7.78065	7.78543	9.00604	7.56829	7.93896	8.1711	9.67712	7.63345	8.37101	8.56053	7.73837	7.11992	7.11209	7.32346		Camk2g	0.0697524	0.0671696	-0.158005			Camk2g	0.928943	0.891278	-2.3924
Anxa6	6.24165	7.53758	5.82215	6.5338	6.31255	6.75923	5.6961	6.25596	6.671	5.97195	6.23178	6.29158	6.98034	5.95127	6.15961	6.36374		Anxa6	-0.0626907	0.00819087	0.0246448			Anxa6	-1.00246	0.0311995	0.271145
Etfdh	23.2322	25.563	25.4528	24.7493	25.6251	25.8557	27.0175	26.1661	24.7772	23.6911	25.203	24.5571	22.9251	24.9493	25.5845	24.4863		Etfdh	0.0803101	-0.0915608	-0.0957256	TRUE		Etfdh	1.0829	-1.42346	-1.4842
Phb2	33.9556	33.9556	33.9454	33.9522	34.0596	35.391	35.4059	34.9522	32.1319	32.4219	32.4302	32.328	32.1035	32.6093	32.5448	32.4192		Phb2	0.0418758	-0.112597	-0.108533	TRUE		Phb2	0.522423	-1.73023	-1.67097
Ppp3ca	9.33791	8.69453	9.33478	9.12241	10.1559	8.41153	8.42069	8.99602	8.58596	8.33832	8.22005	8.38144	9.9115	9.82479	9.3888	9.70836		Ppp3ca	-0.0201268	-0.102089	0.10994			Ppp3ca	-0.381753	-1.577	1.515
Slc1a2	18.1852	18.2144	18.1773	18.1923	18.8284	19.1605	19.1642	19.051	20.1948	20.1193	20.1368	20.1503	18.565	18.8187	18.7823	18.722		Slc1a2	0.0665433	0.0809325	-0.0251362			Slc1a2	0.882145	1.09198	-0.454804
Kpnb1	7.30619	8.50224	8.47417	8.0942	10.0629	7.85948	7.65668	8.52636	11.0751	7.83437	8.14542	9.01829	8.73229	7.80391	8.18042	8.23888		Kpnb1	0.075042	0.0809238	-0.0494829			Kpnb1	1.00608	1.09185	-0.809849
Cycs	29.2714	29.2714	29.2989	29.2806	31.9962	34.0236	33.5277	33.1825	30.7414	32.7287	32.7214	32.0638	24.6392	29.7766	29.7658	28.0605		Cycs	0.180478	-0.0494767	-0.241881	TRUE		Cycs	2.54365	-0.809759	-3.61556
Atp6v1g2	9.34741	9.34741	9.34393	9.34625	11.5664	11.3687	11.3709	11.4353	12.5338	12.3545	12.3495	12.4126	10.5487	11.1495	11.1363	10.9448		Atp6v1g2	0.29104	0.118308	-0.0632523			Atp6v1g2	4.15595	1.63703	-1.01065
Rap1b	20.8104	20.9081	21.3832	21.0339	19.4863	20.2974	NA	19.8918	21.2483	20.9545	23.4081	21.8703	22.5199	NA	21.1824	21.8512		Rap1b	-0.0805383	0.136797	0.135534			Rap1b	-1.26273	1.90664	1.88823
Ap2m1	24.2418	24.1929	22.8414	23.7587	19.0488	18.8805	18.7919	18.9071	18.4774	18.7468	18.6538	18.626	19.8759	19.4185	19.4127	19.569		Ap2m1	-0.32953	-0.0216069	0.0496445			Ap2m1	-4.89374	-0.403337	0.635713
Ctsd	5.97586	NA	NA	5.97586	7.48668	NA	NA	7.48668	NA	NA	6.06662	6.06662	NA	NA	5.74781	5.74781		Ctsd	0.32518	-0.303433	-0.381315			Ctsd	4.65381	-4.51316	-5.64891
Psma4	10.2908	10.2908	NA	10.2908	9.22748	NA	NA	9.22748	9.48276	NA	8.94972	9.21624	NA	NA	7.69787	7.69787		Psma4	-0.157348	-0.00175746	-0.261477			Psma4	-2.38284	-0.113876	-3.90132
Mdh1	11.8978	11.8516	11.8556	11.8683	12.02	12.356	12.3607	12.2456	13.3763	11.9799	11.9714	12.4425	11.6744	12.0729	12.0446	11.9306		Mdh1	0.0451465	0.0230204	-0.0375928			Mdh1	0.570119	0.247457	-0.636457
Epn1	24.8604	24.8604	24.8579	24.8595	22.8264	22.4992	22.5001	22.6086	24.3792	24.3966	24.3966	24.3908	22.3132	22.6263	22.7228	22.5541		Epn1	-0.136929	0.109466	-0.00347961			Epn1	-2.08506	1.50808	-0.138989
Ndufb4	23.9969	23.9969	23.9611	23.9849	28.0575	28.1713	28.5132	28.2473	29.4749	29.7766	29.7543	29.6686	24.8168	26.1162	26.1008	25.6779		Ndufb4	0.235986	0.0708215	-0.137587	TRUE		Ndufb4	3.3531	0.944534	-2.09465
Cs	27.6149	27.6154	27.6038	27.6113	30.071	30.562	30.5134	30.3822	28.767	29.0798	29.0679	28.9716	27.4216	27.8234	27.8454	27.6968		Cs	0.137963	-0.068587	-0.133506	TRUE		Cs	1.92365	-1.08844	-2.03514
Cap1	10.1956	8.91481	9.20083	9.43707	9.77987	8.55502	8.47269	8.93586	10.5294	8.92829	8.77904	9.41226	10.0096	9.11326	9.18529	9.43605		Cap1	-0.0787319	0.0749339	0.0785771			Cap1	-1.23638	1.0045	1.05763
Ldha	11.497	11.7668	11.6621	11.642	11.5473	11.9127	11.8992	11.7864	10.143	10.9119	12.2882	11.1144	11.6391	12.0437	12.0367	11.9065		Ldha	0.0177832	-0.0846958	0.0146288			Ldha	0.171083	-1.32335	0.125084
Mapk1	6.9742	7.52215	7.55067	7.349	7.55301	6.27968	6.39697	6.74322	7.59874	6.53813	6.37211	6.83632	7.36962	6.95134	7.07875	7.13324		Mapk1	-0.124111	0.0197832	0.0811192			Mapk1	-1.89814	0.200249	1.0947
Pccb	30.7751	NA	NA	30.7751	26.4554	29.5613	30.7227	28.9131	NA	30.5373	29.6877	30.1125	NA	34.0952	32.9242	33.5097		Pccb	-0.0900407	0.0586385	0.212853	TRUE		Pccb	-1.4013	0.76687	3.01577
Hdhd2	18.2346	16.503	16.5014	17.0797	16.7557	16.6376	16.5911	16.6614	16.0064	15.844	15.8412	15.8972	15.9274	15.6101	15.7492	15.7622		Hdhd2	-0.0357667	-0.0677373	-0.0800428			Hdhd2	-0.609828	-1.07605	-1.2555
Cplx2	9.4323	NA	9.25299	9.34264	9.19262	9.70721	9.70738	9.53574	NA	9.65101	9.69425	9.67263	9.21397	10.0054	9.90514	9.70818		Cplx2	0.0295141	0.0205635	0.0258555			Cplx2	0.342153	0.211628	0.288801
Actn4	12.9032	12.4507	12.8956	12.7499	14.0742	13.8577	13.1751	13.7023	13.0116	12.4337	12.5035	12.6496	12.146	11.829	12.499	12.158		Actn4	0.103939	-0.115328	-0.172516			Actn4	1.42748	-1.77006	-2.60402
Ndufa10	23.7848	23.8152	23.7791	23.793	23.3231	23.786	23.8295	23.6462	24.0249	24.9884	24.9963	24.6699	23.376	23.7694	23.76	23.6352		Ndufa10	-0.00893126	0.061141	-0.000673813	TRUE		Ndufa10	-0.21849	0.803363	-0.0980729
Hsp90aa1	5.69634	5.78751	5.66358	5.71581	5.74296	5.57551	5.49399	5.60415	6.1714	5.49379	5.5407	5.7353	5.30889	5.46179	5.4635	5.41139		Hsp90aa1	-0.0284624	0.0333729	-0.0504954			Hsp90aa1	-0.50331	0.398425	-0.824615
Wasf1	10.9627	9.3772	11.0082	10.4493	8.60458	7.62754	7.39336	7.87516	10.5329	8.21597	8.24162	8.99682	8.98432	8.19364	8.18613	8.4547		Wasf1	-0.408031	0.192106	0.102443			Wasf1	-6.0385	2.7132	1.40567
Tpi1	14.8458	14.9563	14.946	14.916	13.442	13.3274	13.3298	13.3664	12.9005	13.2133	13.3347	13.1495	12.4829	13.3291	13.3605	13.0575		Tpi1	-0.158254	-0.0236003	-0.0337289			Tpi1	-2.39604	-0.432407	-0.580111
Eef1a1	6.11642	6.09584	6.09113	6.10113	6.45279	6.28412	6.27887	6.33859	6.50127	6.18095	6.20938	6.2972	5.80458	6.74353	6.71754	6.42188		Eef1a1	0.0550852	-0.00945174	0.0188347			Eef1a1	0.715054	-0.22608	0.186418
Sv2b	16.6237	16.6237	16.6207	16.6227	16.6422	16.9948	16.9986	16.8785	16.5698	16.8452	16.8368	16.7506	16.0831	16.4617	16.4422	16.329		Sv2b	0.0220334	-0.0109772	-0.0477528			Sv2b	0.233063	-0.248326	-0.784619
Ap2a2	17.7385	18.3171	17.7282	17.9279	17.7967	18.1698	18.4955	18.154	19.1268	19.1589	19.1498	19.1452	18.4709	18.3268	18.3599	18.3859		Ap2a2	0.0180792	0.0766932	0.0183105			Ap2a2	0.1754	1.03016	0.178772
Pdia3	5.10473	5.06563	5.21134	5.12723	6.60088	5.15135	5.11867	5.62363	6.30766	5.59575	5.56434	5.82258	6.05455	4.80596	4.56686	5.14245		Pdia3	0.133322	0.0501565	-0.129046			Pdia3	1.85597	0.643178	-1.9701
Nckap1	11.1291	10.2494	10.4955	10.6247	11.0851	10.5861	10.9037	10.8583	12.2952	11.5957	10.8374	11.5761	9.83568	10.0839	10.158	10.0258		Nckap1	0.0313767	0.0923507	-0.115074			Nckap1	0.369316	1.25849	-1.76636
Akr1a1	14.2107	15.0177	14.2035	14.4773	13.9197	14.3132	14.4784	14.2371	14.8951	14.6396	14.6411	14.7253	14.1329	15.2957	15.3774	14.9353		Akr1a1	-0.0241338	0.0486406	0.0690743			Akr1a1	-0.440187	0.621072	0.919053
Ap3b2	8.03	8.1626	8.76599	8.31953	10.9773	9.13817	8.98201	9.69915	9.1371	9.08876	9.13861	9.12149	8.10808	8.96333	9.06216	8.71119		Ap3b2	0.221357	-0.0885893	-0.154989			Ap3b2	3.13977	-1.38013	-2.34844
Mtch2	28.5168	28.1449	28.2201	28.2939	26.2669	27.8569	27.8226	27.3155	29.5124	29.5637	29.557	29.5443	26.8182	26.9387	26.9367	26.8979		Mtch2	-0.050775	0.113165	-0.0222245	TRUE		Mtch2	-0.828691	1.56202	-0.412344
Necap1	12.6353	12.6353	12.3893	12.5533	14.1661	13.7276	13.7461	13.8799	14.4153	13.8284	13.844	14.0292	12.9369	13.0092	12.9935	12.9799		Necap1	0.144936	0.0154355	-0.0967256			Necap1	2.02534	0.136848	-1.49878
Cox4i1	24.0787	24.0787	21.9896	23.3823	19.7486	20.5068	20.5106	20.2553	19.5061	21.4349	21.1611	20.7007	18.4758	19.9956	19.9822	19.4846		Cox4i1	-0.207119	0.0313815	-0.0559691	TRUE		Cox4i1	-3.10863	0.369385	-0.904437
Ptges2	10.4254	10.5116	10.4222	10.453	11.9097	11.6731	11.5431	11.7086	11.3493	9.2838	8.6873	9.77348	9.79842	9.39037	9.4298	9.53953		Ptges2	0.163648	-0.260626	-0.29558	TRUE		Ptges2	2.2982	-3.88892	-4.39865
Atp6v1c1	8.4759	8.4775	8.50455	8.48598	8.43965	8.58561	8.92954	8.6516	9.48869	8.77938	8.78826	9.01878	8.86575	8.82487	8.83703	8.84255		Atp6v1c1	0.0278847	0.0599649	0.0314956			Atp6v1c1	0.318392	0.786213	0.371049
Srcin1	9.62675	9.57129	10.0083	9.73545	9.25824	9.86675	10.1736	9.7662	11.1372	10.4596	10.3073	10.6347	10.0041	9.92957	9.70232	9.87868		Srcin1	0.00454974	0.12291	0.01652			Srcin1	-0.0218985	1.70413	0.152662
Arpc5	12.3545	12.3545	12.3483	12.3524	12.463	13.1809	13.2887	12.9775	11.2787	12.5165	12.5109	12.102	14.0802	15.4201	15.4032	14.9678		Arpc5	0.0712245	-0.100769	0.20585			Arpc5	0.95041	-1.55774	2.91363
Plcb1	18.405	17.5863	18.2753	18.0889	17.5592	17.645	17.746	17.6501	20.1426	17.9246	17.1098	18.3924	17.316	16.0674	16.2544	16.5459		Plcb1	-0.0354275	0.0594332	-0.0931985			Plcb1	-0.604881	0.77846	-1.44735
Ndufa11	17.3334	17.414	17.4096	17.3857	18.6812	19.3018	18.9766	18.9865	21.3144	21.9078	21.8714	21.6979	19.0481	19.7005	19.6899	19.4795		Ndufa11	0.127077	0.192576	0.0369777	TRUE		Ndufa11	1.7649	2.72006	0.450993
Napg	9.34325	9.34325	9.571	9.41917	8.68096	9.67799	9.66214	9.34036	9.34936	8.93926	8.64499	8.97787	9.62695	9.48455	9.4598	9.52377		Napg	-0.0121209	-0.0571054	0.0280532			Napg	-0.265004	-0.921007	0.320849
Mccc2	20.1779	NA	NA	20.1779	18.5387	18.076	18.0948	18.2365	NA	18.3615	18.8722	18.6168	NA	19.8257	23.3678	21.5967		Mccc2	-0.145946	0.0297795	0.243984	TRUE		Mccc2	-2.21656	0.346024	3.46974
Micu3	8.65337	8.3885	NA	8.52093	7.81082	7.81132	NA	7.81107	6.67788	6.61371	NA	6.6458	NA	NA	NA	NA		Micu3	-0.125491	-0.233078	NA	TRUE		Micu3
Vsnl1	4.63581	4.69352	5.02512	4.78481	5.10044	4.74012	4.64156	4.82737	5.84322	4.1242	4.06446	4.6773	5.40426	3.65326	3.66759	4.2417		Vsnl1	0.0127758	-0.0455644	-0.186596			Vsnl1	0.0980613	-0.752706	-2.80935
Sv2a	15.8804	15.8804	15.9235	15.8948	16.5929	15.2489	15.1939	15.6786	15.9822	14.9504	14.9394	15.2907	15.6623	14.7564	14.7356	15.0514		Sv2a	-0.0197586	-0.0361415	-0.0588922			Sv2a	-0.376383	-0.615293	-0.947064
Uba1	10.3573	10.3573	10.3875	10.3674	10.4345	10.7389	10.726	10.6331	10.3613	10.5318	10.5254	10.4729	9.98391	10.0902	10.0801	10.0514		Uba1	0.0365128	-0.0219099	-0.0811682			Uba1	0.444214	-0.407756	-1.27191
Ak4	19.0805	19.1978	18.99	19.0894	20.4273	20.5419	20.531	20.5001	20.9695	20.5458	20.5301	20.6818	18.621	19.7668	20.0162	19.468		Ak4	0.102857	0.0127355	-0.0745246	TRUE		Ak4	1.4117	0.0974726	-1.17503
Suclg1	28.3042	NA	28.1085	28.2064	28.735	29.072	29.4328	29.0799	NA	28.399	28.6217	28.5103	27.2545	27.5326	27.3702	27.3858		Suclg1	0.044003	-0.0285381	-0.0865955	TRUE		Suclg1	0.553444	-0.504414	-1.35106
Septin5	24.2166	24.2364	24.0888	24.1806	25.5388	25.756	25.8129	25.7026	26.5313	25.8092	25.7457	26.0287	24.4624	24.013	23.9452	24.1402		Septin5	0.0880619	0.0181916	-0.0904757			Septin5	1.19595	0.177039	-1.40764
Lrrc57	14.5137	14.5137	14.5093	14.5123	14.0235	14.1983	14.5083	14.2434	13.9502	14.6001	15.0026	14.5176	14.4417	14.0424	14.0381	14.1741		Lrrc57	-0.0269819	0.0275139	-0.00703599			Lrrc57	-0.48172	0.312985	-0.190852
Sbf1	16.9197	NA	16.3739	16.6468	16.0718	19.1033	18.3345	17.8365	NA	19.1546	20.1538	19.6542	17.6052	18.322	16.0986	17.3419		Sbf1	0.0995935	0.140003	-0.0405706			Sbf1	1.36411	1.95339	-0.679883
Prkar2b	42.0273	39.3948	NA	40.711	34.5147	33.9878	32.9607	33.8211	33.8924	31.2833	31.2778	32.1512	NA	29.1355	27.2086	28.172		Prkar2b	-0.267498	-0.0730519	-0.263658			Prkar2b	-3.98913	-1.15355	-3.93314
Ppp3r1	9.04108	9.04108	NA	9.04108	8.70217	9.46429	NA	9.08323	9.48118	9.05142	NA	9.2663	NA	NA	NA	NA		Ppp3r1	0.00671073	0.0287879	NA			Ppp3r1
Stx1b	20.4898	20.2931	20.7911	20.5246	20.1137	20.7575	20.9059	20.5923	22.5272	22.0169	22.0038	22.1827	20.3638	21.417	21.5204	21.1004		Stx1b	0.00475085	0.107325	0.0351618			Stx1b	-0.0189657	1.47686	0.424512
Kcna2	10.6722	NA	10.6647	10.6684	11.8349	12.2861	NA	12.0605	NA	10.074	10.1001	10.087	10.0094	NA	11.0303	10.5199		Kcna2	0.17694	-0.257785	-0.19717			Kcna2	2.49205	-3.8475	-2.96355
Mpst	17.2722	14.1719	18.3819	16.6087	18.7244	20.7511	17.6363	19.0372	15.3875	15.1121	15.0983	15.1993	20.5439	19.6227	19.6189	19.9285		Mpst	0.196888	-0.324819	0.0660073	TRUE		Mpst	2.78295	-4.82504	0.874328
Bcat1	18.1692	18.6972	18.062	18.3095	17.387	19.3444	19.4362	18.7225	18.587	19.2192	19.2121	19.0061	16.8881	17.8103	17.8523	17.5169		Bcat1	0.0321867	0.0216864	-0.0960298			Bcat1	0.381128	0.228003	-1.48864
Uqcrh	29.1613	NA	29.1613	29.1613	29.0853	31.5162	31.5194	30.7069	NA	30.9318	30.9228	30.9273	28.4128	29.9332	29.914	29.42		Uqcrh	0.0745082	0.010316	-0.0617683	TRUE		Uqcrh	0.998296	0.0621907	-0.989005
Eps15l1	13.3632	13.286	12.8291	13.1594	12.2298	16.3117	16.1788	14.9068	14.5653	16.27	NA	15.4177	12.5574	17.7711	NA	15.1643		Eps15l1	0.179871	0.0486154	0.0247078			Eps15l1	2.53478	0.620705	0.272064
Pdxp	13.228	13.2487	13.2441	13.2403	13.4515	13.408	12.8871	13.2489	15.8393	14.2938	14.4413	14.8581	12.4769	13.1092	13.0929	12.893		Pdxp	0.000938087	0.16538	-0.0392875			Pdxp	-0.0745668	2.32346	-0.661171
Aldh1l1	9.7771	7.75782	9.12536	8.88676	10.9107	9.56778	9.66547	10.048	8.87484	9.56977	9.63873	9.36111	9.22029	9.12707	9.10805	9.1518		Aldh1l1	0.177178	-0.102155	-0.134779	TRUE		Aldh1l1	2.49551	-1.57796	-2.05371
Ank3	15.7653	20.2094	18.0935	18.0227	22.6385	NA	18.5804	20.6095	18.5248	NA	NA	18.5248	20.4613	19.8204	NA	20.1409		Ank3	0.193489	-0.153851	-0.0331807			Ank3	2.73338	-2.33184	-0.572117
Gria2	9.07076	9.06289	8.74216	8.95861	9.03323	9.97705	9.93253	9.6476	8.83048	9.95707	9.94977	9.5791	9.81074	8.98198	9.07312	9.28862		Gria2	0.106896	-0.0102793	-0.0547065			Gria2	1.4706	-0.238148	-0.886024
Tagln3	11.4742	12.467	11.7961	11.9124	12.0489	14.8353	14.0295	13.6379	14.7134	13.3592	13.3552	13.8093	12.7818	12.314	12.2572	12.451		Tagln3	0.195152	0.0180203	-0.131357			Tagln3	2.75762	0.174541	-2.0038
Prdx6	11.4034	11.4023	11.3976	11.4011	11.6877	11.9984	11.6238	11.77	11.7849	12.2393	12.2398	12.088	11.4699	11.6262	11.5679	11.5547		Prdx6	0.0459387	0.038465	-0.0266314	TRUE		Prdx6	0.581671	0.472682	-0.476609
Gad2	10.9722	10.9722	10.3732	10.7726	9.59835	11.1283	9.51956	10.0821	11.4059	9.82857	9.82255	10.3523	7.82037	8.10516	7.83011	7.91855		Gad2	-0.0955668	0.038164	-0.348487			Gad2	-1.48188	0.468293	-5.17018
Pgrmc1	4.75029	4.75029	NA	4.75029	4.9261	NA	NA	4.9261	6.90733	NA	NA	6.90733	NA	NA	NA	NA		Pgrmc1	0.0524309	0.487681	NA			Pgrmc1
Vdac3	31.6193	31.5633	31.6109	31.5978	31.6098	32.2778	32.4246	32.1041	30.412	31.0889	31.0783	30.8597	29.1615	30.1157	29.9361	29.7378		Vdac3	0.0229295	-0.0570295	-0.110459	TRUE		Vdac3	0.246131	-0.9199	-1.69905
Hint1	9.91644	9.7455	9.87751	9.84648	12.1433	12.4787	12.4903	12.3707	12.4261	13.234	13.1901	12.9501	11.3848	11.442	11.7178	11.5149		Hint1	0.329252	0.0660308	-0.103434	TRUE		Hint1	4.71318	0.874671	-1.59661
Ca2	17.6017	17.729	17.72	17.6836	18.7455	18.7606	18.764	18.7567	19.1131	19.3838	19.3799	19.2923	18.3877	18.2068	18.2064	18.267		Ca2	0.0849947	0.0406175	-0.0381671			Ca2	1.15122	0.504073	-0.644832
Canx	6.24214	6.24214	5.9573	6.1472	6.78313	5.79795	NA	6.29054	5.1721	5.42685	5.42189	5.34028	6.91734	NA	4.46161	5.68948		Canx	0.0332554	-0.236268	-0.144888			Canx	0.396712	-3.53371	-2.20113
Esd	12.8879	12.8879	12.8772	12.8843	13.1958	13.2019	13.5585	13.3188	12.629	12.8828	13.3986	12.9701	12.5909	12.8093	12.7978	12.7326		Esd	0.0478437	-0.038265	-0.0649262			Esd	0.609451	-0.646261	-1.03506
Ndufb7	22.6575	22.5129	22.6135	22.5946	23.6096	22.7472	22.7545	23.0371	24.4926	25.0512	25.1007	24.8815	22.9433	25.3776	25.3472	24.556		Ndufb7	0.0279792	0.111114	0.0921186	TRUE		Ndufb7	0.31977	1.53212	1.25511
Cyrib	9.62964	9.62964	9.11664	9.45864	11.3793	10.7946	10.95	11.0413	10.658	11.3167	11.3077	11.0942	10.2434	11.9434	11.93	11.3723		Cyrib	0.223203	0.00689247	0.0426141			Cyrib	3.16669	0.0122652	0.533188
Pkm	9.82413	9.83989	9.86768	9.8439	9.81295	9.98745	10.0058	9.93541	10.2273	10.235	10.2196	10.2273	9.82134	10.1411	10.1302	10.0309		Pkm	0.0133493	0.0417689	0.0137962			Pkm	0.106424	0.520864	0.112941
Dlat	39.1595	39.5978	38.2612	39.0062	43.4195	49.5485	49.0805	47.3495	38.2175	44.2851	44.4356	42.3127	41.0908	46.4155	46.2077	44.5713		Dlat	0.279648	-0.162258	-0.0872336	TRUE		Dlat	3.98982	-2.45444	-1.36036
Acly	8.63902	9.11224	8.35336	8.70154	7.75589	8.28918	8.22681	8.09062	9.04157	8.31758	8.42477	8.59464	8.85743	9.10611	9.02086	8.9948		Acly	-0.10502	0.0871863	0.15284	TRUE		Acly	-1.61973	1.18318	2.1406
Atp5pf	23.1724	22.6934	23.162	23.0093	25.7475	26.8673	26.8711	26.4953	25.7659	26.6314	26.6194	26.3389	25.1626	24.2803	24.2751	24.5727		Atp5pf	0.203522	-0.00854014	-0.108679			Atp5pf	2.87968	-0.212787	-1.6731
Dpysl3	33.4363	NA	NA	33.4363	45.2977	53.2922	52.3316	50.3072	NA	51.8071	52.2951	52.0511	NA	50.6335	50.5897	50.6116		Dpysl3	0.589349	0.0491641	0.00870355			Dpysl3	8.50614	0.628707	0.038676
Slc3a2	22.2422	21.0494	21.0926	21.4614	21.2216	21.2872	21.3007	21.2698	21.8839	21.455	21.4497	21.5962	21.0296	21.2695	21.3134	21.2042		Slc3a2	-0.0129357	0.0219674	-0.00446004			Slc3a2	-0.276886	0.232101	-0.153287
Aldh6a1	18.2292	20.9783	17.7304	18.9793	17.1814	17.7322	17.6886	17.5341	18.51	17.7835	17.8168	18.0368	17.3995	16.6387	16.6402	16.8928		Aldh6a1	-0.114264	0.0407789	-0.0537504	TRUE		Aldh6a1	-1.75454	0.506426	-0.872082
Actr1a	5.63115	NA	5.88393	5.75754	4.85147	5.65608	NA	5.25378	NA	5.86209	NA	5.86209	5.84282	NA	NA	5.84282		Actr1a	-0.132098	0.158059	0.153309			Actr1a	-2.01461	2.21671	2.14744
Pcsk1n	6.60478	6.60478	6.60083	6.60347	7.12322	7.36186	7.35057	7.27855	6.91994	6.17416	6.14924	6.41445	7.23186	5.95077	5.94743	6.37669		Pcsk1n	0.140428	-0.182326	-0.190844			Pcsk1n	1.95959	-2.74709	-2.87129
Syp	20.5496	NA	20.5496	20.5496	21.6957	22.8479	22.0401	22.1945	NA	22.408	NA	22.408	20.3024	21.0508	NA	20.6766		Syp	0.111096	0.0138058	-0.102206			Syp	1.53184	0.113082	-1.5787
Rab3b	9.35917	NA	9.41717	9.38817	8.88649	9.6273	9.62926	9.38102	NA	8.72613	8.71959	8.72286	11.7862	11.4788	11.4633	11.5761		Rab3b	-0.00109924	-0.104943	0.303334			Rab3b	-0.104277	-1.61861	4.33524
Pfkl	7.38343	NA	7.60905	7.49624	10.9999	9.19414	9.29467	9.82958	NA	7.84564	7.81456	7.8301	8.95194	8.4259	8.41935	8.59906		Pfkl	0.390962	-0.328099	-0.192949			Pfkl	5.6131	-4.87286	-2.902
Mag	24.9923	24.9923	27.094	25.6929	33.9218	34.4166	34.4165	34.2516	29.3875	32.7743	32.0395	31.4004	31.1738	32.8565	32.6827	32.2377		Mag	0.414806	-0.125388	-0.0874252			Mag	5.96081	-1.91677	-1.36316
Tpd52	9.78679	9.78679	9.7845	9.78603	10.6143	10.5506	10.5658	10.5769	10.8508	9.60315	9.59847	10.0175	9.51098	9.24074	9.26306	9.33826		Tpd52	0.112121	-0.0783993	-0.179691			Tpd52	1.5468	-1.23153	-2.70866
Itpka	15.2062	NA	14.7267	14.9665	15.2506	16.9277	15.4152	15.8645	NA	16.4242	NA	16.4242	14.984	14.6203	NA	14.8021		Itpka	0.0840719	0.0500209	-0.0999992			Itpka	1.13776	0.641201	-1.54652
Tkt	11.2171	11.2171	11.2587	11.231	11.255	10.7502	10.7482	10.9178	12.1809	12.2144	12.0933	12.1629	11.2698	11.2531	11.2739	11.2656		Tkt	-0.0408001	0.155799	0.0452404			Tkt	-0.683229	2.18375	0.571488
Rnpep	12.4384	NA	NA	12.4384	12.2684	NA	NA	12.2684	NA	NA	NA	NA	NA	NA	NA	NA		Rnpep	-0.0198505	NA	NA			Rnpep
Coro1a	15.3668	16.308	16.3074	15.9941	15.5894	16.3278	16.3167	16.0779	16.169	15.899	15.8967	15.9882	15.9347	18.6764	18.6129	17.7413		Coro1a	0.00754795	-0.00807409	0.142031			Coro1a	0.021824	-0.20599	1.98298
Atp1a1	15.1334	14.5461	14.598	14.7592	15.6557	15.7429	15.7304	15.7097	14.4713	14.6679	14.6599	14.5997	14.7402	15.0457	15.0912	14.959		Atp1a1	0.0900373	-0.105712	-0.0706358			Atp1a1	1.22475	-1.62983	-1.11832
Aqp4	39.0821	38.5359	38.5153	38.7111	42.1569	46.1292	46.2599	44.8487	41.9097	46.7552	47.3189	45.3279	40.3905	42.4311	42.541	41.7875		Aqp4	0.212319	0.0153352	-0.101993			Aqp4	3.00797	0.135385	-1.57559
Atp5pd	30.5216	30.4385	30.0682	30.3428	33.6627	34.4467	34.4732	34.1942	31.7569	32.1267	32.0447	31.9761	31.3393	32.1707	32.2035	31.9045		Atp5pd	0.172398	-0.0967567	-0.0999905			Atp5pd	2.42581	-1.49924	-1.54639
Ugp2	7.81605	11.0071	10.9891	9.93743	9.39126	9.26098	9.28452	9.31225	9.72113	10.3078	10.5185	10.1825	10.5718	8.60539	8.26357	9.14693		Ugp2	-0.0937421	0.128886	-0.0258419			Ugp2	-1.45527	1.79128	-0.465096
Sh3gl2	23.2649	23.3529	23.281	23.2996	23.8417	23.5753	23.8139	23.7437	25.01	24.0579	24.0467	24.3715	23.0358	23.6121	23.4682	23.372		Sh3gl2	0.0272383	0.0376535	-0.022761			Sh3gl2	0.308965	0.460848	-0.420167
Anxa5	11.3805	11.3745	11.3235	11.3595	11.5008	11.4981	11.4352	11.478	12.3278	12.5575	12.5005	12.4619	11.2894	11.7951	11.7964	11.627		Anxa5	0.014976	0.118653	0.0185988			Anxa5	0.130146	1.64205	0.182977
Pdxk	14.2247	13.1119	12.8078	13.3815	14.8051	14.0273	13.9521	14.2615	13.4144	14.3175	14.3109	14.0143	13.843	13.1908	13.3864	13.4734		Pdxk	0.0918895	-0.0252289	-0.0820132			Pdxk	1.25177	-0.456157	-1.28423
Gng2	28.5527	28.5527	NA	28.5527	29.1175	33.6506	33.6538	32.1406	31.0856	32.4153	32.4037	31.9682	NA	30.0058	29.9921	29.9989		Gng2	0.170773	-0.00776168	-0.0994872			Gng2	2.40211	-0.201434	-1.53905
Ndufa9	22.4246	22.4246	22.5709	22.4733	19.7169	19.5266	NA	19.6217	19.3603	24.5421	21.3915	21.7646	19.1672	NA	24.8253	21.9963		Ndufa9	-0.195763	0.149534	0.164806	TRUE		Ndufa9	-2.94304	2.09238	2.31509
Tollip	5.24465	5.23658	5.42693	5.30272	4.8751	5.02911	5.0335	4.97924	5.93142	5.56922	5.61838	5.70634	4.5132	6.16018	6.00589	5.55976		Tollip	-0.0908083	0.196641	0.159098			Tollip	-1.41249	2.77935	2.23185
Lancl1	6.46135	NA	NA	6.46135	6.91162	7.67556	NA	7.29359	NA	6.64517	6.38065	6.51291	NA	NA	7.37937	7.37937		Lancl1	0.174795	-0.163326	0.0168682			Lancl1	2.46076	-2.47001	0.15774
Maoa	25.2666	25.2838	25.3487	25.2997	24.2108	26.131	26.1593	25.5003	24.0913	25.4845	25.5211	25.0323	23.3131	24.1067	24.2183	23.8794		Maoa	0.0113946	-0.0267253	-0.094752	TRUE		Maoa	0.0779198	-0.477978	-1.47
Slc25a3	21.8819	21.4578	23.3846	22.2414	25.9485	26.2922	26.4117	26.2174	23.4944	24.562	24.5478	24.2014	24.8341	24.6527	24.043	24.5099		Slc25a3	0.23728	-0.115438	-0.0971617	TRUE		Slc25a3	3.37198	-1.77166	-1.50514
Eci2	18.0273	18.0273	18.0214	18.0253	15.8766	16.7057	16.2049	16.2624	18.1144	18.2123	18.2057	18.1775	17.8505	18.246	18.246	18.1142		Eci2	-0.148484	0.160612	0.15558	TRUE		Eci2	-2.25356	2.25394	2.18055
Oat	4.94517	4.99595	4.60701	4.84938	5.1992	5.18674	5.26457	5.21684	4.4185	4.62264	4.6287	4.55661	3.88736	4.34675	4.14659	4.1269		Oat	0.105376	-0.195213	-0.338117	TRUE		Oat	1.44843	-2.93502	-5.01895
Ykt6	11.4647	11.4647	NA	11.4647	11.0182	11.6486	11.6503	11.4391	11.8248	11.4065	NA	11.6157	NA	10.7531	NA	10.7531		Ykt6	-0.00322898	0.0221037	-0.0892176			Ykt6	-0.135335	0.234088	-1.38929
Gria3	10.2706	10.0354	10.0304	10.1122	10.4373	10.1107	9.91467	10.1542	10.9945	10.9587	10.9049	10.9527	8.62182	8.33925	8.33762	8.4329		Gria3	0.00598832	0.109206	-0.267978			Gria3	-0.000919901	1.50428	-3.99613
Atp5f1c	38.6409	38.8717	38.7646	38.7591	34.372	33.0731	33.079	33.508	32.619	33.3276	33.364	33.1035	40.6299	33.1337	33.114	35.6259		Atp5f1c	-0.210026	-0.0175231	0.0884188			Atp5f1c	-3.15103	-0.343784	1.20115
Pip4k2a	18.2037	18.2037	NA	18.2037	17.3797	19.4651	19.6926	18.8458	15.6621	16.1468	16.265	16.0246	NA	17.8844	17.3384	17.6114		Pip4k2a	0.0500067	-0.233952	-0.0977328			Pip4k2a	0.640995	-3.49994	-1.51347
Ddah1	19.1086	19.1086	19.1004	19.1059	19.0605	19.2662	19.1265	19.151	20.0449	19.2818	19.8499	19.7255	18.9204	19.8742	19.8057	19.5334		Ddah1	0.0034053	0.0426419	0.0285217			Ddah1	-0.0385878	0.533594	0.327682
Gdap1	18.1968	17.5455	17.5365	17.7596	18.2838	18.1009	18.1213	18.1687	15.0784	18.0118	18.0035	17.0312	17.3733	17.4368	17.3389	17.383		Gdap1	0.0328546	-0.0932698	-0.063776	TRUE		Gdap1	0.390867	-1.44839	-1.01828
Gstm1	11.4917	11.4917	11.4847	11.4894	11.1832	10.7723	10.774	10.9099	11.6816	11.5017	11.4983	11.5605	11.4284	11.4633	11.4501	11.4473		Gstm1	-0.0746659	0.0835771	0.0693747			Gstm1	-1.17709	1.13055	0.923435
Add1	13.876	14.1125	14.0949	14.0278	14.7786	16.2973	16.3082	15.7947	15.9913	16.4419	16.355	16.2627	13.7121	15.8185	15.9125	15.1477		Add1	0.17115	0.0421312	-0.060341			Add1	2.4076	0.526146	-0.968191
Ppp2r5e	10.314	10.314	10.5705	10.3995	11.2561	9.73831	9.94854	10.3143	10.6288	9.8626	9.75374	10.0817	10.0616	8.40978	8.40227	8.95787		Ppp2r5e	-0.0118668	-0.0329027	-0.203418			Ppp2r5e	-0.261298	-0.568063	-3.05466
Idh2	24.0098	20.0809	20.3491	21.48	21.7589	21.8773	22.0255	21.8872	21.8294	20.5174	20.5252	20.9573	20.389	21.3333	21.012	20.9114		Idh2	0.0270994	-0.0626342	-0.0657984	TRUE		Idh2	0.306939	-1.00163	-1.04778
Syt7	13.0884	NA	13.2032	13.1458	12.8151	13.6732	13.676	13.3881	NA	16.3361	16.2915	16.3138	13.9104	14.341	14.4204	14.224		Syt7	0.0263523	0.285141	0.087372			Syt7	0.296046	4.06992	1.18589
Npepps	11.1272	11.6425	11.0783	11.2827	11.4501	11.5485	11.3087	11.4358	11.8144	11.5469	11.5976	11.6529	11.1144	10.4985	10.7634	10.7921		Npepps	0.019443	0.0271418	-0.0835807			Npepps	0.195287	0.307558	-1.30709
Atp6v1d	10.9992	10.9992	10.9975	10.9986	11.9945	NA	NA	11.9945	11.7648	NA	NA	11.7648	10.7745	NA	NA	10.7745		Atp6v1d	0.125057	-0.0279005	-0.15476			Atp6v1d	1.73544	-0.495115	-2.34509
Prdx3	31.7887	27.0417	27.0303	28.6202	35.4701	34.5319	34.5371	34.8463	27.0823	31.5774	27.4236	28.6944	25.9704	33.588	25.3781	28.3122		Prdx3	0.283974	-0.280237	-0.299585	TRUE		Prdx3	4.0529	-4.17491	-4.45706
Rab35	17.5918	17.5918	17.4824	17.5553	21.2852	17.0636	17.6439	18.6642	18.1578	17.6851	17.6851	17.8427	14.5993	16.8256	16.7965	16.0738		Rab35	0.0883682	-0.0649432	-0.215566			Rab35	1.20042	-1.0353	-3.23182
Srr	11.4673	11.308	11.4625	11.4126	11.821	12.4432	11.7745	12.0129	12.7088	14.8054	14.8002	14.1048	12.4499	12.6764	12.6636	12.5966		Srr	0.0739515	0.231609	0.0684593			Srr	0.990178	3.28927	0.910085
Baiap2	4.68705	4.66787	4.7075	4.68747	4.24289	4.33995	4.3607	4.31452	4.41316	3.92257	4.1797	4.17181	4.57688	4.53608	4.59685	4.56994		Baiap2	-0.119612	-0.0485253	0.0829754			Baiap2	-1.83253	-0.795884	1.12177
Kcnab2	8.03491	10.1486	8.04308	8.74219	9.22433	9.78808	9.9537	9.65537	11.2825	10.215	10.2166	10.5713	8.25806	9.24681	9.27425	8.92637		Kcnab2	0.143336	0.130755	-0.113257			Kcnab2	2.002	1.81853	-1.73986
Bdh1	25.7776	26.8221	26.8323	26.4773	27.636	28.421	28.5499	28.2023	27.1891	27.8992	28.7862	27.9582	26.2544	26.2713	26.3212	26.2823		Bdh1	0.0910543	-0.0125418	-0.101722	TRUE		Bdh1	1.23959	-0.271142	-1.57165
Ndufa5	21.3965	NA	21.388	21.3922	20.9313	NA	19.8825	20.4069	NA	NA	NA	NA	19.1669	19.508	NA	19.3375		Ndufa5	-0.0680324	NA	-0.0776547	TRUE		Ndufa5
Echs1	26.5966	25.0261	22.4241	24.6823	24.9966	27.6894	27.5965	26.7608	28.187	23.9695	26.7566	26.3044	23.1106	25.0719	25.0697	24.4174		Echs1	0.116648	-0.02482	-0.132215	TRUE		Echs1	1.61282	-0.450193	-2.01631
Cadm2	13.3968	13.3968	13.4309	13.4082	13.0823	13.4229	13.3671	13.2908	14.6949	14.256	14.1406	14.3638	12.6478	12.7645	12.7518	12.7214		Cadm2	-0.0126916	0.112019	-0.0631706			Cadm2	-0.273326	1.5453	-1.00945
Cyb5r3	11.9708	12.003	11.155	11.7096	9.18599	9.22892	9.36678	9.26056	9.66342	9.50184	9.36688	9.51071	10.9334	9.64803	9.9964	10.1926		Cyb5r3	-0.33852	0.0384533	0.138353	TRUE		Cyb5r3	-5.02484	0.472512	1.92934
Timm44	11.7244	11.7244	11.7228	11.7239	13.2794	NA	NA	13.2794	12.6677	NA	12.67	12.6688	13.0937	NA	13.3764	13.2351		Timm44	0.179745	-0.0679119	-0.0048293	TRUE		Timm44	2.53296	-1.0786	-0.158672
Nt5dc3	6.36395	6.29287	6.2888	6.31521	8.20683	6.1269	5.81992	6.71789	7.4824	5.54605	5.49172	6.17339	6.83484	5.69565	5.70667	6.07905		Nt5dc3	0.0891772	-0.121944	-0.14416	TRUE		Nt5dc3	1.21221	-1.86654	-2.19052
Chchd3	20.6141	20.6141	20.6141	20.6141	24.9674	28.2059	28.2018	27.125	23.9407	24.8478	24.8783	24.5556	23.7577	24.9296	24.8269	24.5047		Chchd3	0.395989	-0.143572	-0.146563	TRUE		Chchd3	5.68641	-2.18193	-2.22556
Pfn1	9.7664	9.76823	9.75964	9.76476	10.2117	9.16699	9.12441	9.50102	10.4842	9.95	9.94221	10.1255	10.3731	9.08429	8.99678	9.48472		Pfn1	-0.0395013	0.0918363	-0.00247813			Pfn1	-0.664288	1.25099	-0.124385
Prdx1	10.3485	10.3407	9.34879	10.0127	10.0893	10.5657	10.5688	10.4079	10.3	9.72872	9.70321	9.91064	9.2981	9.69353	9.70084	9.56416		Prdx1	0.0558558	-0.0706312	-0.121971			Prdx1	0.72629	-1.11825	-1.86694
Nfs1	11.8936	12.0716	11.9666	11.9773	11.7781	NA	NA	11.7781	10.7475	NA	9.05082	9.89914	12.4172	NA	12.6157	12.5165		Nfs1	-0.024199	-0.250725	0.087727	TRUE		Nfs1	-0.441137	-3.74454	1.19106
Aldh1b1	27.8863	NA	26.6405	27.2634	27.8132	29.6463	30.6898	29.3831	NA	33.6495	33.4736	33.5616	27.3899	28.5705	29.2935	28.4179		Aldh1b1	0.10802	0.191824	-0.0481836	TRUE		Aldh1b1	1.48699	2.70909	-0.790901
Capzb	8.73322	8.73322	8.73217	8.73287	8.65122	9.26013	9.36471	9.09202	8.42588	8.45089	8.43263	8.43647	8.57601	9.45157	9.4357	9.15443		Capzb	0.0581451	-0.107962	0.00986872			Capzb	0.759676	-1.66264	0.0556673
Ppp2r5c	13.7602	12.6289	14.0744	13.4878	13.7236	11.1737	11.3778	12.0917	9.83852	11.432	11.3557	10.8754	12.135	13.3513	12.641	12.7091		Ppp2r5c	-0.157644	-0.152946	0.0718462			Ppp2r5c	-2.38715	-2.31864	0.959477
Pgd	13.1677	12.4235	12.4212	12.6708	11.1566	11.9893	11.702	11.616	12.3143	13.0659	12.3344	12.5715	11.9895	10.5914	10.5929	11.0579		Pgd	-0.1254	0.114048	-0.071028			Pgd	-1.91693	1.5749	-1.12404
Prkaca	11.865	NA	11.8589	11.8619	10.9532	12.4259	12.4283	11.9358	NA	13.9159	13.8149	13.8654	10.3674	12.0194	12.0154	11.4674		Prkaca	0.00896017	0.216189	-0.0577551	TRUE		Prkaca	0.0424181	3.06441	-0.930481
Iqsec2	9.82684	NA	11.7867	10.8068	8.85329	8.03717	7.52712	8.13919	NA	7.2074	7.35432	7.28086	10.7866	8.67295	8.72338	9.39432		Iqsec2	-0.408979	-0.160777	0.206902			Iqsec2	-6.05233	-2.43284	2.92898
Prdx2	9.57557	9.56975	9.55951	9.56828	9.28269	9.76156	9.76913	9.60446	10.4624	10.2666	10.2747	10.3346	9.60562	9.70692	9.68627	9.66627		Prdx2	0.0054455	0.105706	0.00925536	TRUE		Prdx2	-0.00883582	1.45325	0.0467229
Ndufs5	23.1567	23.1567	23.1522	23.1552	26.8942	27.4342	27.64	27.3228	27.8327	27.9628	27.9583	27.9179	24.4732	25.0875	25.0698	24.8768		Ndufs5	0.23877	0.0310879	-0.135302	TRUE		Ndufs5	3.3937	0.365103	-2.06133
Cyfip2	11.8329	NA	11.7656	11.7992	11.147	10.5737	10.6355	10.7854	NA	11.562	11.6855	11.6238	11.3396	10.2952	10.2556	10.6301		Cyfip2	-0.129616	0.108003	-0.0209185			Cyfip2	-1.97842	1.48674	-0.393299
Atp8a1	9.14044	9.49129	9.1331	9.25494	8.51293	8.04245	7.94017	8.16518	8.02798	7.21355	7.1922	7.47791	8.39561	8.04743	8.13739	8.19348		Atp8a1	-0.180739	-0.12685	0.00499112			Atp8a1	-2.72394	-1.93808	-0.015462
Calb2	12.0608	12.0608	14.1003	12.7406	13.0252	12.384	12.6764	12.6952	12.2091	12.2939	13.2821	12.595	13.4525	12.7375	12.728	12.9727		Calb2	-0.00515189	-0.0114321	0.0311924			Calb2	-0.163376	-0.25496	0.366627
Omg	25.2947	25.2947	25.3421	25.3105	22.5361	24.3844	24.4672	23.7959	29.9431	27.4907	27.8917	28.4418	26.686	24.8204	24.8531	25.4532		Omg	-0.0890247	0.257302	0.0971341			Omg	-1.38648	3.66395	1.32825
Acat2	10.9972	10.8545	11.1366	10.9961	12.1788	11.3435	11.5987	11.707	12.6374	12.7101	12.9036	12.7504	10.6003	12.4241	12.7032	11.9092		Acat2	0.0903853	0.123167	0.0246992			Acat2	1.22983	1.70788	0.271938
Park7	14.0168	14.0732	14.0651	14.0517	13.5429	12.0239	12.4422	12.6697	13.1336	13.2037	13.1422	13.1598	13.9706	13.0506	13.0103	13.3438		Park7	-0.149368	0.0547633	0.0747895	TRUE		Park7	-2.26645	0.710359	1.0024
Epb41l1	20.8951	21.573	18.5855	20.3512	20.0512	21.9584	22.0568	21.3554	19.5898	21.837	21.845	21.0906	13.5404	17.2956	17.2805	16.0388		Epb41l1	0.0694885	-0.0180049	-0.413036			Epb41l1	0.925095	-0.350809	-6.1115
Tubb5	26.1649	NA	26.1401	26.1525	27.4609	31.0453	31.0469	29.851	NA	33.2536	33.2354	33.2445	23.6915	25.2508	25.2202	24.7208		Tubb5	0.190831	0.155337	-0.272052			Tubb5	2.69461	2.17701	-4.05554
Uqcrb	33.7721	33.7721	33.7596	33.7679	30.7424	34.9003	32.4353	32.6927	30.3516	30.8192	30.7158	30.6289	31.2612	32.3506	31.4151	31.6756		Uqcrb	-0.046686	-0.0940746	-0.0455939	TRUE		Uqcrb	-0.769062	-1.46012	-0.753136
Nipsnap1	33.8602	33.8602	34.1039	33.9414	35.7796	37.2868	38.1819	37.0827	33.6358	34.0759	34.065	33.9256	30.8953	32.6879	32.7489	32.1107		Nipsnap1	0.127701	-0.128375	-0.207694	TRUE		Nipsnap1	1.774	-1.96033	-3.11702
Dbi	12.4299	12.4299	12.4213	12.427	13.9662	14.2622	14.2641	14.1642	14.0086	14.1796	14.1718	14.12	13.2781	14.6446	13.9982	13.9736		Dbi	0.188763	-0.00450374	-0.0195372	TRUE		Dbi	2.66445	-0.153924	-0.373155
Gstz1	27.8078	NA	28.1581	27.983	27.7313	26.0152	26.7051	26.8172	NA	24.6548	24.7011	24.6779	25.1898	25.2886	24.3667	24.9484		Gstz1	-0.0613896	-0.119938	-0.104213	TRUE		Gstz1	-0.983482	-1.83728	-1.60798
Rogdi	12.5151	NA	12.469	12.4921	12.1963	11.9396	11.0701	11.7353	NA	9.06641	9.06404	9.06522	11.7604	11.4362	11.4904	11.5623		Rogdi	-0.0901552	-0.372446	-0.0214316			Rogdi	-1.40297	-5.51957	-0.400781
Gphn	17.0069	NA	16.6791	16.843	17.0337	17.6346	17.6842	17.4508	NA	18.0422	17.6593	17.8508	15.8097	16.3538	16.34	16.1678		Gphn	0.0511479	0.0326899	-0.11017			Gphn	0.657637	0.388466	-1.69484
Gnaz	36.3432	NA	NA	36.3432	33.4814	40.1182	39.0398	37.5465	NA	33.2619	32.9024	33.0821	NA	36.0931	35.1234	35.6083		Gnaz	0.0469938	-0.182625	-0.0764663			Gnaz	0.597057	-2.75145	-1.20334
Cd47	20.4127	20.4127	20.4003	20.4085	21.5312	24.079	24.0797	23.23	24.7239	23.7053	23.6963	24.0418	22.1949	22.7735	22.7596	22.576		Cd47	0.186817	0.0495585	-0.0411983			Cd47	2.63607	0.634458	-0.689036
Ndufs6	16.7979	16.7808	16.4814	16.6867	16.1531	16.9616	16.9695	16.6947	17.6145	17.9693	17.9553	17.8464	14.3837	17.175	17.1067	16.2218		Ndufs6	0.000691419	0.0962405	-0.0414569	TRUE		Ndufs6	-0.0781639	1.31522	-0.692806
Calr	5.9111	NA	5.90084	5.90597	6.02143	6.45073	5.68568	6.05261	NA	4.84919	4.86427	4.85673	5.555	6.05365	6.05945	5.88936		Calr	0.0353842	-0.317573	-0.0394465			Calr	0.427755	-4.71937	-0.66349
Ndufa3	22.8376	22.8376	22.8376	22.8376	24.0685	24.795	24.7975	24.5537	26.1584	25.9328	25.9275	26.0062	23.6898	25.2661	25.2532	24.7364		Ndufa3	0.104528	0.0829184	0.0106934	TRUE		Ndufa3	1.43607	1.12094	0.0676936
Sdhb	14.8108	14.8018	15.4168	15.0098	16.2876	16.6149	16.5307	16.4777	16.0919	16.1925	15.9214	16.0686	15.2226	15.3603	15.3666	15.3165		Sdhb	0.13461	-0.0362715	-0.105429	TRUE		Sdhb	1.87475	-0.617189	-1.6257
Asah1	21.5722	NA	NA	21.5722	20.1318	18.1216	NA	19.1267	NA	19.6766	NA	19.6766	NA	NA	NA	NA		Asah1	-0.17359	0.0408989	NA			Asah1
Cox6b1	22.2864	22.2562	22.2376	22.2601	16.9273	18.7268	18.7298	18.128	18.2436	18.4803	18.4713	18.3984	18.013	18.7916	18.7599	18.5215		Cox6b1	-0.296239	0.0213601	0.0309812	TRUE		Cox6b1	-4.40825	0.223244	0.363548
Homer1	17.9985	18.0094	17.9921	18	19.2567	17.4824	17.2967	18.0119	17.4076	16.2276	16.2438	16.6263	16.6283	15.3706	15.0906	15.6965		Homer1	0.000955635	-0.115482	-0.198511			Homer1	-0.0743109	-1.7723	-2.98311
Atp5pb	32.6307	32.6174	NA	32.624	32.8369	33.2296	33.3379	33.1348	30.7257	32.3281	32.1624	31.7387	NA	29.5843	29.5592	29.5718		Atp5pb	0.0224127	-0.0621046	-0.164128	TRUE		Atp5pb	0.238595	-0.993909	-2.4817
Slc12a2	13.7406	13.7406	13.7295	13.7369	13.8962	20.0207	NA	16.9584	12.0777	18.0465	14.8713	14.9985	11.9167	NA	11.2826	11.5996		Slc12a2	0.303946	-0.177183	-0.547923			Slc12a2	4.34416	-2.67209	-8.07853
Cdh13	13.9892	13.9892	13.9818	13.9868	14.3846	NA	NA	14.3846	14.2918	NA	15.0658	14.6788	13.7235	NA	13.0313	13.3774		Cdh13	0.0404643	0.0292054	-0.104732			Cdh13	0.501839	0.337652	-1.61553
Flot2	15.0328	15.2471	14.9932	15.091	23.9561	24.4627	24.3232	24.2474	23.2693	25.4166	25.4414	24.7091	16.6859	21.2721	21.5734	19.8438		Flot2	0.684137	0.0272137	-0.28914			Flot2	9.88843	0.308607	-4.30474
Slc25a4	28.3487	28.2793	28.2793	28.3024	30.5393	31.0837	30.621	30.748	29.5129	29.5379	29.2279	29.4262	27.7396	28.0792	28.0261	27.9483		Slc25a4	0.119568	-0.0633907	-0.137732	TRUE		Slc25a4	1.6554	-1.01266	-2.09677
Sod1	15.5403	15.5403	15.5345	15.5384	16.2632	15.7156	15.7188	15.8992	16.1595	15.042	15.0352	15.4122	15.1414	16.1365	16.1124	15.7968		Sod1	0.0331144	-0.0448756	-0.00932279	TRUE		Sod1	0.394656	-0.742661	-0.2242
Endod1	8.59642	NA	8.6341	8.61526	7.31299	NA	NA	7.31299	NA	NA	8.8808	8.8808	8.85205	NA	7.56407	8.20806		Endod1	-0.236432	0.280228	0.166579			Endod1	-3.5361	3.99829	2.34095
Rhog	22.2973	21.3303	21.3281	21.6519	21.5211	20.3722	20.1933	20.6955	23.3547	22.4829	23.2357	23.0244	20.9184	19.9452	20.0675	20.3103		Rhog	-0.0651772	0.153848	-0.0271031			Rhog	-1.03872	2.15529	-0.483487
Ndufb8	27.2073	27.2073	27.1992	27.2046	31.7107	33.0819	33.105	32.6325	28.7788	29.5915	29.6564	29.3422	29.5504	30.196	30.1423	29.9629		Ndufb8	0.262459	-0.153332	-0.123134	TRUE		Ndufb8	3.73915	-2.32427	-1.88389
Ak1	12.422	12.422	12.4215	12.4218	13.0414	10.9129	11.0448	11.6664	12.4389	11.3918	11.4045	11.7451	11.3252	11.1573	11.1866	11.223		Ak1	-0.0905206	0.00969809	-0.0558986			Ak1	-1.4083	0.0531792	-0.903409
Wdr37	15.6224	15.3163	15.9934	15.644	16.5372	16.0692	16.6949	16.4338	16.6897	17.1936	17.1871	17.0235	15.6143	15.4377	15.4713	15.5078		Wdr37	0.0710513	0.0508609	-0.083671			Wdr37	0.947884	0.65345	-1.30841
Nme1	12.1815	12.147	12.1416	12.1567	12.5019	11.5193	11.5201	11.8471	13.1249	11.4377	11.4166	11.9931	11.8198	11.1648	11.2295	11.4047		Nme1	-0.0372188	0.0176633	-0.0549088			Nme1	-0.631003	0.169335	-0.888974
Tuba4a	44.4154	44.4154	44.3906	44.4071	46.0306	47.6293	47.6372	47.0991	48.2742	49.3507	49.3227	48.9826	40.3959	41.2119	41.1619	40.9232		Tuba4a	0.0849061	0.05657	-0.202778			Tuba4a	1.14993	0.736706	-3.04533
Acyp1	16.9543	16.9543	15.7498	16.5528	12.0349	15.1632	14.495	13.8977	18.4057	17.4748	17.4824	17.7876	14.8981	15.3487	15.3643	15.2037		Acyp1	-0.252233	0.35603	0.129575			Acyp1	-3.76653	5.10369	1.80133
Ppia	7.39781	7.39781	7.39257	7.39607	7.89087	8.73755	8.74005	8.45616	8.95405	8.17109	8.164	8.42971	8.20902	8.77905	8.72073	8.5696		Ppia	0.193244	-0.00451877	0.0192255			Ppia	2.7298	-0.154143	0.192116
Gng7	31.8907	32.0331	32.02	31.9813	25.5492	25.6215	25.6233	25.598	28.009	24.4954	NA	26.2522	32.2703	25.0652	NA	28.6677		Gng7	-0.321194	0.0364058	0.163395			Gng7	-4.77217	0.442654	2.29452
Rab10	11.9185	11.9185	11.9169	11.918	12.9724	NA	NA	12.9724	12.2733	NA	NA	12.2733	12.1291	NA	NA	12.1291		Rab10	0.122304	-0.0799134	-0.0969735			Rab10	1.6953	-1.25361	-1.5024
Aldh7a1	16.5388	NA	16.5506	16.5447	16.2573	16.2531	16.1482	16.2195	NA	16.7449	16.6968	16.7209	16.1368	15.994	16.1838	16.1049		Aldh7a1	-0.0286344	0.043916	-0.0102385	TRUE		Aldh7a1	-0.505818	0.552173	-0.237554
Slc25a5	28.878	28.9372	28.9533	28.9228	28.2222	29.0984	29.0968	28.8058	29.4306	29.0572	29.0424	29.1767	29.622	28.8073	28.6538	29.0277		Slc25a5	-0.00584896	0.018457	0.0110702	TRUE		Slc25a5	-0.173541	0.180909	0.0731888
Mpp6	20.4403	21.8316	21.226	21.166	22.0535	23.0872	22.6166	22.5858	22.3729	25.0027	24.7797	24.0518	23.82	24.0987	22.0675	23.3287		Mpp6	0.0936645	0.0907316	0.0466945			Mpp6	1.27765	1.23488	0.592692
Ppib	4.56747	NA	NA	4.56747	5.55462	NA	NA	5.55462	NA	NA	NA	NA	NA	NA	NA	NA		Ppib	0.282293	NA	NA			Ppib
Syngr1	27.2019	27.2019	27.1825	27.1954	27.2992	NA	25.1005	26.1998	30.6325	NA	31.4908	31.0617	23.476	26.0943	26.0594	25.2099		Syngr1	-0.0538069	0.245578	-0.0555687			Syngr1	-0.872906	3.49298	-0.898598
Dlst	42.3192	42.3192	42.2947	42.311	43.0718	44.4937	44.5011	44.0222	40.6288	42.5404	42.5233	41.8975	42.3569	43.1305	43.0245	42.8373		Dlst	0.0571978	-0.0713677	-0.0393642	TRUE		Dlst	0.745861	-1.12899	-0.662289
Mccc1	24.9864	NA	NA	24.9864	26.251	22.3237	22.2544	23.6097	NA	23.3325	NA	23.3325	NA	23.2006	NA	23.2006		Mccc1	-0.0817673	-0.0170366	-0.0252175	TRUE		Mccc1	-1.28065	-0.33669	-0.45599
Ndufs3	20.6884	20.6884	20.4941	20.6237	19.4637	19.9744	20.1361	19.8581	20.7759	21.121	21.1142	21.0037	19.8348	21.0348	20.7834	20.551		Ndufs3	-0.0545762	0.0809176	0.0494862	TRUE		Ndufs3	-0.884123	1.09176	0.633403
Hadhb	9.44918	10.0426	9.42121	9.63767	10.1678	9.84367	10.1123	10.0413	9.91897	10.1986	9.68898	9.93552	9.49578	8.65374	8.62562	8.92505		Hadhb	0.0591848	-0.015273	-0.170009	TRUE		Hadhb	0.774837	-0.310971	-2.56747
Git1	9.0907	NA	NA	9.0907	8.86869	9.51158	NA	9.19014	NA	10.6019	NA	10.6019	NA	NA	NA	NA		Git1	0.0156949	0.206167	NA			Git1
Gng4	31.397	31.397	31.4078	31.4006	33.056	35.2792	35.2874	34.5408	36.8492	36.655	36.6417	36.7153	31.6455	33.3807	33.3544	32.7935		Gng4	0.137512	0.0880789	-0.074892			Gng4	1.91707	1.1962	-1.18039
Rhob	10.8835	NA	10.8835	10.8835	11.4044	10.5884	10.5906	10.8611	NA	10.0203	10.1179	10.0691	10.3179	10.1327	10.1105	10.187		Rhob	-0.00297382	-0.109243	-0.092442			Rhob	-0.131614	-1.68132	-1.43632
Thnsl1	28.9476	28.9476	NA	28.9476	28.2446	28.7352	NA	28.4899	28.4144	28.4515	NA	28.433	NA	NA	NA	NA		Thnsl1	-0.0229942	-0.00288632	NA	TRUE		Thnsl1
Atp1b1	15.5001	15.53	15.5167	15.5156	15.3723	15.836	15.8442	15.6841	15.424	15.6486	15.6093	15.5606	15.5004	15.9483	15.9232	15.7906		Atp1b1	0.0155888	-0.0114067	0.00976306			Atp1b1	0.139083	-0.25459	0.0541266
Idh3a	27.1686	27.2658	27.4156	27.2833	29.1938	29.8686	29.7513	29.6046	25.8556	26.2695	26.3313	26.1521	26.722	27.5375	27.5104	27.2567		Idh3a	0.117801	-0.178892	-0.119211	TRUE		Idh3a	1.62964	-2.69701	-1.82669
Pafah1b2	7.46464	7.6696	7.4549	7.52972	8.81265	8.6119	8.61244	8.679	8.8786	8.68888	8.68664	8.75138	7.55895	7.66643	7.66204	7.62914		Pafah1b2	0.204933	0.0119817	-0.186008			Pafah1b2	2.90026	0.0864805	-2.80077
Acsf2	14.5039	14.8758	14.6985	14.6927	15.6384	16.4754	16.302	16.1386	15.3829	15.6851	15.4328	15.5003	14.6001	14.9553	14.9584	14.8379		Acsf2	0.135412	-0.0582197	-0.121227	TRUE		Acsf2	1.88645	-0.937257	-1.85608
Ndufa2	22.7028	22.7028	22.696	22.7005	18.4213	18.6179	18.62	18.5531	20.4154	20.5426	20.5348	20.4976	20.3398	20.0645	20.0517	20.152		Ndufa2	-0.291066	0.143796	0.119262	TRUE		Ndufa2	-4.33283	2.00871	1.65094
Atp5mg	32.6724	32.6724	31.0238	32.1229	32.4327	NA	30.8699	31.6513	34.7483	NA	NA	34.7483	34.0631	30.3782	NA	32.2206		Atp5mg	-0.0213367	0.13468	0.0257216			Atp5mg	-0.399397	1.87577	0.286848
S100a1	13.4274	13.4274	13.4237	13.4262	13.0054	12.2607	12.261	12.5091	12.8371	12.2397	12.4152	12.4973	12.967	12.1334	12.1264	12.4089		S100a1	-0.102076	-0.0013518	-0.011593			S100a1	-1.57681	-0.10796	-0.257306
Ndufa4	12.7554	12.7554	12.7514	12.754	10.325	10.5167	10.5182	10.4533	11.4468	11.3542	11.3477	11.3829	11.1305	11.0661	11.051	11.0825		Ndufa4	-0.286995	0.122909	0.0843277	TRUE		Ndufa4	-4.27345	1.70412	1.14149
Hadh	19.5115	19.897	19.896	19.7682	21.2795	22.1541	22.3387	21.9241	19.6845	19.8498	19.9064	19.8136	18.9973	19.8881	19.8604	19.5819		Hadh	0.149336	-0.146027	-0.162994	TRUE		Hadh	2.0895	-2.21774	-2.46517
Mff	4.56328	NA	NA	4.56328	4.6609	4.52646	NA	4.59368	NA	5.16945	NA	5.16945	NA	NA	NA	NA		Mff	0.0095806	0.17036	NA	TRUE		Mff
Slc6a11	23.1493	22.4881	21.6802	22.4392	21.6282	20.9882	21.2449	21.2871	23.4251	21.2778	21.202	21.9683	21.7574	20.6796	20.683	21.04		Slc6a11	-0.0760429	0.0454446	-0.0168456			Slc6a11	-1.19717	0.574466	-0.333904
Hspe1	24.105	23.8604	24.053	24.0061	24.2473	24.5499	24.7262	24.5078	21.7766	22.0996	21.9306	21.9356	23.8092	23.8974	23.547	23.7512		Hspe1	0.0298387	-0.159966	-0.0452376	TRUE		Hspe1	0.346887	-2.42101	-0.747941
Hibadh	29.4281	29.4245	28.5639	29.1388	29.7669	28.6087	29.1458	29.1738	29.6565	28.105	28.3249	28.6954	26.5788	27.5289	27.4088	27.1722		Hibadh	0.00172962	-0.023852	-0.102543	TRUE		Hibadh	-0.063024	-0.436077	-1.58362
Syn3	19.2746	19.2746	18.6956	19.0816	17.1342	NA	NA	17.1342	19.3218	NA	NA	19.3218	18.8095	NA	NA	18.8095		Syn3	-0.155305	0.173352	0.134587			Syn3	-2.35304	2.43972	1.87441
Snca	25.7607	26.0051	24.3881	25.3846	26.1377	26.188	26.281	26.2022	25.507	26.5904	26.5813	26.2262	26.6422	27.348	27.3093	27.0998		Snca	0.0457346	0.00132034	0.0485936			Snca	0.578695	-0.0689924	0.620387
Gnal	9.79857	12.0935	10.0628	10.6516	9.01628	10.3874	9.03346	9.47906	9.78443	9.9578	9.96036	9.90086	9.39149	8.98707	9.41448	9.26434		Gnal	-0.168257	0.0628104	-0.0330549			Gnal	-2.54192	0.827709	-0.570282
Eci1	27.5047	NA	27.5006	27.5027	26.6741	23.6326	23.6413	24.6493	NA	23.8965	23.8799	23.8882	26.4327	22.5485	22.5246	23.8353		Eci1	-0.158023	-0.0452483	-0.0484497	TRUE		Eci1	-2.39268	-0.748097	-0.794782
Septin4	24.7526	NA	NA	24.7526	24.0224	NA	24.6596	24.341	NA	NA	21.0285	21.0285	NA	19.3244	17.3175	18.321		Septin4	-0.0241916	-0.211042	-0.409891	TRUE		Septin4	-0.44103	-3.16585	-6.06563
Agk	17.6355	17.6355	17.8025	17.6911	18.6065	18.2268	17.9088	18.2474	22.2599	15.5204	18.0514	18.6106	17.8478	15.7164	16.2936	16.6193		Agk	0.0446628	0.028431	-0.134832	TRUE		Agk	0.563065	0.326359	-2.05449
Aldh9a1	15.6505	15.6168	15.7026	15.6566	15.152	15.0734	13.8132	14.6795	16.2648	15.6829	15.6775	15.8751	16.0085	14.4879	14.4707	14.989		Aldh9a1	-0.0929673	0.112955	0.0301025	TRUE		Aldh9a1	-1.44398	1.55896	0.350733
Atp6ap2	14.8275	14.8275	14.8134	14.8228	16.5216	17.0551	17.0609	16.8792	15.2389	15.0613	15.046	15.1154	14.2891	14.5174	14.4857	14.4307		Atp6ap2	0.187433	-0.159229	-0.226107			Atp6ap2	2.64506	-2.41026	-3.38553
Fam126b	14.1158	14.1158	13.8277	14.0197	15.5517	15.7924	15.7981	15.7141	17.7583	16.5911	16.5605	16.97	13.7571	15.8551	15.8652	15.1591		Fam126b	0.164596	0.110927	-0.0518696			Fam126b	2.31204	1.52938	-0.844654
Fahd2	29.2166	29.2166	29.1968	29.21	26.9555	26.8	26.28	26.6785	26.7338	26.6042	26.5942	26.6441	25.2175	29.5357	29.1333	27.9621		Fahd2	-0.130783	-0.00186312	0.0677978			Fahd2	-1.99544	-0.115416	0.900439
Kif2a	10.3086	NA	10.8974	10.603	10.0154	10.4946	10.4326	10.3142	NA	12.0792	12.2454	12.1623	9.97755	9.73479	9.69565	9.80266		Kif2a	-0.0398425	0.237787	-0.0733856			Kif2a	-0.669265	3.37937	-1.15842
Ndufa13	23.3268	23.3268	23.3224	23.3253	27.5641	26.678	26.6804	26.9742	29.4626	28.03	28.0562	28.5163	24.7188	26.5437	26.5369	25.9331		Ndufa13	0.20968	0.0802075	-0.0567827	TRUE		Ndufa13	2.96949	1.08141	-0.916302
Ncan	48.3725	NA	NA	48.3725	47.0029	43.3957	NA	45.1993	NA	43.9376	NA	43.9376	NA	NA	NA	NA		Ncan	-0.0978876	-0.040845	NA			Ncan
Rac1	18.8919	18.8025	19.2747	18.9897	18.9127	19.6022	19.6033	19.3727	19.8635	19.6346	19.6309	19.7097	17.9144	17.7202	17.7078	17.7808		Rac1	0.0288078	0.0248766	-0.123707			Rac1	0.331854	0.274525	-1.89225
Apoo	27.8855	27.8855	27.8702	27.8804	28.3925	28.6837	28.5891	28.5551	29.4953	28.8092	29.0012	29.1019	29.909	30.7279	30.7007	30.4459		Apoo	0.0344979	0.0273668	0.0924985	TRUE		Apoo	0.414832	0.31084	1.26065
Txn	13.2759	14.4888	13.2682	13.6777	16.4749	13.7998	NA	15.1373	16.2702	16.2471	16.1867	16.2347	13.5052	NA	13.7043	13.6047		Txn	0.146291	0.100965	-0.154004			Txn	2.04509	1.38411	-2.33407
Acot13	22.3637	NA	NA	22.3637	23.1385	22.862	22.8341	22.9449	NA	22.178	22.1562	22.1671	NA	20.9184	20.9183	20.9183		Acot13	0.0370129	-0.0497492	-0.133404	TRUE		Acot13	0.451507	-0.813733	-2.03365
Lgi1	18.9526	19.2421	18.9368	19.0438	21.5085	21.1769	20.351	21.0121	22.6237	20.7958	20.1681	21.1959	20.2048	21.1329	21.1705	20.8361		Lgi1	0.141899	0.0125619	-0.0121377			Lgi1	1.98105	0.0949418	-0.265249
Cct3	7.1334	7.14744	7.24224	7.17436	8.08026	8.24778	7.84949	8.05917	6.70308	7.16332	7.12567	6.99736	7.38101	7.72297	7.42454	7.50951		Cct3	0.167782	-0.203822	-0.101913			Cct3	2.35849	-3.06056	-1.57443
Psmc3	4.39236	NA	4.373	4.38268	4.92988	4.13513	4.13599	4.40033	NA	4.581	4.22905	4.40502	3.73751	4.27336	4.24462	4.08516		Psmc3	0.00579892	0.00153729	-0.10722			Psmc3	-0.00368195	-0.0658286	-1.65182
Ubxn6	8.99219	NA	8.63491	8.81355	7.77761	9.42925	9.56114	8.92267	NA	8.7922	8.79114	8.79167	9.34956	9.02382	9.02115	9.13151		Ubxn6	0.0177517	-0.0213378	0.0333783			Ubxn6	0.170624	-0.399413	0.398505
Gatd3a	25.2499	NA	24.2369	24.7434	27.7695	NA	27.6541	27.7118	NA	NA	NA	NA	22.98	23.6052	NA	23.2926		Gatd3a	0.163455	NA	-0.250629	TRUE		Gatd3a
Cpne6	6.65224	NA	NA	6.65224	6.95242	NA	5.71484	6.33363	NA	NA	NA	NA	NA	5.51811	NA	5.51811		Cpne6	-0.0708082	NA	-0.198859			Cpne6
Kyat3	23.1541	23.411	NA	23.2826	23.8338	23.9163	NA	23.8751	24.6942	21.2466	NA	22.9704	NA	NA	NA	NA		Kyat3	0.0362542	-0.0557283	NA	TRUE		Kyat3
Grm2	30.6628	30.6628	27.7784	29.7014	26.7103	27.7273	NA	27.2188	28.7559	28.933	NA	28.8444	26.784	NA	NA	26.784		Grm2	-0.125925	0.0836891	-0.0232306			Grm2	-1.92459	1.13218	-0.427016
Slc2a1	18.0701	NA	17.9429	18.0065	17.8847	18.4147	18.3963	18.2319	NA	17.3484	17.3424	17.3454	17.0449	17.2515	16.8275	17.0413		Slc2a1	0.0179489	-0.0719115	-0.0974295			Slc2a1	0.173499	-1.13692	-1.50905
Arpc4	19.3169	17.7119	19.2837	18.7708	18.6815	19.6885	17.086	18.4853	16.5851	16.9191	16.9721	16.8255	19.8128	17.9547	17.9357	18.5677		Arpc4	-0.0221102	-0.135736	0.00641676			Arpc4	-0.410676	-2.06766	0.00532792
Slc17a7	15.7211	15.7211	15.7187	15.7203	18.0293	19.5567	19.9616	19.1825	18.9763	18.9661	18.9618	18.9681	16.0183	19.0358	19.0187	18.0243		Slc17a7	0.287159	-0.0162184	-0.08985			Slc17a7	4.09935	-0.324758	-1.39852
Cox7a2	17.8001	17.8001	NA	17.8001	19.5712	19.4802	19.4831	19.5115	18.8513	18.9091	18.8987	18.8864	NA	19.9329	19.9183	19.9256		Cox7a2	0.132441	-0.0469796	0.0303008	TRUE		Cox7a2	1.84312	-0.773343	0.353626
Gna11	9.17367	9.60986	8.72434	9.16929	9.85236	NA	10.8044	10.3284	10.8987	NA	NA	10.8987	9.99082	10.6213	NA	10.3061		Gna11	0.171733	0.0775469	-0.00312218			Gna11	2.41612	1.04261	-0.133777
Arhgap1	16.6915	16.6915	15.91	16.431	14.4142	13.4743	13.787	13.8918	14.1447	13.944	14.3195	14.1361	18.9901	12.7012	12.6708	14.7873		Arhgap1	-0.242181	0.0251425	0.0901249			Arhgap1	-3.61994	0.278402	1.22603
Rab2a	5.20169	5.20169	NA	5.20169	5.64202	6.32196	6.32299	6.09566	5.01653	5.75413	5.75029	5.50698	NA	5.4133	5.40695	5.41013		Rab2a	0.228801	-0.146519	-0.172119			Rab2a	3.24832	-2.22492	-2.59824
Tpm3	17.9263	NA	NA	17.9263	16.3425	22.7008	NA	19.5217	NA	24.3126	NA	24.3126	NA	NA	NA	NA		Tpm3	0.123001	0.316624	NA			Tpm3
Fech	13.7294	12.3343	13.1296	13.0644	17.3147	16.5636	16.1625	16.6803	16.9338	15.4436	15.4304	15.936	13.5564	16.7784	17.1055	15.8134		Fech	0.352501	-0.0658558	-0.0769909	TRUE		Fech	5.05222	-1.04861	-1.21099
Tmem65	28.5028	28.5028	28.4869	28.4975	32.6549	33.6602	33.1622	33.1591	28.6983	29.2921	28.8188	28.9364	30.4857	30.6513	30.9075	30.6815		Tmem65	0.218571	-0.196519	-0.112034	TRUE		Tmem65	3.09914	-2.95405	-1.72203
Vars1	24.8141	NA	NA	24.8141	28.4651	NA	NA	28.4651	NA	NA	NA	NA	NA	NA	NA	NA		Vars1	0.198035	NA	NA			Vars1
Fahd1	22.9141	22.9141	22.908	22.9121	30.2349	32.1879	32.1885	31.5371	32.6976	33.0994	33.2044	33.0005	23.1344	33.4616	33.7017	30.0992		Fahd1	0.460941	0.0654359	-0.0673236	TRUE		Fahd1	6.63359	0.865996	-1.07002
Suclg2	12.8325	12.7757	12.7016	12.7699	15.602	15.1548	14.4514	15.0694	14.2529	14.3029	14.2964	14.2841	12.7361	12.6526	12.8649	12.7512		Suclg2	0.238872	-0.0772163	-0.240991	TRUE		Suclg2	3.3952	-1.21428	-3.60258
Slc25a1	15.162	15.162	NA	15.162	17.8896	17.2588	17.3024	17.4836	17.2201	17.6251	17.6161	17.4871	NA	17.557	17.6861	17.6215		Slc25a1	0.205547	0.000288742	0.0113373	TRUE		Slc25a1	2.90921	-0.0840361	0.077083
Ndufs4	18.999	NA	NA	18.999	20.7586	22.3162	22.3218	21.7989	NA	21.1494	21.1363	21.1428	NA	21.1398	21.1468	21.1433		Ndufs4	0.198333	-0.0440847	-0.0440519	TRUE		Ndufs4	2.80402	-0.731127	-0.730649
Sfxn1	29.9946	30.0419	30.0312	30.0226	30.7461	30.1482	30.2513	30.3819	32.5984	34.2478	34.2374	33.6945	31.214	31.1958	31.1772	31.1957		Sfxn1	0.0171626	0.149304	0.0381353	TRUE		Sfxn1	0.162034	2.08903	0.467876
Necab2	10.0478	NA	NA	10.0478	12.8522	NA	NA	12.8522	NA	NA	NA	NA	NA	NA	NA	NA		Necab2	0.355139	NA	NA			Necab2
Psma5	8.20237	NA	8.23898	8.22068	8.46589	6.83276	6.84834	7.38233	NA	8.68501	9.32641	9.00571	8.88125	6.94239	6.84159	7.55508		Psma5	-0.155181	0.286764	0.0333704			Psma5	-2.35123	4.0936	0.398389
Mpc2	11.8527	11.8527	11.8495	11.8516	14.5801	17.0619	16.9096	16.1839	14.3371	14.4032	14.3926	14.3776	13.9775	15.4411	15.4303	14.9496		Mpc2	0.449472	-0.17073	-0.114446	TRUE		Mpc2	6.46633	-2.57798	-1.7572
Crat	17.5861	17.5861	17.3326	17.5016	21.5911	23.6638	23.6017	22.9522	24.3975	25.3443	25.322	25.0213	19.2709	24.2709	24.2326	22.5915		Crat	0.391144	0.124522	-0.0228559	TRUE		Crat	5.61575	1.72764	-0.421551
Snx12	9.1209	9.1209	NA	9.1209	9.02176	9.21376	NA	9.11776	9.77079	9.44869	NA	9.60974	NA	NA	NA	NA		Snx12	-0.000495887	0.0758181	NA			Snx12
Tomm7	7.79345	NA	7.79134	7.79239	8.07255	NA	8.25199	8.16227	NA	NA	7.35471	7.35471	8.15265	8.18241	8.17636	8.17047		Tomm7	0.0669049	-0.150303	0.0014481	TRUE		Tomm7	0.887418	-2.28009	-0.0671293
Tst	17.4286	17.4286	17.3478	17.4017	18.6382	19.9307	19.8562	19.475	17.8377	18.101	18.092	18.0102	17.2678	17.3343	17.6025	17.4015		Tst	0.162399	-0.112807	-0.16241	TRUE		Tst	2.28	-1.7333	-2.45665
Htra2	22.1198	NA	22.1108	22.1153	25.0192	22.9863	22.9897	23.6651	NA	21.8829	21.8736	21.8783	21.9008	23.6502	23.6333	23.0614		Htra2	0.0977136	-0.113261	-0.0372766	TRUE		Htra2	1.3367	-1.73991	-0.631846
Rab27b	13.6548	NA	13.4066	13.5307	12.3083	NA	NA	12.3083	NA	NA	NA	NA	14.5599	NA	NA	14.5599		Rab27b	-0.136606	NA	0.242368			Rab27b
Letmd1	15.6682	15.6682	15.6623	15.6662	15.8904	14.5761	NA	15.2332	17.6919	14.632	NA	16.162	16.4868	NA	NA	16.4868		Letmd1	-0.0404359	0.0853791	0.114091	TRUE		Letmd1	-0.677918	1.15683	1.57552
Gpd1l	13.9843	14.0033	13.4767	13.8214	13.7603	12.1599	12.1625	12.6942	13.1907	13.1077	12.9965	13.0983	13.1745	12.9985	12.9675	13.0468		Gpd1l	-0.122733	0.0452051	0.0395283			Gpd1l	-1.87805	0.570973	0.488189
Acsl1	9.07392	NA	8.67857	8.87624	7.11059	8.23032	NA	7.67045	NA	7.2953	NA	7.2953	8.45402	NA	NA	8.45402		Acsl1	-0.210637	-0.0723452	0.140325	TRUE		Acsl1	-3.15994	-1.14325	1.95809
Fxyd7	20.5307	20.5307	NA	20.5307	24.9701	26.3154	26.3233	25.8696	25.2843	26.3995	NA	25.8419	NA	19.5177	NA	19.5177		Fxyd7	0.333477	-0.00154602	-0.406474			Fxyd7	4.77481	-0.110792	-6.0158
Cotl1	15.7624	15.3205	16.3649	15.8159	14.2739	18.1845	18.1113	16.8566	17.9182	20.6205	20.6089	19.7159	17.2679	17.9293	17.7189	17.6387		Cotl1	0.0919333	0.226046	0.065431			Cotl1	1.2524	3.20815	0.865924
Ube2n	10.9049	NA	10.947	10.9259	10.5136	11.2889	11.002	10.9349	NA	9.06759	9.26448	9.16604	12.0723	13.3497	12.632	12.6847		Ube2n	0.00117662	-0.254565	0.21415			Ube2n	-0.0710882	-3.80053	3.03467
Dhrs4	22.3284	NA	NA	22.3284	20.1266	NA	NA	20.1266	NA	NA	NA	NA	NA	NA	NA	NA		Dhrs4	-0.149773	NA	NA	TRUE		Dhrs4
Prkar1a	13.9845	NA	14.6784	14.3315	16.0527	16.0409	15.5511	15.8816	NA	16.1224	16.1054	16.1139	14.3276	14.7334	13.1107	14.0572		Prkar1a	0.148167	0.0209502	-0.176043			Prkar1a	2.07246	0.217267	-2.65545
Scn2a	9.08347	9.08347	9.07848	9.08181	9.28711	8.88749	NA	9.0873	9.75296	8.11488	NA	8.93392	10.3604	NA	NA	10.3604		Scn2a	0.00087249	-0.0245581	0.189163			Scn2a	-0.0755234	-0.446374	2.67029
Rasgrf2	22.7667	NA	NA	22.7667	21.7603	NA	NA	21.7603	NA	NA	NA	NA	NA	NA	NA	NA		Rasgrf2	-0.0652299	NA	NA			Rasgrf2
Gnb5	23.4188	23.4188	NA	23.4188	24.6106	24.658	24.776	24.6815	23.1717	23.6648	23.6491	23.4952	NA	24.6842	24.6636	24.6739		Gnb5	0.0757633	-0.0710656	-0.000447628			Gnb5	1.0166	-1.12459	-0.0947745
Mtatp8	33.0472	27.8638	27.8385	29.5832	32.7365	35.2622	35.5461	34.5149	27.516	29.5941	29.6766	28.9289	30.2831	30.9749	30.9618	30.7399		Mtatp8	0.222445	-0.254709	-0.167107			Mtatp8	3.15564	-3.80263	-2.52515
Ndufa12	18.1648	NA	18.0744	18.1196	16.669	17.8743	17.5297	17.3577	NA	20.4547	20.4547	20.4547	13.8665	15.6359	15.8338	15.1121		Ndufa12	-0.0619799	0.236864	-0.199871	TRUE		Ndufa12	-0.992091	3.36591	-3.00294
Mal2	24.4106	24.4106	24.4055	24.4089	25.1057	24.6931	24.6956	24.8315	25.543	24.871	24.9385	25.1175	23.2059	23.2764	23.3035	23.2619		Mal2	0.0247606	0.016522	-0.0941982			Mal2	0.272833	0.152692	-1.46193
Ndufb1	24.8238	24.8238	24.8046	24.8174	23.9223	24.6281	24.6348	24.395	22.6582	23.0579	23.0411	22.9191	23.3912	24.3409	24.3103	24.0141		Ndufb1	-0.0247618	-0.0900381	-0.0227039			Ndufb1	-0.449345	-1.40126	-0.419334
Mt-Cyb	32.3263	NA	32.3058	32.3161	31.2106	36.8739	36.8818	34.9888	NA	40.5462	40.4802	40.5132	32.1365	32.9829	32.9435	32.6876		Mt-Cyb	0.11464	0.211499	-0.0981461	TRUE		Mt-Cyb	1.58353	2.99601	-1.5195
Psat1	7.48834	7.48834	7.48793	7.4882	9.26506	6.87629	7.02968	7.72368	10.0278	7.5732	7.57709	8.39268	9.16135	7.58549	7.55994	8.10226		Psat1	0.0446686	0.119844	0.0690365			Psat1	0.563149	1.65942	0.918502
Ptrh2	7.38844	7.38844	7.38631	7.38773	7.15316	7.54934	7.55046	7.41765	8.27623	8.0303	8.02698	8.11117	7.72626	7.6225	7.61727	7.65534		Ptrh2	0.00583226	0.128948	0.0455043	TRUE		Ptrh2	-0.0031958	1.79218	0.575336
Shisa4	15.8621	15.8621	15.8623	15.8621	15.6321	17.0563	17.0574	16.582	18.0618	18.9071	18.9952	18.6547	16.2502	16.6911	16.6859	16.5424		Shisa4	0.0640276	0.169925	-0.00344429			Shisa4	0.845459	2.38975	-0.138474
Nme2	16.4087	16.4087	16.397	16.4048	13.6915	13.094	13.0951	13.2935	14.977	13.2727	NA	14.1249	15.7319	16.6322	NA	16.182		Nme2	-0.303394	0.0875139	0.283671			Nme2	-4.5126	1.18796	4.04849
Mapre3	15.3156	NA	NA	15.3156	12.4293	10.5205	11.9543	11.6347	NA	9.67027	9.66809	9.66918	NA	9.44809	9.8748	9.66145		Mapre3	-0.396568	-0.266969	-0.268124			Mapre3	-5.87135	-3.98142	-3.99826
Gnai3	18.6707	19.2677	18.6595	18.8659	17.9779	NA	18.3751	18.1765	17.3515	NA	17.2125	17.282	17.9894	18.3921	18.4035	18.2617		Gnai3	-0.0537109	-0.072804	0.00674574			Gnai3	-0.871506	-1.14994	0.0101255
Glrx	11.1803	NA	11.1781	11.1792	11.6572	12.543	NA	12.1001	NA	13.1314	13.1265	13.129	11.7483	NA	11.8666	11.8075		Glrx	0.114207	0.117736	-0.035323			Glrx	1.57722	1.62868	-0.603357
Mtnd1	23.3367	NA	23.3242	23.3305	26.355	NA	26.8072	26.5811	NA	NA	NA	NA	26.2927	25.9992	NA	26.1459		Mtnd1	0.188185	NA	-0.0238146			Mtnd1
Rpl10a	9.35285	NA	NA	9.35285	11.675	NA	NA	11.675	NA	NA	NA	NA	NA	NA	NA	NA		Rpl10a	0.319949	NA	NA			Rpl10a
Bcas1	75.8453	NA	NA	75.8453	14.4382	NA	NA	14.4382	NA	NA	NA	NA	NA	NA	NA	NA		Bcas1	-2.39316	NA	NA			Bcas1
Slc6a3	35.1612	NA	35.155	35.1581	37.5828	NA	NA	37.5828	NA	NA	NA	NA	38.7051	NA	NA	38.7051		Slc6a3	0.0962188	NA	0.0424481			Slc6a3
Sdhd	23.0536	23.0536	23.0461	23.0511	22.58	26.6702	26.6758	25.3087	22.2885	36.0918	NA	29.1901	24.6969	28.4325	NA	26.5647		Sdhd	0.134797	0.20585	0.0698772	TRUE		Sdhd	1.87747	2.91363	0.930762
Ndufa6	19.3644	19.4569	19.355	19.3921	16.7771	16.4442	16.4087	16.5433	19.4016	19.3645	19.3597	19.3753	17.5037	18.2954	18.2426	18.0139		Ndufa6	-0.22922	0.227968	0.122863	TRUE		Ndufa6	-3.43093	3.23618	1.70344
Itih1	14.1818	14.1242	NA	14.153	16.7925	NA	NA	16.7925	14.5364	NA	NA	14.5364	NA	NA	NA	NA		Itih1	0.246706	-0.208143	NA			Itih1
Rasa4	36.4396	36.4396	36.4219	36.4337	31.3917	32.8999	32.904	32.3985	39.9583	39.737	39.7225	39.8059	36.7033	38.7766	38.7515	38.0771		Rasa4	-0.169344	0.297055	0.232996			Rasa4	-2.55777	4.24366	3.3095
Gulo	11.6375	11.6375	11.6355	11.6368	12.1791	12.2405	12.2411	12.2202	14.0832	14.0969	14.1375	14.1058	12.1089	12.2407	12.2355	12.195		Gulo	0.0705739	0.207024	-0.00297602			Gulo	0.940922	2.93075	-0.131646
Socs5	25.1046	25.1046	25.1019	25.1037	23.7858	23.6412	24.0651	23.8307	26.2611	25.9265	26.3374	26.175	21.5014	24.1105	24.2561	23.2893		Socs5	-0.07508	0.135369	-0.0331528			Socs5	-1.18313	1.88581	-0.571709
Ccdc39	7.02237	NA	NA	7.02237	7.33841	8.63857	NA	7.98849	NA	8.04343	NA	8.04343	NA	NA	NA	NA		Ccdc39	0.185966	0.00988754	NA			Ccdc39
Glrx5	12.4915	12.4871	NA	12.4893	19.8473	NA	12.157	16.0022	11.4002	NA	11.4264	11.4133	NA	11.9285	11.9177	11.9231		Glrx5	0.357574	-0.487552	-0.424506	TRUE		Glrx5	5.12621	-7.19815	-6.27876
Mgst3	27.39	NA	27.3821	27.386	30.6116	33.2417	33.2117	32.355	NA	37.2889	37.26	37.2744	25.2577	31.3268	31.4526	29.3457		Mgst3	0.240549	0.204197	-0.140839	TRUE		Mgst3	3.41964	2.88953	-2.14208
Echdc2	22.1945	22.1945	22.1788	22.1893	22.7356	26.3582	26.4768	25.1902	8.45321	23.3557	NA	15.9045	21.8599	23.9649	NA	22.9124		Echdc2	0.183	-0.66343	-0.136735	TRUE		Echdc2	2.58041	-9.76296	-2.08223
Chp1	8.98857	8.98857	8.98483	8.98732	10.5319	NA	NA	10.5319	9.36486	NA	9.83701	9.60093	9.36025	NA	8.54029	8.95027		Chp1	0.2288	-0.133516	-0.23476			Chp1	3.24831	-2.03529	-3.51171
Hid1	6.74703	6.74703	NA	6.74703	7.16984	NA	NA	7.16984	7.5224	NA	6.41225	6.96732	NA	NA	6.92636	6.92636		Hid1	0.0876881	-0.0413365	-0.0498424			Hid1	1.1905	-0.691051	-0.815091
Pdha2	10.2058	NA	NA	10.2058	11.2092	11.3671	11.4262	11.3342	NA	10.7844	NA	10.7844	NA	10.0747	NA	10.0747		Pdha2	0.151294	-0.07173	-0.169933	TRUE		Pdha2	2.11805	-1.13428	-2.56635
Atrx	8.88026	8.88026	8.87776	8.87943	9.59614	NA	NA	9.59614	10.4835	NA	NA	10.4835	9.51074	NA	NA	9.51074		Atrx	0.111988	0.127591	-0.0128972			Atrx	1.54486	1.7724	-0.276325
Plcxd3	10.0422	10.1469	NA	10.0946	11.4246	11.9157	NA	11.6702	11.8678	12.2709	NA	12.0694	NA	NA	NA	NA		Plcxd3	0.209248	0.048525	NA			Plcxd3
Rps2	11.4676	NA	NA	11.4676	8.62791	NA	NA	8.62791	NA	NA	NA	NA	NA	NA	NA	NA		Rps2	-0.410481	NA	NA			Rps2
Cox15	36.7499	36.7499	NA	36.7499	33.5089	NA	NA	33.5089	39.2914	NA	NA	39.2914	NA	NA	NA	NA		Cox15	-0.133193	0.229668	NA	TRUE		Cox15
Pef1	16.4289	16.5125	NA	16.4707	15.6894	NA	13.585	14.6372	14.6526	NA	8.18581	11.4192	NA	15.585	15.574	15.5795		Pef1	-0.170262	-0.358178	0.090007			Pef1	-2.57115	-5.3115	1.22431
Crnkl1	36.7408	NA	NA	36.7408	38.1624	NA	39.1774	38.6699	NA	NA	NA	NA	NA	35.7303	NA	35.7303		Crnkl1	0.0738284	NA	-0.114064			Crnkl1
Nrp1	45.3112	45.3112	45.2909	45.3045	43.5185	46.6163	48.6725	46.2691	43.4909	44.5624	44.8999	44.3177	39.4686	40.8548	40.9254	40.4163		Nrp1	0.0303966	-0.0621656	-0.195113			Nrp1	0.355022	-0.994799	-2.93355
Chid1	12.7685	NA	NA	12.7685	11.6649	NA	NA	11.6649	NA	NA	NA	NA	NA	NA	NA	NA		Chid1	-0.130415	NA	NA			Chid1
Abhd13	6.25964	6.25964	6.25751	6.25893	5.99469	6.32557	NA	6.16013	6.60762	6.60012	6.58697	6.59824	6.45515	NA	5.93704	6.1961		Abhd13	-0.0229553	0.09912	0.00839959			Abhd13	-0.423001	1.35721	0.0342433
Olfr49	23.4391	NA	23.4129	23.426	23.1586	23.7878	23.0663	23.3376	NA	26.5971	NA	26.5971	22.9178	23.6007	NA	23.2593		Olfr49	-0.0054574	0.188614	-0.0048487			Olfr49	-0.167831	2.66228	-0.158955
Smpd1	27.7806	27.7806	NA	27.7806	25.4683	27.1411	NA	26.3047	26.7312	26.3574	NA	26.5443	NA	NA	NA	NA		Smpd1	-0.0787591	0.0130817	NA			Smpd1
Smyd1	58.7209	56.7894	56.7622	57.4241	59.5558	NA	NA	59.5558	57.8836	NA	NA	57.8836	60.3297	NA	NA	60.3297		Smyd1	0.052585	-0.041087	0.0186255			Smyd1	0.678593	-0.687412	0.183367
Pfdn1	14.5526	NA	14.5484	14.5505	16.1912	NA	NA	16.1912	NA	NA	NA	NA	14.4273	NA	NA	14.4273		Pfdn1	0.154137	NA	-0.166409			Pfdn1
Commd2	37.2928	NA	37.2824	37.2876	29.3728	NA	NA	29.3728	NA	NA	NA	NA	38.7374	NA	NA	38.7374		Commd2	-0.344214	NA	0.399245			Commd2
Smim29	27.2643	27.2643	27.2577	27.2621	30.2205	NA	NA	30.2205	34.2059	NA	NA	34.2059	25.6437	NA	NA	25.6437		Smim29	0.148629	0.178719	-0.236921			Smim29	2.07919	2.51799	-3.54324
Mepce	25.7626	25.7626	25.7557	25.7603	25.6145	NA	NA	25.6145	22.3653	NA	NA	22.3653	24.1175	NA	NA	24.1175		Mepce	-0.00818842	-0.1957	-0.0868794			Mepce	-0.207657	-2.94211	-1.3552
Zdhhc13	23.6591	NA	23.6537	23.6564	23.012	NA	NA	23.012	NA	NA	NA	NA	25.0659	NA	NA	25.0659		Zdhhc13	-0.0398432	NA	0.123339			Zdhhc13
Fgl2	28.9867	28.9867	28.969	28.9808	31.3158	NA	NA	31.3158	29.6513	NA	NA	29.6513	28.3515	NA	NA	28.3515		Fgl2	0.111793	-0.0787943	-0.143464			Fgl2	1.54201	-1.23729	-2.18036
Plekho1	30.9199	30.9199	30.9159	30.9186	34.7479	NA	NA	34.7479	33.4587	NA	NA	33.4587	29.8889	NA	NA	29.8889		Plekho1	0.16845	-0.0545447	-0.217314			Plekho1	2.36824	-0.883664	-3.25731
Ddx5	20.0263	NA	20.0189	20.0226	19.9127	NA	NA	19.9127	NA	NA	NA	NA	18.8874	NA	NA	18.8874		Ddx5	-0.0079383	NA	-0.0762664			Ddx5
Myo7b	16.7907	16.7907	16.7856	16.789	18.1853	NA	NA	18.1853	17.8727	NA	NA	17.8727	16.4613	NA	NA	16.4613		Myo7b	0.115251	-0.0250109	-0.143691			Myo7b	1.59245	-0.452977	-2.18367
Cnr2	12.4749	12.4749	12.4731	12.4743	13.1369	NA	NA	13.1369	13.4298	NA	NA	13.4298	11.3908	NA	NA	11.3908		Cnr2	0.0746705	0.0318112	-0.205758			Cnr2	1.00066	0.375651	-3.08879
Myo5a	NA	6.46138	6.81634	6.63886	NA	5.16798	5.18125	5.17462	5.23684	5.58225	4.99573	5.2716	6.40267	5.71732	6.02828	6.04942		Myo5a	-0.359484	0.0267897	0.225345			Myo5a	-5.33055	0.302424	3.19793
Cct6a	NA	7.6341	7.58659	7.61034	NA	6.6468	7.30793	6.97736	8.00415	6.9297	7.09046	7.34144	7.13122	5.45212	5.88829	6.15721		Cct6a	-0.12528	0.0733804	-0.180405			Cct6a	-1.91518	0.981849	-2.71906
Vamp2	NA	12.684	12.6744	12.6792	NA	14.1423	14.1469	14.1446	13.5266	13.5913	13.219	13.4456	13.6313	11.0208	11.0124	11.8882		Vamp2	0.157784	-0.0731132	-0.250726			Vamp2	2.2127	-1.15445	-3.74455
Crym	NA	16.4335	NA	16.4335	NA	15.6597	15.6622	15.661	16.1588	15.9129	15.1782	15.75	NA	14.7544	14.7488	14.7516		Crym	-0.06947	0.00817593	-0.086303			Crym	-1.10132	0.0309817	-1.34679
Rab14	NA	6.42179	6.41663	6.41921	NA	5.53701	5.52129	5.52915	5.07032	5.35851	5.34767	5.25884	5.33207	5.99482	5.97998	5.76896		Rab14	-0.215338	-0.0723147	0.0612522			Rab14	-3.22849	-1.1428	0.804986
Atl1	NA	4.21188	4.46553	4.33871	NA	4.09424	4.09881	4.09653	4.62681	5.40081	4.64954	4.89239	3.77237	4.13223	3.70294	3.86918		Atl1	-0.0828641	0.256138	-0.0823739			Atl1	-1.29664	3.64697	-1.28949
Igsf8	NA	26.7901	26.7738	26.7819	NA	27.9726	27.9715	27.9721	23.3581	23.3028	23.301	23.3206	20.16	27.026	27.0155	24.7338		Igsf8	0.0627267	-0.26238	-0.177501			Igsf8	0.826488	-3.9145	-2.67672
Ube2l3	NA	7.90992	7.90729	7.90861	NA	6.63993	6.84986	6.7449	7.70202	6.96281	6.9582	7.20768	7.26804	7.08057	7.07651	7.14171		Ube2l3	-0.229627	0.095738	0.0824725			Ube2l3	-3.43687	1.30789	1.11444
Tom1l2	NA	5.40233	6.36558	5.88396	NA	5.82156	5.61092	5.71624	4.8172	5.68309	5.70247	5.40092	5.51484	4.88187	4.88491	5.09387		Tom1l2	-0.0417197	-0.0818617	-0.166304			Tom1l2	-0.696639	-1.28202	-2.51343
Dnaja3	NA	8.85287	8.762	8.80743	NA	10.1743	10.1773	10.1758	9.73188	9.35632	9.34302	9.47707	10.4115	7.05482	7.03573	8.16733		Dnaja3	0.208348	-0.102628	-0.317204	TRUE		Dnaja3	2.95006	-1.58485	-4.71399
Gpr158	NA	7.30815	7.77153	7.53984	NA	10.1186	9.27767	9.69813	9.84109	9.76983	9.67523	9.76205	8.04354	8.41176	8.63899	8.36476		Gpr158	0.363174	0.00947671	-0.213382			Gpr158	5.20786	0.0499507	-3.19997
Gnb2	NA	26.5832	26.5439	26.5635	NA	31.2484	31.2519	31.2501	29.701	30.835	30.8313	30.4558	27.0758	28.8173	28.7835	28.2255		Gnb2	0.234415	-0.0371464	-0.146861			Gnb2	3.33019	-0.629947	-2.2299
Slc25a46	NA	12.2418	12.2405	12.2412	NA	10.7377	11.4119	11.0748	12.1666	8.90056	8.89336	9.98685	13.6787	13.3743	13.3663	13.4731		Slc25a46	-0.144456	-0.149185	0.282795	TRUE		Slc25a46	-2.19482	-2.26379	4.03571
Flot1	NA	19.431	NA	19.431	NA	26.5771	24.5442	25.5606	22.2856	24.4491	24.4258	23.7201	NA	23.3291	23.0893	23.2092		Flot1	0.395561	-0.107811	-0.139229			Flot1	5.68017	-1.66045	-2.11861
Ppp1r9b	NA	9.3686	9.36347	9.36604	NA	NA	NA	NA	6.26821	NA	7.55201	6.91011	8.16925	NA	8.0054	8.08733		Ppp1r9b	NA	NA	NA			Ppp1r9b
Adcy5	NA	42.2738	NA	42.2738	NA	NA	NA	NA	16.53	NA	NA	16.53	NA	NA	NA	NA		Adcy5	NA	NA	NA			Adcy5
Slc2a3	NA	22.3752	22.5528	22.464	NA	21.4154	21.5891	21.5022	25.363	23.4172	23.558	24.1127	23.9943	23.2347	23.3865	23.5385		Slc2a3	-0.0631277	0.165308	0.130538			Slc2a3	-1.00883	2.32242	1.81537
Dlg2	NA	13.8942	13.3554	13.6248	NA	14.876	15.0575	14.9668	11.4568	11.5753	11.6504	11.5608	14.2121	11.5057	11.095	12.2709		Dlg2	0.135532	-0.372518	-0.286516			Dlg2	1.88819	-5.52062	-4.26648
Akap5	NA	13.6695	13.6619	13.6657	NA	11.3743	11.1759	11.2751	13.2649	13.0061	13.0028	13.0913	11.5088	11.6034	11.6103	11.5741		Akap5	-0.277417	0.215462	0.0377644			Akap5	-4.13378	3.05381	0.462466
Psma7	NA	10.4204	NA	10.4204	NA	6.75428	6.75353	6.75391	7.71298	8.40989	8.45872	8.19386	NA	8.77418	8.77076	8.77247		Psma7	-0.625613	0.278822	0.377261			Psma7	-9.21147	3.97777	5.41329
Pgm2l1	NA	8.56157	8.33294	8.44726	NA	6.60278	6.38108	6.49193	7.20833	6.06204	6.13874	6.4697	7.76525	6.9026	6.90122	7.18969		Pgm2l1	-0.379835	-0.00494898	0.147282			Pgm2l1	-5.62733	-0.160417	2.05955
Dpp10	NA	15.0232	15.023	15.0231	NA	15.0076	15.1431	15.0753	13.9534	14.5365	14.5526	14.3475	14.9913	14.6059	14.7651	14.7874		Dpp10	0.00500994	-0.0713907	-0.0278186			Dpp10	-0.0151875	-1.12933	-0.493922
Clta	NA	29.4139	29.3981	29.406	NA	28.7374	28.8694	28.8034	31.2519	30.251	29.9122	30.4717	29.6394	29.8422	29.8093	29.7636		Clta	-0.0298728	0.0812311	0.04731			Clta	-0.523877	1.09634	0.601668
Cntn2	NA	12.4935	NA	12.4935	NA	NA	NA	NA	11.2622	NA	NA	11.2622	NA	NA	NA	NA		Cntn2	NA	NA	NA			Cntn2
Ehd3	NA	11.3258	NA	11.3258	NA	9.8547	10.2705	10.0626	11.0452	9.1514	9.1408	9.77915	NA	10.2862	10.3278	10.307		Ehd3	-0.170605	-0.0412251	0.0346203			Ehd3	-2.57615	-0.689427	0.416616
Uchl1	NA	7.41834	NA	7.41834	NA	6.90268	6.95795	6.93032	8.09494	8.04982	8.8589	8.33455	NA	7.37531	8.48122	7.92826		Uchl1	-0.0981755	0.266183	0.194084			Uchl1	-1.51993	3.79347	2.74205
Maob	NA	18.7788	18.4998	18.6393	NA	22.9077	22.0592	22.4835	19.0992	20.7286	20.2833	20.037	20.1896	21.1896	21.034	20.8044		Maob	0.270517	-0.166195	-0.111975	TRUE		Maob	3.85666	-2.51185	-1.72117
Hspa4l	NA	10.4221	10.3206	10.3713	NA	8.44978	8.50985	8.47982	13.6225	8.80796	8.70055	10.377	11.8465	8.17741	8.16398	9.39598		Hspa4l	-0.290494	0.291285	0.14801			Hspa4l	-4.32448	4.15952	2.07016
Coq9	NA	9.13942	9.13341	9.13642	NA	NA	NA	NA	10.3593	NA	NA	10.3593	10.4184	NA	NA	10.4184		Coq9	NA	NA	NA	TRUE		Coq9
Dbn1	NA	18.7213	NA	18.7213	NA	17.202	17.1863	17.1941	19.8586	18.0309	18.0707	18.6534	NA	19.8329	19.7317	19.7823		Dbn1	-0.122762	0.117523	0.202296			Dbn1	-1.87847	1.62557	2.8618
Pygm	NA	14.4411	14.5931	14.5171	NA	15.6155	15.6612	15.6383	14.6081	16.0366	14.3797	15.0081	17.1276	14.7334	15.0797	15.6469		Pygm	0.107333	-0.0593411	0.000793806			Pygm	1.47698	-0.95361	-0.0766708
Pabpc1	NA	8.75157	NA	8.75157	NA	NA	NA	NA	11.223	NA	10.2307	10.7269	NA	NA	10.6029	10.6029		Pabpc1	NA	NA	NA			Pabpc1
Ywhah	NA	4.60414	4.58969	4.59691	NA	4.06301	4.16584	4.11442	4.73484	4.73642	4.74874	4.74	5.28861	4.78192	4.64684	4.90579		Ywhah	-0.159974	0.204198	0.253796			Ywhah	-2.42113	2.88954	3.61283
Rap2a	NA	25.1882	25.1681	25.1782	NA	NA	NA	NA	23.0429	NA	NA	23.0429	24.2711	NA	NA	24.2711		Rap2a	NA	NA	NA			Rap2a
Pak1	NA	9.17761	8.59837	8.88799	NA	9.92618	9.03752	9.48185	8.1274	8.12645	8.00632	8.08672	9.12645	9.68549	9.69119	9.50104		Pak1	0.0933114	-0.229614	0.00291694			Pak1	1.2725	-3.43667	-0.0457095
Ahcy	NA	18.9577	19.4294	19.1936	NA	16.2167	15.9778	16.0973	18.6885	16.8588	16.9877	17.5117	17.6865	15.7136	15.6857	16.362		Ahcy	-0.253809	0.121502	0.0235305			Ahcy	-3.78951	1.68361	0.254895
Add2	NA	26.996	NA	26.996	NA	27.9049	30.143	29.0239	28.0048	31.3443	NA	29.6746	NA	26.8815	NA	26.8815		Add2	0.104497	0.0319828	-0.110628			Add2	1.43562	0.378153	-1.70151
Nefl	NA	46.7375	48.1444	47.441	NA	43.8663	42.9182	43.3922	38.4243	46.0768	43.8653	42.7888	43.3518	41.6617	41.5278	42.1804		Nefl	-0.128696	-0.0202036	-0.0408623			Nefl	-1.96501	-0.382873	-0.684135
Aldh4a1	NA	15.6029	15.6339	15.6184	NA	18.4785	NA	18.4785	16.9748	17.7277	NA	17.3512	15.872	NA	NA	15.872		Aldh4a1	0.242601	-0.0908074	-0.219359	TRUE		Aldh4a1	3.44957	-1.41248	-3.28713
Cacng8	NA	7.27336	7.35848	7.31592	NA	7.98473	7.79635	7.89054	7.70617	7.79574	7.79019	7.76403	7.13528	7.00061	6.90501	7.01363		Cacng8	0.109085	-0.0233178	-0.169962			Cacng8	1.50252	-0.428287	-2.56679
Scg2	NA	5.90639	6.61482	6.26061	NA	5.37156	5.41224	5.3919	5.51313	5.76021	5.86819	5.71384	6.21614	5.90408	5.8927	6.00431		Scg2	-0.215508	0.0836671	0.155203			Scg2	-3.23097	1.13186	2.17506
Rdh14	NA	8.86184	NA	8.86184	NA	11.5665	NA	11.5665	10.2212	11.3279	NA	10.7745	NA	NA	NA	NA		Rdh14	0.384272	-0.102325	NA	TRUE		Rdh14
Pip5k1c	NA	22.6566	NA	22.6566	NA	22.7807	23.0601	22.9204	21.3644	22.3863	22.3825	22.0444	NA	23.0985	22.6636	22.8811		Pip5k1c	0.0167006	-0.0562185	-0.00247615			Pip5k1c	0.155296	-0.908074	-0.124356
Rmdn3	NA	18.4024	19.1939	18.7982	NA	NA	NA	NA	17.8882	NA	16.9628	17.4255	15.7672	NA	16.9575	16.3624		Rmdn3	NA	NA	NA	TRUE		Rmdn3
Cnrip1	NA	24.4726	24.469	24.4708	NA	27.8831	27.8831	27.8831	25.4861	25.3927	25.3878	25.4222	23.7789	24.2392	24.234	24.0841		Cnrip1	0.188329	-0.133303	-0.211311			Cnrip1	2.65812	-2.03219	-3.16977
Anks1b	NA	13.5566	13.5525	13.5546	NA	13.0609	13.0641	13.0625	13.979	13.3832	13.3495	13.5706	13.8076	13.3641	13.3509	13.5075		Anks1b	-0.0533484	0.0550511	0.0483323			Anks1b	-0.866219	0.714556	0.616577
Rab1b	NA	8.77748	8.77015	8.77382	NA	12.0341	12.0362	12.0351	9.98012	10.0223	10.0161	10.0062	8.61911	9.24783	9.23774	9.03489		Rab1b	0.455977	-0.266365	-0.413674			Rab1b	6.5612	-3.97261	-6.1208
Ermn	NA	7.17775	7.17771	7.17773	NA	7.18122	NA	7.18122	6.65237	5.71016	NA	6.18127	7.83225	NA	NA	7.83225		Ermn	0.000702167	-0.216327	0.125197			Ermn	-0.0780072	-3.24291	1.73749
Ahsa1	NA	7.1948	NA	7.1948	NA	7.05494	7.05576	7.05535	6.81442	6.76411	6.9409	6.83981	NA	6.43833	6.4367	6.43752		Ahsa1	-0.0282365	-0.0447619	-0.132213			Ahsa1	-0.500015	-0.741004	-2.01629
Ak3	NA	15.4152	16.8468	16.131	NA	18.1064	17.0043	17.5553	15.7289	16.722	17.1154	16.5221	17.7858	19.2811	17.5864	18.2178		Ak3	0.122071	-0.0875134	0.0534371	TRUE		Ak3	1.6919	-1.36444	0.691019
Dclk1	NA	11.1904	11.1857	11.1881	NA	10.2624	10.2968	10.2796	9.95864	9.35627	9.14123	9.48538	11.4809	10.213	10.2509	10.6483		Dclk1	-0.122182	-0.116004	0.0508355			Dclk1	-1.87001	-1.77992	0.65308
Ttc7b	NA	16.6447	NA	16.6447	NA	17.4084	17.5082	17.4583	17.8439	17.0186	17.0297	17.2974	NA	19.5379	17.848	18.693		Ttc7b	0.0688545	-0.0133585	0.0985823			Ttc7b	0.915848	-0.283053	1.34937
Fis1	NA	10.8747	10.8739	10.8743	NA	11.7271	NA	11.7271	11.4116	11.407	11.4053	11.408	10.3304	NA	10.5503	10.4404		Fis1	0.108925	-0.039801	-0.16767	TRUE		Fis1	1.50018	-0.668659	-2.53336
Mrps36	NA	27.8875	NA	27.8875	NA	28.098	28.0961	28.097	29.0271	26.028	26.2717	27.1089	NA	26.2779	26.3017	26.2898		Mrps36	0.0108026	-0.0516514	-0.0959153	TRUE		Mrps36	0.0692854	-0.841472	-1.48697
Actr1b	NA	5.15176	5.14947	5.15062	NA	5.77772	5.77925	5.77849	5.86065	5.77547	5.77205	5.80272	5.75636	4.23848	4.24333	4.74606		Actr1b	0.165947	0.00603896	-0.283961			Actr1b	2.33173	-0.000181455	-4.22922
Pfn2	NA	8.10909	8.10444	8.10676	NA	8.51146	8.89575	8.7036	8.54503	8.96262	8.95357	8.82041	8.97568	9.33351	9.34149	9.21689		Pfn2	0.102487	0.0192322	0.0826678			Pfn2	1.40631	0.192214	1.11729
Dnajc11	NA	16.801	16.7366	16.7688	NA	20.6875	21.048	20.8677	21.0351	20.1202	25.9323	22.3625	18.1721	20.5227	22.3836	20.3595		Dnajc11	0.315494	0.0998108	-0.0355733	TRUE		Dnajc11	4.51255	1.36728	-0.607007
Me2	NA	14.3824	14.8145	14.5985	NA	NA	NA	NA	12.9566	NA	NA	12.9566	14.9438	NA	NA	14.9438		Me2	NA	NA	NA	TRUE		Me2
Lasp1	NA	18.29	18.2747	18.2823	NA	19.5068	NA	19.5068	17.6823	17.6138	17.5565	17.6175	16.2253	NA	17.6064	16.9159		Lasp1	0.0935247	-0.146964	-0.2056			Lasp1	1.27561	-2.23141	-3.08648
Cacna2d3	NA	11.8313	11.9423	11.8868	NA	NA	NA	NA	12.95	NA	14.4791	13.7145	12.2128	NA	16.7252	14.469		Cacna2d3	NA	NA	NA			Cacna2d3
Phf24	NA	14.9932	14.974	14.9836	NA	16.5095	16.3833	16.4464	17.7811	18.909	NA	18.345	14.9978	16.4967	NA	15.7473		Phf24	0.134389	0.157618	-0.0626689			Phf24	1.87153	2.21027	-1.00214
Acsl6	NA	9.4865	8.28899	8.88774	NA	7.54777	7.52229	7.53503	8.24317	7.81318	7.71739	7.92458	7.99547	7.19993	7.43857	7.54466		Acsl6	-0.238203	0.0727205	0.00184159	TRUE		Acsl6	-3.56194	0.972227	-0.0613911
Slc6a17	NA	5.55639	5.54109	5.54874	NA	5.6612	5.85508	5.75814	8.35882	7.73802	7.70342	7.93342	4.14934	5.30098	5.18961	4.87998		Slc6a17	0.0534425	0.462341	-0.238728			Slc6a17	0.691098	6.654	-3.56959
Epb41l2	NA	20.0371	NA	20.0371	NA	NA	31.5469	31.5469	37.8705	NA	NA	37.8705	NA	31.1871	NA	31.1871		Epb41l2	0.654825	0.263578	-0.0165473			Epb41l2	9.46098	3.75547	-0.329553
Grm3	NA	19.344	NA	19.344	NA	19.6324	19.9092	19.7708	23.9072	20.9638	20.8725	21.9145	NA	18.5034	18.8573	18.6804		Grm3	0.0314857	0.148518	-0.0818473			Grm3	0.370905	2.07757	-1.28182
Rap2c	NA	20.4796	20.4671	20.4733	NA	NA	NA	NA	20.9868	NA	NA	20.9868	18.7091	NA	NA	18.7091		Rap2c	NA	NA	NA			Rap2c
Dhdh	NA	21.5121	NA	21.5121	NA	NA	NA	NA	13.2368	NA	NA	13.2368	NA	NA	NA	NA		Dhdh	NA	NA	NA			Dhdh
Slc30a3	NA	21.9844	21.9854	21.9849	NA	21.0365	20.8102	20.9233	22.8378	22.6037	22.145	22.5289	19.3316	19.19	19.1094	19.2103		Slc30a3	-0.071402	0.106662	-0.123232			Slc30a3	-1.12949	1.46719	-1.88532
Mtfr1l	NA	9.68081	9.58152	9.63117	NA	NA	NA	NA	9.54994	NA	NA	9.54994	9.92652	NA	NA	9.92652		Mtfr1l	NA	NA	NA	TRUE		Mtfr1l
Gsn	NA	9.44558	NA	9.44558	NA	9.14769	8.4753	8.8115	6.63522	7.85379	7.85379	7.4476	NA	10.0883	9.79125	9.93978		Gsn	-0.100252	-0.242612	0.173826			Gsn	-1.55021	-3.62622	2.44664
Cox5b	NA	20.8123	20.7956	20.8039	NA	18.5365	18.5471	18.5418	21.2381	21.3284	21.3109	21.2925	19.0103	20.5548	20.5274	20.0308		Cox5b	-0.166077	0.199565	0.111443	TRUE		Cox5b	-2.51013	2.82199	1.53691
Kiaa0513	NA	10.2523	NA	10.2523	NA	8.79237	9.05096	8.92166	8.19689	7.77837	8.26909	8.08145	NA	10.4513	10.2501	10.3507		Kiaa0513	-0.20056	-0.142699	0.21435			Kiaa0513	-3.01299	-2.1692	3.03758
Cab39	NA	5.99443	NA	5.99443	NA	4.80842	NA	4.80842	5.65012	5.56529	NA	5.60771	NA	NA	NA	NA		Cab39	-0.31806	0.221848	NA			Cab39
Ppm1h	NA	18.3576	18.3555	18.3566	NA	18.38	19.6099	18.995	19.6779	18.5351	18.5305	18.9145	16.8726	17.5771	17.5551	17.3349		Ppm1h	0.0493198	-0.00612539	-0.131934			Ppm1h	0.630977	-0.177573	-2.01222
Ppt1	NA	12.7399	11.3081	12.024	NA	12.0489	NA	12.0489	14.6115	11.4032	NA	13.0073	13.1544	NA	NA	13.1544		Ppt1	0.00298641	0.11042	0.12664			Ppt1	-0.0446964	1.522	1.75852
Hprt1	NA	7.85534	7.3562	7.60577	NA	6.06509	6.06599	6.06554	7.35476	7.22761	7.2195	7.26729	6.96221	7.10791	7.50328	7.19114		Hprt1	-0.326458	0.260781	0.245583			Hprt1	-4.84894	3.71469	3.49306
Impa1	NA	12.6457	12.6612	12.6535	NA	13.286	NA	13.286	13.4422	13.2662	13.2298	13.3127	11.878	NA	11.7401	11.8091		Impa1	0.0703666	0.0029046	-0.170008			Impa1	0.9379	-0.0458893	-2.56745
Slc17a6	NA	9.4274	10.5442	9.98582	NA	13.2936	12.8995	13.0966	12.8564	13.3284	13.3245	13.1698	10.3741	11.286	11.4674	11.0425		Slc17a6	0.391238	0.00804303	-0.246126			Slc17a6	5.61712	0.0290436	-3.67748
Atp1b3	NA	22.1979	22.1787	22.1883	NA	22.9118	22.9176	22.9147	22.7264	23.1125	23.1022	22.9804	22.0452	24.5716	24.8295	23.8154		Atp1b3	0.0464735	0.00412878	0.0556233			Atp1b3	0.58947	-0.0280374	0.722899
Rida	NA	19.1667	19.2688	19.2178	NA	NA	14.5224	14.5224	16.8438	NA	NA	16.8438	16.4599	16.6516	NA	16.5557		Rida	-0.404159	0.213936	0.189049	TRUE		Rida	-5.98204	3.03156	2.66864
Hpcal1	NA	6.92262	6.8941	6.90836	NA	7.54085	7.16547	7.35316	6.46447	6.96392	6.95957	6.79599	6.78543	7.03922	7.03941	6.95469		Hpcal1	0.0900209	-0.113681	-0.080378			Hpcal1	1.22452	-1.74604	-1.26039
Vapb	NA	5.58257	NA	5.58257	NA	NA	NA	NA	6.31033	NA	NA	6.31033	NA	NA	NA	NA		Vapb	NA	NA	NA			Vapb
L2hgdh	NA	29.3456	NA	29.3456	NA	25.8394	NA	25.8394	35.3636	32.9768	NA	34.1702	NA	NA	NA	NA		L2hgdh	-0.183576	0.403168	NA	TRUE		L2hgdh
Atp5me	NA	30.5312	30.5078	30.5195	NA	NA	NA	NA	27.933	NA	29.4638	28.6984	27.6109	NA	28.7858	28.1984		Atp5me	NA	NA	NA			Atp5me
Ranbp1	NA	10.258	10.2824	10.2702	NA	8.14948	NA	8.14948	9.1762	8.56784	NA	8.87202	8.19927	NA	NA	8.19927		Ranbp1	-0.33368	0.122555	0.00878656			Ranbp1	-4.95425	1.69895	0.0398864
Actr3b	NA	22.9617	NA	22.9617	NA	NA	NA	NA	17.9826	NA	NA	17.9826	NA	NA	NA	NA		Actr3b	NA	NA	NA			Actr3b
Cttn	NA	18.3593	NA	18.3593	NA	16.1451	16.1451	16.1451	16.2005	14.3583	14.352	14.9703	NA	16.6378	16.8492	16.7435		Cttn	-0.185416	-0.108995	0.0525068			Cttn	-2.79214	-1.6777	0.677452
Slc6a9	NA	11.2016	11.1969	11.1992	NA	15.7783	15.7836	15.7809	12.838	15.2418	15.2306	14.4368	13.9463	15.111	15.1058	14.721		Slc6a9	0.494781	-0.128431	-0.100304			Slc6a9	7.12708	-1.96113	-1.55096
Them4	NA	34.2715	42.2172	38.2444	NA	34.8302	34.7657	34.798	31.4647	31.8219	31.8839	31.7235	32.8928	31.9054	29.6198	31.4727		Them4	-0.136246	-0.133451	-0.144903	TRUE		Them4	-2.0751	-2.03434	-2.20135
Cd200	NA	12.274	11.9159	12.095	NA	11.8736	12.401	12.1373	12.7588	12.6343	13.2418	12.8783	10.2162	11.0181	10.9986	10.7443		Cd200	0.00504286	0.0854948	-0.175875			Cd200	-0.0147075	1.15851	-2.65301
Tpm2	NA	12.7598	NA	12.7598	NA	12.5656	12.5656	12.5656	13.449	13.4227	13.4119	13.4279	NA	11.1697	11.1527	11.1612		Tpm2	-0.0221317	0.0957555	-0.170987			Tpm2	-0.41099	1.30814	-2.58172
Grin1	NA	6.55989	NA	6.55989	NA	7.24974	NA	7.24974	7.88058	6.5281	NA	7.20434	NA	NA	NA	NA		Grin1	0.144258	-0.00906274	NA			Grin1
Gfus	NA	15.7262	NA	15.7262	NA	18.8365	NA	18.8365	17.8287	18.4773	18.4221	18.2427	NA	NA	15.5719	15.5719		Gfus	0.260361	-0.0462091	-0.274586			Gfus	3.70856	-0.762108	-4.0925
Rpl22	NA	16.6988	16.6876	16.6932	NA	12.742	12.7434	12.7427	12.764	11.8018	11.92	12.1619	10.5812	10.6519	10.7269	10.6533		Rpl22	-0.389587	-0.0672978	-0.258365			Rpl22	-5.76954	-1.06964	-3.85595
Rap2b	NA	20.1095	NA	20.1095	NA	16.5598	19.9057	18.2328	18.7195	18.3067	18.1804	18.4022	NA	20.8443	20.814	20.8291		Rap2b	-0.141343	0.0133471	0.192069			Rap2b	-2.14943	0.106392	2.71267
P3h2	NA	13.0166	NA	13.0166	NA	NA	NA	NA	14.9625	NA	NA	14.9625	NA	NA	NA	NA		P3h2	NA	NA	NA			P3h2
Heph	NA	16.6385	NA	16.6385	NA	NA	NA	NA	16.4197	NA	NA	16.4197	NA	NA	NA	NA		Heph	NA	NA	NA			Heph
Pcnx3	NA	38.1859	NA	38.1859	NA	NA	NA	NA	27.2879	NA	NA	27.2879	NA	NA	NA	NA		Pcnx3	NA	NA	NA			Pcnx3
Cltb	NA	25.6299	25.6299	25.6299	NA	25.4302	25.4436	25.4369	26.1568	26.8844	26.878	26.6397	25.1746	25.7412	25.7236	25.5465		Cltb	-0.0109071	0.0666569	0.00620182			Cltb	-0.247304	0.883802	0.00219344
Wdfy3	NA	14.384	NA	14.384	NA	14.3275	NA	14.3275	13.9349	13.105	13.7671	13.6023	NA	NA	13.8114	13.8114		Wdfy3	-0.0056775	-0.0749298	-0.0529201			Wdfy3	-0.171041	-1.18094	-0.859973
Snf8	NA	10.5234	NA	10.5234	NA	NA	NA	NA	11.4563	NA	NA	11.4563	NA	NA	NA	NA		Snf8	NA	NA	NA			Snf8
Tespa1	NA	28.7213	28.7126	28.7169	NA	NA	NA	NA	28.2473	NA	NA	28.2473	30.4761	NA	NA	30.4761		Tespa1	NA	NA	NA			Tespa1
Nfu1	NA	8.33048	NA	8.33048	NA	NA	NA	NA	6.51402	NA	5.81681	6.16541	NA	NA	8.36149	8.36149		Nfu1	NA	NA	NA	TRUE		Nfu1
Vps18	NA	19.9008	19.8939	19.8973	NA	NA	NA	NA	10.5352	NA	10.6324	10.5838	10.5941	NA	10.4362	10.5151		Vps18	NA	NA	NA			Vps18
Prx	NA	10.1217	10.1135	10.1176	NA	NA	NA	NA	10.4226	NA	NA	10.4226	9.13054	NA	NA	9.13054		Prx	NA	NA	NA			Prx
Slc22a17	NA	10.9296	10.9291	10.9294	NA	NA	NA	NA	11.7405	NA	NA	11.7405	11.9224	NA	NA	11.9224		Slc22a17	NA	NA	NA			Slc22a17
Pbrm1	NA	6.67079	6.66639	6.66859	NA	NA	NA	NA	37.2219	NA	NA	37.2219	6.41146	NA	NA	6.41146		Pbrm1	NA	NA	NA			Pbrm1
Dmxl1	NA	33.6942	NA	33.6942	NA	NA	NA	NA	28.5109	NA	NA	28.5109	NA	NA	NA	NA		Dmxl1	NA	NA	NA			Dmxl1
Znf281	NA	28.2243	28.2145	28.2194	NA	24.6951	24.6981	24.6966	27.3687	25.9223	25.9139	26.4017	25.7646	26.3799	26.4238	26.1894		Znf281	-0.192374	0.0963154	0.0846718			Znf281	-2.89362	1.31631	1.14651
Smc1a	NA	30.4506	NA	30.4506	NA	NA	NA	NA	29.9181	NA	NA	29.9181	NA	NA	NA	NA		Smc1a	NA	NA	NA			Smc1a
Son	NA	11.5375	NA	11.5375	NA	NA	NA	NA	12.9784	NA	NA	12.9784	NA	NA	NA	NA		Son	NA	NA	NA			Son
Arfgap3	NA	42.8369	NA	42.8369	NA	29.898	NA	29.898	30.7129	30.6961	NA	30.7045	NA	NA	NA	NA		Arfgap3	-0.518806	0.0384025	NA			Arfgap3
Hace1	NA	30.4034	NA	30.4034	NA	NA	NA	NA	34.4021	NA	NA	34.4021	NA	NA	NA	NA		Hace1	NA	NA	NA			Hace1
Rab39a	NA	38.0779	NA	38.0779	NA	NA	NA	NA	177.411	NA	NA	177.411	NA	NA	NA	NA		Rab39a	NA	NA	NA			Rab39a
Cep250	NA	10.1156	NA	10.1156	NA	NA	NA	NA	7.22693	NA	7.45463	7.34078	NA	NA	9.04511	9.04511		Cep250	NA	NA	NA			Cep250
Kif15	NA	58.5316	NA	58.5316	NA	NA	NA	NA	66.1175	NA	NA	66.1175	NA	NA	NA	NA		Kif15	NA	NA	NA			Kif15
Igsf10	NA	74.9385	NA	74.9385	NA	NA	NA	NA	284.482	NA	NA	284.482	NA	NA	NA	NA		Igsf10	NA	NA	NA			Igsf10
Edem2	NA	31.8345	NA	31.8345	NA	NA	NA	NA	35.4841	NA	NA	35.4841	NA	NA	NA	NA		Edem2	NA	NA	NA			Edem2
Tchp	NA	9.51413	NA	9.51413	NA	NA	NA	NA	11.7194	NA	NA	11.7194	NA	NA	NA	NA		Tchp	NA	NA	NA			Tchp
Bmx	NA	13.5147	NA	13.5147	NA	12.2294	NA	12.2294	12.1679	12.1679	NA	12.1679	NA	NA	NA	NA		Bmx	-0.144172	-0.00727047	NA			Bmx
Sccpdh	NA	NA	19.2437	19.2437	NA	19.6346	19.4626	19.5486	NA	18.3616	18.3106	18.3361	17.6369	18.3093	18.0497	17.9986		Sccpdh	0.0226788	-0.0923742	-0.119178			Sccpdh	0.242475	-1.43533	-1.8262
Qdpr	NA	NA	11.2997	11.2997	NA	11.5187	NA	11.5187	NA	11.7926	11.7781	11.7853	10.2993	NA	16.6097	13.4545		Qdpr	0.0276939	0.0330159	0.224113	TRUE		Qdpr	0.315609	0.393219	3.17996
Rab11b	NA	NA	3.35099	3.35099	NA	NA	NA	NA	NA	NA	NA	NA	3.611	NA	NA	3.611		Rab11b	NA	NA	NA			Rab11b
Glul	NA	NA	7.00182	7.00182	NA	6.21174	6.12962	6.17068	NA	5.9788	5.9733	5.97605	6.99739	6.48999	6.4691	6.65216		Glul	-0.1823	-0.0462373	0.108393			Glul	-2.7467	-0.762518	1.49243
Isoc2a	NA	NA	20.1588	20.1588	NA	24.5962	24.599	24.5976	NA	20.519	20.519	20.519	18.2729	20.9829	20.9787	20.0782		Isoc2a	0.287111	-0.261558	-0.292892	TRUE		Isoc2a	4.09866	-3.90251	-4.35946
Astn1	NA	NA	6.71191	6.71191	NA	6.41809	6.46703	6.44256	NA	6.71604	6.70084	6.70844	7.41796	7.688	7.69101	7.59899		Astn1	-0.0590893	0.0583427	0.238173			Astn1	-0.949938	0.762556	3.38499
Aldh18a1	NA	NA	12.216	12.216	NA	12.6283	NA	12.6283	NA	10.6734	NA	10.6734	5.85572	NA	NA	5.85572		Aldh18a1	0.0478959	-0.242646	-1.10875	TRUE		Aldh18a1	0.610212	-3.62672	-16.2569
Ncald	NA	NA	5.82041	5.82041	NA	5.26883	5.56026	5.41454	NA	6.52721	6.72377	6.62549	6.47613	5.73073	5.41814	5.875		Ncald	-0.10428	0.291188	0.117749			Ncald	-1.60895	4.15811	1.62887
Myh10	NA	NA	9.0954	9.0954	NA	7.57636	7.58782	7.58209	NA	7.07662	7.01868	7.04765	8.73421	7.9712	7.31272	8.00604		Myh10	-0.262542	-0.105454	0.0784938			Myh10	-3.91686	-1.62606	1.05642
Tubb3	NA	NA	41.275	41.275	NA	33.1516	32.6119	32.8817	NA	33.9932	33.6057	33.7994	30.0776	30.8126	30.815	30.5684		Tubb3	-0.327981	0.0397133	-0.105244			Tubb3	-4.87114	0.490886	-1.62301
P4hb	NA	NA	5.8106	5.8106	NA	NA	NA	NA	NA	NA	NA	NA	5.18956	NA	NA	5.18956		P4hb	NA	NA	NA			P4hb
Dctn2	NA	NA	6.99771	6.99771	NA	4.76087	4.54409	4.65248	NA	5.22163	5.05792	5.13978	6.31162	6.36079	5.96931	6.2139		Dctn2	-0.588884	0.143705	0.4175			Dctn2	-8.67586	2.00739	6.0001
S100b	NA	NA	13.3065	13.3065	NA	13.9322	13.9322	13.9322	NA	13.6183	13.6162	13.6173	14.2809	14.4492	14.4447	14.3916		S100b	0.0662918	-0.0329876	0.0468007			S100b	0.878477	-0.5693	0.594242
Lxn	NA	NA	9.9835	9.9835	NA	10.6125	NA	10.6125	NA	11.3446	NA	11.3446	10.1044	NA	NA	10.1044		Lxn	0.0881478	0.0962373	-0.0707798			Lxn	1.1972	1.31517	-1.12042
Mfn2	NA	NA	13.3941	13.3941	NA	18.195	18.8915	18.5432	NA	11.8133	13.6977	12.7555	14.0979	21.7431	21.0437	18.9616		Mfn2	0.4693	-0.539778	0.032187	TRUE		Mfn2	6.75549	-7.95975	0.381132
Ctbp1	NA	NA	22.1672	22.1672	NA	21.9754	22.5861	22.2808	NA	22.4253	NA	22.4253	23.3529	24.7779	NA	24.0654		Ctbp1	0.00737545	0.00932525	0.111162			Ctbp1	0.0193084	0.047742	1.53281
Cct2	NA	NA	9.29599	9.29599	NA	7.1012	6.92567	7.01343	NA	7.0776	7.08808	7.08284	8.75602	6.34517	6.39521	7.16547		Cct2	-0.406487	0.0142073	0.0309402			Cct2	-6.01599	0.118936	0.36295
Palm	NA	NA	27.8225	27.8225	NA	29.0597	30.3914	29.7255	NA	31.7039	31.6873	31.6956	27.5795	30.6329	30.6018	29.6047		Palm	0.0954512	0.0925802	-0.00587612			Palm	1.3037	1.26184	-0.173937
Acss1	NA	NA	9.72623	9.72623	NA	NA	9.66191	9.66191	NA	NA	12.5511	12.5511	10.4637	9.67951	9.67606	9.93976		Acss1	-0.00957186	0.377437	0.0409022	TRUE		Acss1	-0.227832	5.41586	0.508225
Mtco1	NA	NA	13.9317	13.9317	NA	NA	14.3118	14.3118	NA	NA	15.8742	15.8742	14.2666	14.3064	14.2938	14.2889		Mtco1	0.0388289	0.149483	-0.00230387			Mtco1	0.47799	2.09164	-0.121844
L1cam	NA	NA	7.97964	7.97964	NA	8.99741	8.76248	8.87995	NA	8.75079	8.74448	8.74763	8.12649	8.38068	8.6771	8.39476		L1cam	0.154227	-0.0216585	-0.0810624			L1cam	2.16082	-0.40409	-1.27037
Snx4	NA	NA	12.4913	12.4913	NA	NA	NA	NA	NA	NA	NA	NA	13.4099	NA	NA	13.4099		Snx4	NA	NA	NA			Snx4
Tomm22	NA	NA	10.4396	10.4396	NA	10.5656	10.5665	10.5661	NA	11.6921	11.6874	11.6897	10.0345	10.604	10.6008	10.4131		Tomm22	0.0173729	0.145805	-0.0210394	TRUE		Tomm22	0.1651	2.03801	-0.395062
Ptprz1	NA	NA	33.6041	33.6041	NA	NA	32.0042	32.0042	NA	NA	NA	NA	38.5043	31.9689	NA	35.2366		Ptprz1	-0.0703767	NA	0.138814			Ptprz1
Lap3	NA	NA	11.4754	11.4754	NA	NA	10.8513	10.8513	NA	NA	NA	NA	12.6204	8.28745	NA	10.4539		Lap3	-0.0806751	NA	-0.0538188	TRUE		Lap3
Hagh	NA	NA	11.2769	11.2769	NA	NA	NA	NA	NA	NA	14.9663	14.9663	8.06469	NA	8.73185	8.39827		Hagh	NA	NA	NA	TRUE		Hagh
Gdap1l1	NA	NA	11.571	11.571	NA	11.6708	11.82	11.7454	NA	10.7502	10.8397	10.795	12.7298	11.5454	11.5335	11.9362		Gdap1l1	0.0215838	-0.121731	0.0232516			Gdap1l1	0.226507	-1.86343	0.250828
Synj2bp	NA	NA	12.6217	12.6217	NA	NA	NA	NA	NA	NA	NA	NA	12.44	NA	NA	12.44		Synj2bp	NA	NA	NA	TRUE		Synj2bp
Rab5c	NA	NA	6.94637	6.94637	NA	NA	NA	NA	NA	NA	NA	NA	6.99552	NA	NA	6.99552		Rab5c	NA	NA	NA			Rab5c
Hsd17b10	NA	NA	27.1777	27.1777	NA	27.1014	27.0976	27.0995	NA	25.6142	25.4535	25.5338	26.8612	26.6013	26.4073	26.6233		Hsd17b10	-0.0041584	-0.0858563	-0.0255799	TRUE		Hsd17b10	-0.148888	-1.34028	-0.461275
Slc4a10	NA	NA	6.64849	6.64849	NA	NA	NA	NA	NA	NA	NA	NA	6.77742	NA	NA	6.77742		Slc4a10	NA	NA	NA			Slc4a10
Mpi	NA	NA	8.56586	8.56586	NA	9.29383	9.29383	9.29383	NA	8.2191	NA	8.2191	7.06333	7.51126	NA	7.2873		Mpi	0.117676	-0.177293	-0.35089			Mpi	1.62781	-2.67368	-5.20522
Lgalsl	NA	NA	63.3358	63.3358	NA	NA	46.6337	46.6337	NA	NA	NA	NA	59.8782	61.9203	NA	60.8993		Lgalsl	-0.441648	NA	0.385051			Lgalsl
Atp1b2	NA	NA	18.8159	18.8159	NA	NA	18.0542	18.0542	NA	NA	NA	NA	18.8306	17.5352	NA	18.1829		Atp1b2	-0.0596188	NA	0.0102491			Atp1b2
Ogt	NA	NA	12.8508	12.8508	NA	9.84124	9.96077	9.901	NA	9.48938	NA	9.48938	9.69424	7.59539	NA	8.64482		Ogt	-0.37621	-0.0612602	-0.195739			Ogt	-5.57446	-0.981596	-2.94268
Hsph1	NA	NA	5.80174	5.80174	NA	5.74765	5.74824	5.74795	NA	4.87017	4.8645	4.86734	5.91206	5.48169	5.34648	5.58008		Hsph1	-0.013439	-0.239914	-0.0427618			Hsph1	-0.284225	-3.58689	-0.711837
Cops6	NA	NA	9.49132	9.49132	NA	NA	NA	NA	NA	NA	NA	NA	9.31843	NA	NA	9.31843		Cops6	NA	NA	NA			Cops6
Sh3gl1	NA	NA	33.1285	33.1285	NA	NA	NA	NA	NA	NA	41.7093	41.7093	30.885	NA	29.6632	30.2741		Sh3gl1	NA	NA	NA			Sh3gl1
Pdhx	NA	NA	49.5217	49.5217	NA	44.4907	44.4116	44.4511	NA	39.0332	39.0201	39.0266	43.5352	43.6515	43.662	43.6162		Pdhx	-0.155842	-0.18776	-0.0273542	TRUE		Pdhx	-2.36087	-2.82633	-0.487149
Spr	NA	NA	16.5324	16.5324	NA	14.5614	NA	14.5614	NA	14.2884	NA	14.2884	18.2615	NA	NA	18.2615		Spr	-0.183144	-0.0273101	0.326653	TRUE		Spr	-2.75901	-0.486506	4.67529
Uba5	NA	NA	7.57469	7.57469	NA	NA	NA	NA	NA	NA	NA	NA	9.59686	NA	NA	9.59686		Uba5	NA	NA	NA			Uba5
Fdps	NA	NA	6.67653	6.67653	NA	NA	NA	NA	NA	NA	NA	NA	5.68608	NA	NA	5.68608		Fdps	NA	NA	NA	TRUE		Fdps
Hepacam	NA	NA	14.0183	14.0183	NA	NA	15.4473	15.4473	NA	NA	NA	NA	14.4368	14.2438	NA	14.3403		Hepacam	0.140048	NA	-0.107279			Hepacam
Nrn1	NA	NA	25.6756	25.6756	NA	24.3806	24.3806	24.3806	NA	26.3521	26.3521	26.3521	24.942	26.5401	25.2471	25.5764		Nrn1	-0.0746653	0.112187	0.069082			Nrn1	-1.17708	1.54776	0.919167
Rgs7	NA	NA	20.3742	20.3742	NA	21.8453	21.7887	21.817	NA	23.5298	NA	23.5298	19.6392	20.8882	NA	20.2637		Rgs7	0.0987045	0.109036	-0.106551			Rgs7	1.35115	1.50181	-1.64207
Ctnna1	NA	NA	10.3181	10.3181	NA	10.3952	NA	10.3952	NA	11.5947	11.3761	11.4854	10.9813	NA	10.8386	10.91		Ctnna1	0.0107486	0.143877	0.0697212			Ctnna1	0.0684992	2.00989	0.928488
Mgll	NA	NA	10.2588	10.2588	NA	10.8559	10.1783	10.5171	NA	10.8352	10.819	10.8271	10.5887	10.9097	10.8786	10.7924		Mgll	0.0358736	0.0419142	0.0372771			Mgll	0.434893	0.522982	0.45536
Ap1m1	NA	NA	11.4966	11.4966	NA	NA	NA	NA	NA	NA	NA	NA	10.6841	NA	NA	10.6841		Ap1m1	NA	NA	NA			Ap1m1
Coq3	NA	NA	13.5992	13.5992	NA	14.2855	14.0972	14.1914	NA	14.001	13.9869	13.9939	12.8768	15.0147	14.9922	14.2946		Coq3	0.0614961	-0.0202145	0.0104534	TRUE		Coq3	0.808543	-0.383031	0.0641939
St13	NA	NA	6.51857	6.51857	NA	NA	8.29061	8.29061	NA	NA	NA	NA	8.16206	7.18476	NA	7.67341		St13	0.346922	NA	-0.111611			St13
Nebl	NA	NA	20.4796	20.4796	NA	21.0893	22.2904	21.6898	NA	19.5772	20.2238	19.9005	19.3199	21.5931	19.0035	19.9722		Nebl	0.0828303	-0.124213	-0.11903			Nebl	1.11966	-1.89963	-1.82404
Gstk1	NA	NA	13.1407	13.1407	NA	NA	NA	NA	NA	NA	NA	NA	13.5555	NA	NA	13.5555		Gstk1	NA	NA	NA	TRUE		Gstk1
Myl6	NA	NA	5.61397	5.61397	NA	7.1119	6.95858	7.03524	NA	7.79444	7.91417	7.8543	6.10255	6.44601	6.40829	6.31895		Myl6	0.325577	0.158884	-0.154913			Myl6	4.6596	2.22874	-2.34733
Actr10	NA	NA	5.40468	5.40468	NA	NA	NA	NA	NA	NA	NA	NA	5.62698	NA	NA	5.62698		Actr10	NA	NA	NA			Actr10
Nf1	NA	NA	10.6084	10.6084	NA	NA	NA	NA	NA	NA	NA	NA	7.67151	NA	NA	7.67151		Nf1	NA	NA	NA			Nf1
Lgi3	NA	NA	16.2984	16.2984	NA	19.3868	19.3735	19.3802	NA	18.5712	18.5487	18.56	16.7831	18.4815	18.4807	17.9151		Lgi3	0.249846	-0.0623852	-0.113404			Lgi3	3.55522	-0.998002	-1.74201
Arf6	NA	NA	30.8727	30.8727	NA	NA	NA	NA	NA	NA	NA	NA	30.2499	NA	NA	30.2499		Arf6	NA	NA	NA			Arf6
Lyrm4	NA	NA	15.8257	15.8257	NA	16.1012	16.1046	16.1029	NA	15.7398	15.7272	15.7335	15.5938	16.9328	16.9115	16.4794		Lyrm4	0.0250509	-0.0334819	0.0333417	TRUE		Lyrm4	0.277067	-0.576508	0.397971
Tfam	NA	NA	25.799	25.799	NA	NA	NA	NA	NA	NA	NA	NA	30.0671	NA	NA	30.0671		Tfam	NA	NA	NA	TRUE		Tfam
Arhgef7	NA	NA	13.6001	13.6001	NA	NA	NA	NA	NA	NA	NA	NA	17.3259	NA	NA	17.3259		Arhgef7	NA	NA	NA			Arhgef7
Rap1a	NA	NA	31.9747	31.9747	NA	30.7302	31.03	30.8801	NA	32.8935	32.8935	32.8935	30.8879	32.9762	32.9541	32.2727		Rap1a	-0.0502542	0.0911239	0.0636383			Rap1a	-0.821096	1.2406	0.839781
Cdk5	NA	NA	7.08944	7.08944	NA	7.85122	7.34218	7.5967	NA	8.18736	7.82909	8.00823	6.36375	7.05359	6.97969	6.79901		Cdk5	0.0997016	0.0761092	-0.160048			Cdk5	1.36569	1.02164	-2.42221
Ctnnd1	NA	NA	4.97099	4.97099	NA	NA	NA	NA	NA	NA	NA	NA	6.5225	NA	NA	6.5225		Ctnnd1	NA	NA	NA			Ctnnd1
Asrgl1	NA	NA	11.0946	11.0946	NA	8.90787	8.6401	8.77399	NA	11.0917	11.2977	11.1947	10.9135	9.00969	9.73493	9.88604		Asrgl1	-0.338556	0.351506	0.17216			Asrgl1	-5.02537	5.03771	2.42234
Kcna1	NA	NA	11.9828	11.9828	NA	NA	NA	NA	NA	NA	NA	NA	13.0439	NA	NA	13.0439		Kcna1	NA	NA	NA			Kcna1
Hibch	NA	NA	36.2357	36.2357	NA	NA	28.0547	28.0547	NA	NA	NA	NA	31.6692	27.5799	NA	29.6246		Hibch	-0.369167	NA	0.0785505	TRUE		Hibch
Rpl23a	NA	NA	29.2773	29.2773	NA	NA	NA	NA	NA	NA	NA	NA	29.713	NA	NA	29.713		Rpl23a	NA	NA	NA			Rpl23a
Psma3	NA	NA	10.9136	10.9136	NA	NA	NA	NA	NA	NA	NA	NA	11.8565	NA	NA	11.8565		Psma3	NA	NA	NA			Psma3
Nectin1	NA	NA	10.6894	10.6894	NA	NA	10.6188	10.6188	NA	NA	46.6409	46.6409	11.1103	10.5671	10.5417	10.7397		Nectin1	-0.00956149	2.13498	0.0163354			Nectin1	-0.227681	31.0459	0.149971
Mif	NA	NA	12.7698	12.7698	NA	NA	14.6115	14.6115	NA	NA	NA	NA	13.1941	13.5606	NA	13.3773		Mif	0.194371	NA	-0.127316			Mif
Acyp2	NA	NA	8.61255	8.61255	NA	10.0343	9.86496	9.94965	NA	9.66843	9.65941	9.66392	8.33346	8.68499	8.67297	8.56381		Acyp2	0.208205	-0.0420374	-0.216394			Acyp2	2.94798	-0.701272	-3.24389
Ndufb3	NA	NA	24.6421	24.6421	NA	27.8921	27.4759	27.684	NA	27.8329	27.8112	27.822	26.5544	26.6001	26.6517	26.6021		Ndufb3	0.167925	0.00717636	-0.0575138	TRUE		Ndufb3	2.36058	0.0164051	-0.926963
Huwe1	NA	NA	34.0845	34.0845	NA	NA	NA	NA	NA	NA	NA	NA	31.2676	NA	NA	31.2676		Huwe1	NA	NA	NA			Huwe1
Sv2c	NA	NA	44.8843	44.8843	NA	NA	NA	NA	NA	NA	NA	NA	52.7778	NA	NA	52.7778		Sv2c	NA	NA	NA			Sv2c
Psmd5	NA	NA	46.1415	46.1415	NA	NA	NA	NA	NA	NA	NA	NA	42.9327	NA	NA	42.9327		Psmd5	NA	NA	NA			Psmd5
Rpl13	NA	NA	9.24462	9.24462	NA	NA	NA	NA	NA	NA	NA	NA	8.81293	NA	NA	8.81293		Rpl13	NA	NA	NA			Rpl13
Mtnd4	NA	NA	23.915	23.915	NA	26.9789	26.9814	26.9801	NA	26.3392	26.0551	26.1971	26.1967	26.6307	26.6547	26.494		Mtnd4	0.17398	-0.0424904	-0.0262304			Mtnd4	2.44888	-0.707878	-0.470762
Trank1	NA	NA	15.3286	15.3286	NA	NA	NA	NA	NA	NA	14.1288	14.1288	18.1284	NA	18.5656	18.347		Trank1	NA	NA	NA			Trank1
Ubr4	NA	NA	27.4796	27.4796	NA	NA	NA	NA	NA	NA	NA	NA	31.9549	NA	NA	31.9549		Ubr4	NA	NA	NA			Ubr4
Nuggc	NA	NA	12.5771	12.5771	NA	NA	NA	NA	NA	NA	NA	NA	12.3165	NA	NA	12.3165		Nuggc	NA	NA	NA			Nuggc
Mtres1	NA	NA	9.38986	9.38986	NA	NA	9.84497	9.84497	NA	NA	9.87395	9.87395	9.43729	10.5655	10.5553	10.186		Mtres1	0.0682833	0.00423943	0.0491307	TRUE		Mtres1	0.907519	-0.0264237	0.62822
Fabp5	NA	NA	10.4466	10.4466	NA	8.58834	8.67307	8.6307	NA	10.2166	10.2169	10.2167	10.1736	8.26468	8.25819	8.89882		Fabp5	-0.275485	0.24338	0.0441364			Fabp5	-4.10561	3.46093	0.555388
Fabp7	NA	NA	15.6737	15.6737	NA	NA	NA	NA	NA	NA	NA	NA	16.0311	NA	NA	16.0311		Fabp7	NA	NA	NA			Fabp7
Rab22a	NA	NA	15.3413	15.3413	NA	NA	NA	NA	NA	NA	NA	NA	18.0666	NA	NA	18.0666		Rab22a	NA	NA	NA			Rab22a
Pvalb	NA	NA	10.4128	10.4128	NA	NA	NA	NA	NA	NA	10.8319	10.8319	9.89023	NA	10.2333	10.0618		Pvalb	NA	NA	NA			Pvalb
Zfand2b	NA	NA	27.6652	27.6652	NA	NA	NA	NA	NA	NA	NA	NA	26.2977	NA	NA	26.2977		Zfand2b	NA	NA	NA			Zfand2b
Ero1a	NA	NA	26.112	26.112	NA	NA	NA	NA	NA	NA	NA	NA	21.9146	NA	NA	21.9146		Ero1a	NA	NA	NA			Ero1a
Flrt2	NA	NA	36.4346	36.4346	NA	48.5137	48.2572	48.3854	NA	35.5005	NA	35.5005	38.0609	35.6273	NA	36.8441		Flrt2	0.409262	-0.446732	-0.393138			Flrt2	5.87997	-6.60288	-5.82133
Fgg	NA	NA	21.2195	21.2195	NA	NA	NA	NA	NA	NA	NA	NA	21.356	NA	NA	21.356		Fgg	NA	NA	NA			Fgg
Fmn1	NA	NA	23.0779	23.0779	NA	NA	NA	NA	NA	NA	NA	NA	21.4758	NA	NA	21.4758		Fmn1	NA	NA	NA			Fmn1
Pgk2	NA	NA	31.5513	31.5513	NA	NA	NA	NA	NA	NA	NA	NA	36.8218	NA	NA	36.8218		Pgk2	NA	NA	NA			Pgk2
Rmnd5b	NA	NA	23.7354	23.7354	NA	NA	NA	NA	NA	NA	NA	NA	23.6605	NA	NA	23.6605		Rmnd5b	NA	NA	NA			Rmnd5b
Dnase2b	NA	NA	7.98211	7.98211	NA	NA	NA	NA	NA	NA	NA	NA	7.92099	NA	NA	7.92099		Dnase2b	NA	NA	NA			Dnase2b
Eif4b	NA	NA	8.85037	8.85037	NA	NA	NA	NA	NA	NA	NA	NA	8.09553	NA	NA	8.09553		Eif4b	NA	NA	NA			Eif4b
Kdm1b	NA	NA	36.2678	36.2678	NA	NA	NA	NA	NA	NA	NA	NA	37.0641	NA	NA	37.0641		Kdm1b	NA	NA	NA			Kdm1b
Clcn3	NA	NA	18.2272	18.2272	NA	NA	NA	NA	NA	NA	NA	NA	15.097	NA	NA	15.097		Clcn3	NA	NA	NA			Clcn3
Sri	NA	NA	6.66885	6.66885	NA	NA	NA	NA	NA	NA	NA	NA	5.69486	NA	NA	5.69486		Sri	NA	NA	NA			Sri
Il12rb2	NA	NA	8.92778	8.92778	NA	NA	NA	NA	NA	NA	NA	NA	9.18221	NA	NA	9.18221		Il12rb2	NA	NA	NA			Il12rb2
Vps26c	NA	NA	34.3892	34.3892	NA	NA	NA	NA	NA	NA	NA	NA	33.3174	NA	NA	33.3174		Vps26c	NA	NA	NA			Vps26c
Gucy2f	NA	NA	17.3542	17.3542	NA	NA	NA	NA	NA	NA	NA	NA	16.2692	NA	NA	16.2692		Gucy2f	NA	NA	NA			Gucy2f
Cp	NA	NA	10.6725	10.6725	NA	NA	NA	NA	NA	NA	NA	NA	10.6193	NA	NA	10.6193		Cp	NA	NA	NA			Cp
Tubgcp2	NA	NA	25.657	25.657	NA	NA	NA	NA	NA	NA	NA	NA	23.5715	NA	NA	23.5715		Tubgcp2	NA	NA	NA			Tubgcp2
Mmp2	NA	NA	27.5407	27.5407	NA	NA	NA	NA	NA	NA	NA	NA	32.4972	NA	NA	32.4972		Mmp2	NA	NA	NA			Mmp2
Ripor1	NA	NA	29.9126	29.9126	NA	NA	28.5922	28.5922	NA	NA	NA	NA	27.8538	26.9767	NA	27.4153		Ripor1	-0.0651305	NA	-0.0606443			Ripor1
Fbxo2	NA	NA	NA	NA	NA	6.35176	6.765	6.55838	NA	7.44548	7.44355	7.44451	NA	7.15746	6.67701	6.91723		Fbxo2	NA	0.182838	0.0768558			Fbxo2
Pck2	NA	NA	NA	NA	NA	20.4476	20.4512	20.4494	NA	15.5442	15.5377	15.541	NA	15.2645	16.6011	15.9328		Pck2	NA	-0.395979	-0.360058	TRUE		Pck2
Rtn1	NA	NA	NA	NA	NA	4.22675	3.91173	4.06924	NA	4.43568	3.81745	4.12657	NA	3.31161	3.56577	3.43869		Rtn1	NA	0.0201827	-0.2429			Rtn1
Negr1	NA	NA	NA	NA	NA	16.9154	17.072	16.9937	NA	17.9772	22.5563	20.2667	NA	16.3477	16.3191	16.3334		Negr1	NA	0.254115	-0.0571733			Negr1
Map1a	NA	NA	NA	NA	NA	5.51367	5.11813	5.3159	NA	5.4567	5.37721	5.41695	NA	4.77899	4.76996	4.77447		Map1a	NA	0.0271675	-0.154972			Map1a
Cadm1	NA	NA	NA	NA	NA	10.4236	10.4121	10.4179	NA	11.0998	11.4606	11.2802	NA	10.9466	10.8088	10.8777		Cadm1	NA	0.114735	0.0623112			Cadm1
Arfgap1	NA	NA	NA	NA	NA	8.70487	8.70946	8.70717	NA	7.45314	7.46023	7.45668	NA	9.20956	9.15413	9.18184		Arfgap1	NA	-0.223669	0.0765805			Arfgap1
Ina	NA	NA	NA	NA	NA	43.2587	44.4908	43.8748	NA	39.4321	39.697	39.5646	NA	42.5079	42.5438	42.5259		Ina	NA	-0.149183	-0.0450521			Ina
Mtpn	NA	NA	NA	NA	NA	6.22524	6.22723	6.22623	NA	5.22891	5.211	5.21995	NA	6.37964	6.36938	6.37451		Mtpn	NA	-0.254323	0.0339546			Mtpn
Wasf3	NA	NA	NA	NA	NA	16.4202	16.1862	16.3032	NA	14.7669	12.4136	13.5903	NA	15.5414	15.3169	15.4292		Wasf3	NA	-0.26258	-0.0794945			Wasf3
Cd9	NA	NA	NA	NA	NA	39.131	NA	39.131	NA	32.8567	NA	32.8567	NA	NA	NA	NA		Cd9	NA	-0.252124	NA			Cd9
Ywhaq	NA	NA	NA	NA	NA	8.1244	8.04572	8.08506	NA	8.05217	8.05217	8.05217	NA	8.25518	8.2534	8.25429		Ywhaq	NA	-0.00588023	0.0298868			Ywhaq
Septin8	NA	NA	NA	NA	NA	13.5644	13.9641	13.7642	NA	12.6884	14.1494	13.4189	NA	13.483	14.8108	14.1469		Septin8	NA	-0.0366589	0.039561			Septin8
Shank2	NA	NA	NA	NA	NA	6.87502	6.7988	6.83691	NA	6.87702	6.81348	6.84525	NA	6.55593	6.54449	6.55021		Shank2	NA	0.00175906	-0.0618027			Shank2
Ndufs8	NA	NA	NA	NA	NA	20.8434	20.8483	20.8458	NA	22.8113	22.8113	22.8113	NA	22.1832	22.1598	22.1715		Ndufs8	NA	0.129989	0.0889492	TRUE		Ndufs8
Gng3	NA	NA	NA	NA	NA	25.3361	25.3412	25.3386	NA	27.6254	27.6254	27.6254	NA	24.767	24.7417	24.7543		Gng3	NA	0.124658	-0.0336568			Gng3
Samm50	NA	NA	NA	NA	NA	35.7858	35.9154	35.8506	NA	34.1224	34.3757	34.2491	NA	30.5355	32.7603	31.6479		Samm50	NA	-0.0659319	-0.179888	TRUE		Samm50
Fasn	NA	NA	NA	NA	NA	5.06853	5.62851	5.34852	NA	4.98794	5.65649	5.32222	NA	6.5983	6.71488	6.65659		Fasn	NA	-0.00711231	0.315645	TRUE		Fasn
Map4	NA	NA	NA	NA	NA	4.07951	4.07608	4.07779	NA	4.48491	4.46242	4.47367	NA	4.53652	4.93104	4.73378		Map4	NA	0.133669	0.215203			Map4
Cap2	NA	NA	NA	NA	NA	8.37695	8.31914	8.34805	NA	7.75989	7.85884	7.80937	NA	8.04994	8.25866	8.1543		Cap2	NA	-0.0962332	-0.033877			Cap2
Rims1	NA	NA	NA	NA	NA	15.0416	NA	15.0416	NA	12.5199	NA	12.5199	NA	NA	NA	NA		Rims1	NA	-0.264735	NA			Rims1
Prkcg	NA	NA	NA	NA	NA	6.61229	6.51685	6.56457	NA	6.53374	6.40277	6.46826	NA	5.9701	6.09194	6.03102		Prkcg	NA	-0.0213244	-0.122299			Prkcg
Naxe	NA	NA	NA	NA	NA	27.1712	27.3688	27.27	NA	21.5239	21.52	21.5219	NA	21.2585	19.6805	20.4695		Naxe	NA	-0.341506	-0.413836	TRUE		Naxe
Me3	NA	NA	NA	NA	NA	29.0181	29.1874	29.1028	NA	29.5704	29.599	29.5847	NA	30.5446	30.522	30.5333		Me3	NA	0.0236966	0.0692269	TRUE		Me3
Slc25a23	NA	NA	NA	NA	NA	15.2815	NA	15.2815	NA	14.8269	NA	14.8269	NA	NA	NA	NA		Slc25a23	NA	-0.0435703	NA	TRUE		Slc25a23
Rplp0	NA	NA	NA	NA	NA	6.66543	6.66678	6.66611	NA	7.8184	7.78795	7.80317	NA	8.15388	8.16347	8.15868		Rplp0	NA	0.227217	0.291491			Rplp0
Slc8a1	NA	NA	NA	NA	NA	13.4935	NA	13.4935	NA	13.8018	NA	13.8018	NA	NA	NA	NA		Slc8a1	NA	0.0325968	NA			Slc8a1
Prkce	NA	NA	NA	NA	NA	5.69341	5.31535	5.50438	NA	6.13368	5.80189	5.96779	NA	5.72325	5.71661	5.71993		Prkce	NA	0.116616	0.055417			Prkce
Map2k1	NA	NA	NA	NA	NA	7.71592	8.30626	8.01109	NA	7.01821	8.20005	7.60913	NA	9.33246	9.3695	9.35098		Map2k1	NA	-0.0742669	0.223119			Map2k1
Dnajc6	NA	NA	NA	NA	NA	10.3702	11.3951	10.8827	NA	10.6144	10.5403	10.5773	NA	9.61173	8.79915	9.20544		Dnajc6	NA	-0.0410563	-0.241472			Dnajc6
Pura	NA	NA	NA	NA	NA	21.3425	NA	21.3425	NA	22.3226	NA	22.3226	NA	NA	NA	NA		Pura	NA	0.0647722	NA			Pura
Dlg3	NA	NA	NA	NA	NA	6.23288	6.4421	6.33749	NA	5.39169	5.67334	5.53251	NA	5.6292	5.22044	5.42482		Dlg3	NA	-0.195977	-0.224336			Dlg3
Atp2a2	NA	NA	NA	NA	NA	5.55903	5.29329	5.42616	NA	4.16049	4.10779	4.13414	NA	5.14095	5.08523	5.11309		Atp2a2	NA	-0.392345	-0.0857358			Atp2a2
Pdcd6	NA	NA	NA	NA	NA	8.44209	8.50512	8.47361	NA	10.1115	10.1499	10.1307	NA	8.21907	8.21108	8.21508		Pdcd6	NA	0.257686	-0.0447026			Pdcd6
Yars2	NA	NA	NA	NA	NA	11.4287	NA	11.4287	NA	9.90667	NA	9.90667	NA	NA	NA	NA		Yars2	NA	-0.206184	NA	TRUE		Yars2
Cops4	NA	NA	NA	NA	NA	8.25222	NA	8.25222	NA	9.86386	NA	9.86386	NA	NA	NA	NA		Cops4	NA	0.257369	NA			Cops4
Acadm	NA	NA	NA	NA	NA	9.72424	9.84989	9.78707	NA	9.72707	9.71378	9.72043	NA	11.1008	11.1547	11.1277		Acadm	NA	-0.00985647	0.185209	TRUE		Acadm
Hmgcl	NA	NA	NA	NA	NA	16.838	16.8403	16.8392	NA	19.3188	19.2651	19.292	NA	16.5983	16.5742	16.5863		Hmgcl	NA	0.196182	-0.0218301	TRUE		Hmgcl
Vamp1	NA	NA	NA	NA	NA	8.95974	NA	8.95974	NA	9.49434	NA	9.49434	NA	NA	NA	NA		Vamp1	NA	0.083611	NA			Vamp1
Cct7	NA	NA	NA	NA	NA	5.76848	5.77253	5.7705	NA	6.62675	6.58609	6.60642	NA	5.75796	5.77628	5.76712		Cct7	NA	0.195172	-0.000845532			Cct7
Hsbp1	NA	NA	NA	NA	NA	10.3444	10.346	10.3452	NA	10.1591	10.154	10.1566	NA	10.1065	10.1065	10.1065		Hsbp1	NA	-0.0265464	-0.0336727			Hsbp1
Tsfm	NA	NA	NA	NA	NA	15.5786	16.6397	16.1091	NA	16.4973	17.5168	17.0071	NA	17.4532	17.474	17.4636		Tsfm	NA	0.0782553	0.11647	TRUE		Tsfm
Tmod2	NA	NA	NA	NA	NA	12.4043	12.5016	12.4529	NA	12.7063	12.7267	12.7165	NA	10.6333	10.6287	10.631		Tmod2	NA	0.0302126	-0.228206			Tmod2
Itsn1	NA	NA	NA	NA	NA	17.8985	17.1693	17.5339	NA	20.8122	NA	20.8122	NA	17.0897	NA	17.0897		Itsn1	NA	0.247281	-0.0370207			Itsn1
Timm22	NA	NA	NA	NA	NA	23.7928	NA	23.7928	NA	18.6207	NA	18.6207	NA	NA	NA	NA		Timm22	NA	-0.353616	NA	TRUE		Timm22
Csrp1	NA	NA	NA	NA	NA	5.41045	5.41132	5.41089	NA	6.77598	7.60812	7.19205	NA	5.68428	5.62955	5.65692		Csrp1	NA	0.410539	0.0641511			Csrp1
Sars1	NA	NA	NA	NA	NA	4.94383	5.03868	4.99125	NA	4.61596	4.85235	4.73416	NA	4.98322	4.93587	4.95955		Sars1	NA	-0.0762946	-0.00919347			Sars1
Pi4ka	NA	NA	NA	NA	NA	14.9893	NA	14.9893	NA	13.8897	NA	13.8897	NA	NA	NA	NA		Pi4ka	NA	-0.109916	NA			Pi4ka
Hpcal4	NA	NA	NA	NA	NA	4.81776	NA	4.81776	NA	4.02528	4.16315	4.09422	NA	NA	4.50718	4.50718		Hpcal4	NA	-0.234774	-0.0961364			Hpcal4
Gsta4	NA	NA	NA	NA	NA	11.7007	11.7007	11.7007	NA	9.41954	NA	9.41954	NA	10.3623	NA	10.3623		Gsta4	NA	-0.312862	-0.175249			Gsta4
Olfm1	NA	NA	NA	NA	NA	17.2832	NA	17.2832	NA	14.4486	NA	14.4486	NA	NA	NA	NA		Olfm1	NA	-0.258449	NA			Olfm1
Ppp3cb	NA	NA	NA	NA	NA	9.25686	9.53098	9.39392	NA	8.6465	9.24861	8.94755	NA	8.73399	8.73682	8.73541		Ppp3cb	NA	-0.0702342	-0.104852			Ppp3cb
Rock2	NA	NA	NA	NA	NA	5.86358	5.74279	5.80318	NA	6.11939	NA	6.11939	NA	5.61432	NA	5.61432		Rock2	NA	0.0765433	-0.0477341			Rock2
Blmh	NA	NA	NA	NA	NA	9.67938	9.11228	9.39583	NA	8.40818	NA	8.40818	NA	8.26122	NA	8.26122		Blmh	NA	-0.160226	-0.185666			Blmh
Caskin1	NA	NA	NA	NA	NA	16.9969	16.8146	16.9057	NA	18.1775	18.1617	18.1696	NA	15.7288	15.5338	15.6313		Caskin1	NA	0.104013	-0.113074			Caskin1
Map1b	NA	NA	NA	NA	NA	4.59521	NA	4.59521	NA	3.5669	NA	3.5669	NA	NA	NA	NA		Map1b	NA	-0.365458	NA			Map1b
Hspa5	NA	NA	NA	NA	NA	4.67357	4.27839	4.47598	NA	4.78826	4.72371	4.75599	NA	5.13595	4.72684	4.93139		Hspa5	NA	0.0875404	0.139791			Hspa5
Kctd12	NA	NA	NA	NA	NA	10.6666	10.6676	10.6671	NA	8.96346	9.12474	9.0441	NA	10.6419	10.6309	10.6364		Kctd12	NA	-0.238119	-0.00415198			Kctd12
Cask	NA	NA	NA	NA	NA	16.8442	16.8133	16.8287	NA	15.2998	15.3897	15.3447	NA	13.1907	13.1845	13.1876		Cask	NA	-0.133186	-0.351743			Cask
Eef1b	NA	NA	NA	NA	NA	7.39864	7.70969	7.55417	NA	6.68449	6.68741	6.68595	NA	7.13944	7.12699	7.13321		Eef1b	NA	-0.17614	-0.0827207			Eef1b
Dync1i1	NA	NA	NA	NA	NA	4.08874	NA	4.08874	NA	6.68445	6.6661	6.67527	NA	NA	4.17979	4.17979		Dync1i1	NA	0.707171	0.0317764			Dync1i1
Acot7	NA	NA	NA	NA	NA	5.78443	5.78529	5.78486	NA	6.30628	6.30252	6.3044	NA	5.88438	5.84191	5.86314		Acot7	NA	0.124076	0.019392	TRUE		Acot7
Pdcd6ip	NA	NA	NA	NA	NA	6.28442	NA	6.28442	NA	6.14888	NA	6.14888	NA	NA	NA	NA		Pdcd6ip	NA	-0.0314572	NA			Pdcd6ip
Timm29	NA	NA	NA	NA	NA	24.7938	NA	24.7938	NA	28.5526	NA	28.5526	NA	NA	NA	NA		Timm29	NA	0.20364	NA	TRUE		Timm29
Atp2b4	NA	NA	NA	NA	NA	17.6174	17.5656	17.5915	NA	16.6066	16.514	16.5603	NA	16.3297	16.5956	16.4626		Atp2b4	NA	-0.0871473	-0.0956833			Atp2b4
Acot2	NA	NA	NA	NA	NA	24.425	24.4259	24.4254	NA	27.8737	NA	27.8737	NA	21.3088	NA	21.3088		Acot2	NA	0.190523	-0.196936	TRUE		Acot2
Gstp1	NA	NA	NA	NA	NA	15.6718	NA	15.6718	NA	14.5156	16.0722	15.2939	NA	NA	16.2805	16.2805		Gstp1	NA	-0.0352178	0.0549713			Gstp1
Rab7a	NA	NA	NA	NA	NA	5.40051	5.0968	5.24865	NA	4.9194	4.8668	4.8931	NA	5.79969	5.69604	5.74787		Rab7a	NA	-0.101198	0.131079			Rab7a
Chchd6	NA	NA	NA	NA	NA	19.574	19.5779	19.576	NA	16.4573	16.5157	16.4865	NA	17.7134	17.3538	17.5336		Chchd6	NA	-0.247799	-0.158961	TRUE		Chchd6
Nrcam	NA	NA	NA	NA	NA	4.21499	5.02465	4.61982	NA	5.75933	NA	5.75933	NA	6.0411	NA	6.0411		Nrcam	NA	0.318067	0.386977			Nrcam
Erc2	NA	NA	NA	NA	NA	18.2833	NA	18.2833	NA	17.8038	17.2247	17.5142	NA	NA	24.3567	24.3567		Erc2	NA	-0.0620013	0.41379			Erc2
Snph	NA	NA	NA	NA	NA	7.05751	NA	7.05751	NA	4.69122	NA	4.69122	NA	NA	NA	NA		Snph	NA	-0.589195	NA			Snph
Th	NA	NA	NA	NA	NA	16.6187	15.8702	16.2445	NA	16.1589	NA	16.1589	NA	17.6892	NA	17.6892		Th	NA	-0.0076207	0.122917			Th
Gprin1	NA	NA	NA	NA	NA	10.7787	10.8083	10.7935	NA	11.9253	12.0096	11.9675	NA	10.8728	10.8504	10.8616		Gprin1	NA	0.148957	0.0090775			Gprin1
Ndufs7	NA	NA	NA	NA	NA	19.0572	19.0617	19.0595	NA	19.3167	19.3061	19.3114	NA	18.8155	18.7958	18.8057		Ndufs7	NA	0.0189442	-0.01934	TRUE		Ndufs7
Prkar2a	NA	NA	NA	NA	NA	38.7924	39.5804	39.1864	NA	38.5352	38.9365	38.7359	NA	43.844	43.0918	43.4679		Prkar2a	NA	-0.0166833	0.149596			Prkar2a
Grin2b	NA	NA	NA	NA	NA	4.99692	4.89973	4.94832	NA	6.99396	7.61414	7.30405	NA	4.42192	4.89144	4.65668		Grin2b	NA	0.561757	-0.0876381			Grin2b
Sh3gl3	NA	NA	NA	NA	NA	75.9844	76.2746	76.1295	NA	86.3708	87.2926	86.8317	NA	77.8705	81.0241	79.4473		Sh3gl3	NA	0.189767	0.0615431			Sh3gl3
Nipsnap3b	NA	NA	NA	NA	NA	30.5315	NA	30.5315	NA	32.1879	32.1598	32.1739	NA	NA	30.9866	30.9866		Nipsnap3b	NA	0.0755913	0.0213436	TRUE		Nipsnap3b
Abcb8	NA	NA	NA	NA	NA	46.9051	NA	46.9051	NA	44.5362	NA	44.5362	NA	NA	NA	NA		Abcb8	NA	-0.0747671	NA	TRUE		Abcb8
Rab5b	NA	NA	NA	NA	NA	9.20775	NA	9.20775	NA	7.83444	NA	7.83444	NA	NA	NA	NA		Rab5b	NA	-0.233018	NA			Rab5b
Rapgef4	NA	NA	NA	NA	NA	17.2494	13.7522	15.5008	NA	14.5123	14.3608	14.4366	NA	13.6777	13.7388	13.7082		Rapgef4	NA	-0.102618	-0.177301			Rapgef4
Map2	NA	NA	NA	NA	NA	6.49774	6.58523	6.54149	NA	6.60154	6.62142	6.61148	NA	7.38767	6.69778	7.04273		Map2	NA	0.0153537	0.106515			Map2
Ahcyl2	NA	NA	NA	NA	NA	12.6032	12.6831	12.6431	NA	9.8857	9.88198	9.88384	NA	13.1074	13.1005	13.104		Ahcyl2	NA	-0.355212	0.0516484			Ahcyl2
Slc44a1	NA	NA	NA	NA	NA	39.4581	NA	39.4581	NA	40.7823	41.6872	41.2347	NA	NA	43.8086	43.8086		Slc44a1	NA	0.0635393	0.150894			Slc44a1
Cds2	NA	NA	NA	NA	NA	5.09997	5.18149	5.14073	NA	4.75625	4.70465	4.73045	NA	5.39462	5.35731	5.37597		Cds2	NA	-0.119996	0.0645508			Cds2
Synpr	NA	NA	NA	NA	NA	15.252	16.9227	16.0873	NA	17.6839	17.6839	17.6839	NA	12.9072	12.8651	12.8861		Synpr	NA	0.136514	-0.320105			Synpr
Ahcyl1	NA	NA	NA	NA	NA	16.1925	16.2091	16.2008	NA	15.6768	15.6753	15.6761	NA	16.6028	15.2695	15.9361		Ahcyl1	NA	-0.0475016	-0.0237636	TRUE		Ahcyl1
Palm2	NA	NA	NA	NA	NA	19.4717	18.5409	19.0063	NA	18.4794	24.1587	21.319	NA	14.1083	26.8868	20.4976		Palm2	NA	0.165664	0.108975			Palm2
Gja1	NA	NA	NA	NA	NA	8.24928	NA	8.24928	NA	8.27542	NA	8.27542	NA	NA	NA	NA		Gja1	NA	0.004564	NA			Gja1
Phgdh	NA	NA	NA	NA	NA	8.30249	8.86829	8.58539	NA	8.74572	8.75331	8.74952	NA	7.56316	7.40861	7.48589		Phgdh	NA	0.0273193	-0.197711			Phgdh
Anxa7	NA	NA	NA	NA	NA	6.9826	7.01918	7.00089	NA	5.98801	5.98573	5.98687	NA	7.43606	7.40336	7.41971		Anxa7	NA	-0.225736	0.0838255			Anxa7
Cndp2	NA	NA	NA	NA	NA	11.3593	11.5834	11.4713	NA	10.0599	10.0944	10.0771	NA	11.5857	11.6626	11.6242		Cndp2	NA	-0.186945	0.0190968			Cndp2
Aifm1	NA	NA	NA	NA	NA	32.5871	32.6512	32.6192	NA	31.4882	31.1423	31.3153	NA	28.6782	28.6517	28.6649		Aifm1	NA	-0.0588535	-0.186432	TRUE		Aifm1
Dctn1	NA	NA	NA	NA	NA	6.45009	6.50195	6.47602	NA	5.09558	5.07342	5.0845	NA	6.6827	6.31623	6.49947		Dctn1	NA	-0.349001	0.00521456			Dctn1
Rtn3	NA	NA	NA	NA	NA	3.84508	3.85429	3.84968	NA	5.06041	5.26236	5.16139	NA	5.24855	4.99062	5.11958		Rtn3	NA	0.423019	0.411286			Rtn3
Ppfia3	NA	NA	NA	NA	NA	11.935	12.4264	12.1807	NA	11.2694	11.3099	11.2897	NA	10.0485	10.1455	10.097		Ppfia3	NA	-0.109595	-0.270669			Ppfia3
Cacnb4	NA	NA	NA	NA	NA	9.77606	8.57452	9.17529	NA	9.77439	8.74448	9.25944	NA	8.47619	8.56576	8.52097		Cacnb4	NA	0.0131705	-0.106735			Cacnb4
Arhgdia	NA	NA	NA	NA	NA	15.4878	15.4584	15.4731	NA	15.3993	15.2963	15.3478	NA	15.0658	15.0263	15.0461		Arhgdia	NA	-0.0117293	-0.0403742			Arhgdia
Adcy9	NA	NA	NA	NA	NA	11.0625	NA	11.0625	NA	8.27005	8.31482	8.29244	NA	NA	10.6814	10.6814		Adcy9	NA	-0.415816	-0.0505878			Adcy9
Coro1b	NA	NA	NA	NA	NA	18.284	18.2883	18.2861	NA	17.835	17.835	17.835	NA	15.4691	15.4576	15.4634		Coro1b	NA	-0.0360388	-0.241893			Coro1b
Ptpn11	NA	NA	NA	NA	NA	8.7109	8.71227	8.71158	NA	8.31924	8.31197	8.31561	NA	8.45871	8.50773	8.48322		Ptpn11	NA	-0.0671137	-0.0383229			Ptpn11
Cct5	NA	NA	NA	NA	NA	7.95287	8.52223	8.23755	NA	8.22354	NA	8.22354	NA	8.0801	NA	8.0801		Cct5	NA	-0.00245619	-0.0278428			Cct5
Mcu	NA	NA	NA	NA	NA	35.9355	34.3901	35.1628	NA	25.1066	24.4688	24.7877	NA	30.9218	30.002	30.4619		Mcu	NA	-0.504424	-0.207044	TRUE		Mcu
Txnrd2	NA	NA	NA	NA	NA	30.474	31.8998	31.1869	NA	27.692	27.6703	27.6811	NA	31.8203	31.6441	31.7322		Txnrd2	NA	-0.172039	0.025005	TRUE		Txnrd2
Rab18	NA	NA	NA	NA	NA	4.40908	NA	4.40908	NA	4.14512	4.04739	4.09625	NA	NA	4.53582	4.53582		Rab18	NA	-0.106173	0.0408866			Rab18
Bpnt1	NA	NA	NA	NA	NA	18.1706	18.0794	18.125	NA	23.2053	NA	23.2053	NA	22.6782	NA	22.6782		Bpnt1	NA	0.356472	0.323324			Bpnt1
Crkl	NA	NA	NA	NA	NA	6.00483	NA	6.00483	NA	5.31328	NA	5.31328	NA	NA	NA	NA		Crkl	NA	-0.176521	NA			Crkl
Septin11	NA	NA	NA	NA	NA	33.0214	33.0342	33.0278	NA	33.0408	33.4918	33.2663	NA	30.4789	29.863	30.1709		Septin11	NA	0.0103813	-0.130522			Septin11
Bphl	NA	NA	NA	NA	NA	26.9866	26.794	26.8903	NA	28.7956	28.9942	28.8949	NA	23.9778	24.0718	24.0248		Bphl	NA	0.103728	-0.162563	TRUE		Bphl
Ndufc2	NA	NA	NA	NA	NA	29.0549	29.0609	29.0579	NA	28.7264	28.8689	28.7976	NA	28.7846	27.5554	28.17		Ndufc2	NA	-0.0129803	-0.0447721	TRUE		Ndufc2
Slc25a25	NA	NA	NA	NA	NA	10.5433	NA	10.5433	NA	11.5759	NA	11.5759	NA	NA	NA	NA		Slc25a25	NA	0.134794	NA	TRUE		Slc25a25
Pip4k2c	NA	NA	NA	NA	NA	5.84956	NA	5.84956	NA	4.96401	NA	4.96401	NA	NA	NA	NA		Pip4k2c	NA	-0.236821	NA			Pip4k2c
Pdia6	NA	NA	NA	NA	NA	5.70039	NA	5.70039	NA	4.77931	NA	4.77931	NA	NA	NA	NA		Pdia6	NA	-0.25426	NA			Pdia6
Atad3	NA	NA	NA	NA	NA	27.4642	27.7082	27.5862	NA	35.0251	29.2589	32.142	NA	30.6958	24.1198	27.4078		Atad3	NA	0.220515	-0.00935998			Atad3
Shank1	NA	NA	NA	NA	NA	14.6041	14.6596	14.6318	NA	15.1057	15.0928	15.0992	NA	14.5756	14.5587	14.5671		Shank1	NA	0.0453666	-0.00639066			Shank1
Sod2	NA	NA	NA	NA	NA	36.7825	NA	36.7825	NA	36.2543	33.5939	34.9241	NA	NA	30.9059	30.9059		Sod2	NA	-0.0747984	-0.251138	TRUE		Sod2
Otub1	NA	NA	NA	NA	NA	6.44286	6.41676	6.42981	NA	6.51109	6.51591	6.5135	NA	6.1689	6.16045	6.16467		Otub1	NA	0.0186569	-0.0607512			Otub1
Septin2	NA	NA	NA	NA	NA	18.3446	18.3571	18.3509	NA	18.2941	18.2932	18.2937	NA	18.8799	18.858	18.8689		Septin2	NA	-0.00450249	0.0401635			Septin2
Mras	NA	NA	NA	NA	NA	6.10301	6.03167	6.06734	NA	7.00232	NA	7.00232	NA	5.31564	NA	5.31564		Mras	NA	0.206769	-0.190821			Mras
Hebp1	NA	NA	NA	NA	NA	15.3856	15.2768	15.3312	NA	8.33639	8.32413	8.33026	NA	18.6623	18.6393	18.6508		Hebp1	NA	-0.880037	0.282767	TRUE		Hebp1
Gria1	NA	NA	NA	NA	NA	9.8524	NA	9.8524	NA	10.3005	9.29952	9.79999	NA	NA	9.94062	9.94062		Gria1	NA	-0.00769364	0.0128611			Gria1
Pcca	NA	NA	NA	NA	NA	29.8041	26.427	28.1156	NA	29.6734	29.2207	29.4471	NA	25.0866	25.274	25.1803		Pcca	NA	0.0667556	-0.159071	TRUE		Pcca
Rimbp2	NA	NA	NA	NA	NA	20.8879	20.9577	20.9228	NA	20.5905	20.704	20.6472	NA	25.5526	25.4087	25.4806		Rimbp2	NA	-0.0191256	0.284326			Rimbp2
Ivd	NA	NA	NA	NA	NA	15.3916	15.2662	15.3289	NA	16.7366	16.6933	16.7149	NA	15.3827	15.3776	15.3802		Ivd	NA	0.124881	0.00481339	TRUE		Ivd
Ndufab1	NA	NA	NA	NA	NA	21.3788	NA	21.3788	NA	23.1154	NA	23.1154	NA	NA	NA	NA		Ndufab1	NA	0.112671	NA	TRUE		Ndufab1
Nipsnap2	NA	NA	NA	NA	NA	37.6615	NA	37.6615	NA	36.4833	36.4535	36.4684	NA	NA	30.2316	30.2316		Nipsnap2	NA	-0.0464447	-0.317033	TRUE		Nipsnap2
Nsfl1c	NA	NA	NA	NA	NA	6.47004	NA	6.47004	NA	6.80577	NA	6.80577	NA	NA	NA	NA		Nsfl1c	NA	0.0729841	NA			Nsfl1c
Akr1b1	NA	NA	NA	NA	NA	15.1373	15.1789	15.1581	NA	14.1964	14.2514	14.2239	NA	13.1805	13.4161	13.2983		Akr1b1	NA	-0.0917768	-0.188846			Akr1b1
Psmd2	NA	NA	NA	NA	NA	5.08756	NA	5.08756	NA	5.52908	NA	5.52908	NA	NA	NA	NA		Psmd2	NA	0.120066	NA			Psmd2
Stx12	NA	NA	NA	NA	NA	4.76744	4.82471	4.79607	NA	4.35337	NA	4.35337	NA	3.99607	NA	3.99607		Stx12	NA	-0.13972	-0.263271			Stx12
Mtfp1	NA	NA	NA	NA	NA	10.8079	10.9296	10.8687	NA	7.64123	6.938	7.28962	NA	13.6629	13.6577	13.6603		Mtfp1	NA	-0.576266	0.329807	TRUE		Mtfp1
Snx2	NA	NA	NA	NA	NA	13.0905	NA	13.0905	NA	11.1178	NA	11.1178	NA	NA	NA	NA		Snx2	NA	-0.235653	NA			Snx2
Pacs1	NA	NA	NA	NA	NA	11.8975	12.0218	11.9596	NA	11.5082	12.1332	11.8207	NA	9.21783	9.34906	9.28344		Pacs1	NA	-0.0168564	-0.365441			Pacs1
Vapa	NA	NA	NA	NA	NA	6.70065	6.70656	6.70361	NA	6.63015	6.59824	6.6142	NA	4.87529	4.84979	4.86254		Vapa	NA	-0.0193713	-0.463227			Vapa
Pgp	NA	NA	NA	NA	NA	13.1903	NA	13.1903	NA	14.4449	NA	14.4449	NA	NA	NA	NA		Pgp	NA	0.131087	NA			Pgp
Ap2s1	NA	NA	NA	NA	NA	20.7953	21.0079	20.9016	NA	21.4571	21.4208	21.4389	NA	19.9684	18.52	19.2442		Ap2s1	NA	0.0366203	-0.119191			Ap2s1
Eloc	NA	NA	NA	NA	NA	10.9709	NA	10.9709	NA	8.87926	NA	8.87926	NA	NA	NA	NA		Eloc	NA	-0.305165	NA			Eloc
Gk	NA	NA	NA	NA	NA	28.2856	28.4488	28.3672	NA	26.8261	26.819	26.8226	NA	31.0953	31.0815	31.0884		Gk	NA	-0.080775	0.132152			Gk
Acadsb	NA	NA	NA	NA	NA	5.40681	5.65091	5.52886	NA	5.37907	5.32688	5.35298	NA	7.73406	7.00793	7.371		Acadsb	NA	-0.0466413	0.414876	TRUE		Acadsb
Ppp2ca	NA	NA	NA	NA	NA	5.7297	5.77835	5.75403	NA	5.92522	NA	5.92522	NA	6.87736	NA	6.87736		Ppp2ca	NA	0.0422956	0.257281			Ppp2ca
Fkbp1a	NA	NA	NA	NA	NA	8.69837	9.23282	8.9656	NA	7.84204	7.84204	7.84204	NA	10.285	10.2011	10.2431		Fkbp1a	NA	-0.19317	0.192178			Fkbp1a
Dync1li1	NA	NA	NA	NA	NA	7.36069	7.38691	7.3738	NA	6.19196	6.18343	6.1877	NA	3.9089	3.88257	3.89573		Dync1li1	NA	-0.253005	-0.920512			Dync1li1
Pgls	NA	NA	NA	NA	NA	13.7655	13.8039	13.7847	NA	10.377	10.5836	10.4803	NA	13.4287	13.3279	13.3783		Pgls	NA	-0.395389	-0.0431758			Pgls
Acot9	NA	NA	NA	NA	NA	32.4132	32.7922	32.6027	NA	33.2887	33.2747	33.2817	NA	28.5181	28.652	28.585		Acot9	NA	0.0297383	-0.189732	TRUE		Acot9
Zadh2	NA	NA	NA	NA	NA	27.8292	27.6908	27.76	NA	24.02	NA	24.02	NA	28.7812	NA	28.7812		Zadh2	NA	-0.208771	0.0521196	TRUE		Zadh2
Atp6v1e1	NA	NA	NA	NA	NA	10.7378	10.7829	10.7604	NA	10.2429	10.2416	10.2422	NA	9.90551	9.89754	9.90152		Atp6v1e1	NA	-0.0711961	-0.120005			Atp6v1e1
Actr2	NA	NA	NA	NA	NA	16.1254	16.1259	16.1256	NA	19.0096	17.4914	18.2505	NA	18.5483	18.1512	18.3497		Actr2	NA	0.178577	0.186403			Actr2
Cpne5	NA	NA	NA	NA	NA	12.9632	NA	12.9632	NA	12.2174	NA	12.2174	NA	NA	NA	NA		Cpne5	NA	-0.0854909	NA			Cpne5
Prpsap2	NA	NA	NA	NA	NA	9.11105	9.60204	9.35654	NA	7.75428	NA	7.75428	NA	8.07854	NA	8.07854		Prpsap2	NA	-0.270982	-0.211881			Prpsap2
Skt	NA	NA	NA	NA	NA	13.4781	13.1015	13.2898	NA	13.7478	13.7358	13.7418	NA	12.8196	12.8562	12.8379		Skt	NA	0.0482528	-0.0499118			Skt
Cmpk1	NA	NA	NA	NA	NA	10.2257	10.2906	10.2581	NA	10.5053	10.4053	10.4553	NA	11.2763	11.2377	11.257		Cmpk1	NA	0.0274636	0.134053			Cmpk1
Mtx2	NA	NA	NA	NA	NA	18.9965	18.9842	18.9904	NA	17.7429	17.7121	17.7275	NA	17.9733	18.4736	18.2234		Mtx2	NA	-0.0992808	-0.0594732	TRUE		Mtx2
Get3	NA	NA	NA	NA	NA	5.98284	6.17385	6.07834	NA	6.59579	7.0315	6.81364	NA	8.06565	8.04406	8.05485		Get3	NA	0.164749	0.406181			Get3
Map2k4	NA	NA	NA	NA	NA	5.74307	5.66764	5.70535	NA	6.75027	7.05582	6.90305	NA	6.78421	6.75577	6.76999		Map2k4	NA	0.274917	0.246837			Map2k4
Psmb3	NA	NA	NA	NA	NA	7.07076	NA	7.07076	NA	6.65894	NA	6.65894	NA	NA	NA	NA		Psmb3	NA	-0.0865718	NA			Psmb3
Gcdh	NA	NA	NA	NA	NA	13.235	NA	13.235	NA	13.0477	NA	13.0477	NA	NA	NA	NA		Gcdh	NA	-0.0205661	NA	TRUE		Gcdh
Skp1	NA	NA	NA	NA	NA	4.02756	4.01203	4.01979	NA	4.26579	4.23916	4.25248	NA	3.82538	4.12957	3.97747		Skp1	NA	0.0811825	-0.0152692			Skp1
Ass1	NA	NA	NA	NA	NA	9.37917	NA	9.37917	NA	11.2321	NA	11.2321	NA	NA	NA	NA		Ass1	NA	0.260097	NA			Ass1
Idh1	NA	NA	NA	NA	NA	11.4341	11.2492	11.3416	NA	12.1089	12.1898	12.1493	NA	12.1624	12.1496	12.156		Idh1	NA	0.099252	0.10004			Idh1
Bcl2l13	NA	NA	NA	NA	NA	12.0562	12.3106	12.1834	NA	13.7674	13.6739	13.7207	NA	12.4128	12.1127	12.2627		Bcl2l13	NA	0.171434	0.00936551	TRUE		Bcl2l13
Nutf2	NA	NA	NA	NA	NA	13.4394	NA	13.4394	NA	17.3691	NA	17.3691	NA	NA	NA	NA		Nutf2	NA	0.370057	NA			Nutf2
Armc10	NA	NA	NA	NA	NA	18.8674	NA	18.8674	NA	16.1321	NA	16.1321	NA	NA	NA	NA		Armc10	NA	-0.225964	NA	TRUE		Armc10
Clpp	NA	NA	NA	NA	NA	20.8919	20.2922	20.5921	NA	21.7241	18.8063	20.2652	NA	18.2651	18.9824	18.6237		Clpp	NA	-0.0230876	-0.144947	TRUE		Clpp
Pdk1	NA	NA	NA	NA	NA	11.6761	11.5724	11.6242	NA	12.1042	12.0483	12.0763	NA	12.9702	12.9676	12.9689		Pdk1	NA	0.0550438	0.15792	TRUE		Pdk1
Gna13	NA	NA	NA	NA	NA	16.4848	16.4077	16.4462	NA	15.5488	15.0071	15.2779	NA	17.3987	18.0909	17.7448		Gna13	NA	-0.106309	0.109639			Gna13
Rala	NA	NA	NA	NA	NA	37.6482	38.2088	37.9285	NA	35.1995	35.1537	35.1766	NA	41.9138	41.8772	41.8955		Rala	NA	-0.108666	0.143513			Rala
Ccny	NA	NA	NA	NA	NA	14.853	14.5811	14.717	NA	16.1652	NA	16.1652	NA	14.761	NA	14.761		Ccny	NA	0.135402	0.00430721			Ccny
Trnt1	NA	NA	NA	NA	NA	13.7874	NA	13.7874	NA	13.5437	NA	13.5437	NA	NA	NA	NA		Trnt1	NA	-0.02573	NA	TRUE		Trnt1
Arl3	NA	NA	NA	NA	NA	5.65683	5.65714	5.65699	NA	6.17573	6.17447	6.1751	NA	5.01358	5.00805	5.01082		Arl3	NA	0.12643	-0.174988			Arl3
Uqcrq	NA	NA	NA	NA	NA	37.5894	37.5956	37.5925	NA	41.5176	41.4939	41.5058	NA	38.8257	38.785	38.8054		Uqcrq	NA	0.142868	0.0458117	TRUE		Uqcrq
Naxd	NA	NA	NA	NA	NA	21.3755	21.3811	21.3783	NA	20.5575	20.4814	20.5195	NA	21.8213	21.8098	21.8156		Naxd	NA	-0.0591558	0.0292101	TRUE		Naxd
Tcp1	NA	NA	NA	NA	NA	8.17528	NA	8.17528	NA	9.76691	NA	9.76691	NA	NA	NA	NA		Tcp1	NA	0.256634	NA			Tcp1
Diras2	NA	NA	NA	NA	NA	6.24892	NA	6.24892	NA	7.94664	7.94664	7.94664	NA	NA	7.24428	7.24428		Diras2	NA	0.346738	0.213237			Diras2
Prxl2a	NA	NA	NA	NA	NA	7.0015	NA	7.0015	NA	6.55193	5.8993	6.22562	NA	NA	5.99288	5.99288		Prxl2a	NA	-0.169447	-0.224415	TRUE		Prxl2a
Abi1	NA	NA	NA	NA	NA	9.41265	9.56606	9.48935	NA	12.5911	12.6361	12.6136	NA	9.92836	9.63681	9.78259		Abi1	NA	0.410595	0.043906			Abi1
Gsk3b	NA	NA	NA	NA	NA	6.07829	NA	6.07829	NA	6.94647	NA	6.94647	NA	NA	NA	NA		Gsk3b	NA	0.192613	NA			Gsk3b
Dbt	NA	NA	NA	NA	NA	17.6278	17.4562	17.542	NA	18.4722	19.2845	18.8783	NA	19.5403	19.4622	19.5012		Dbt	NA	0.105918	0.152753	TRUE		Dbt
Ggt7	NA	NA	NA	NA	NA	6.18934	6.25563	6.22249	NA	5.91643	NA	5.91643	NA	7.43347	NA	7.43347		Ggt7	NA	-0.072764	0.256545			Ggt7
Abhd10	NA	NA	NA	NA	NA	29.0465	29.6725	29.3595	NA	29.0993	29.2819	29.1906	NA	35.3948	35.2873	35.3411		Abhd10	NA	-0.00832307	0.26752	TRUE		Abhd10
Eif4h	NA	NA	NA	NA	NA	4.70164	4.61615	4.6589	NA	5.0977	5.08727	5.09248	NA	4.86394	4.87326	4.8686		Eif4h	NA	0.128382	0.063519			Eif4h
Dglucy	NA	NA	NA	NA	NA	15.9359	NA	15.9359	NA	15.665	NA	15.665	NA	NA	NA	NA		Dglucy	NA	-0.0247361	NA	TRUE		Dglucy
Psma6	NA	NA	NA	NA	NA	7.27536	7.31212	7.29374	NA	8.701	8.69335	8.69717	NA	8.07037	8.87724	8.47381		Psma6	NA	0.253888	0.216351			Psma6
Atcay	NA	NA	NA	NA	NA	5.80471	5.8071	5.8059	NA	5.25437	5.24808	5.25123	NA	5.76795	5.77812	5.77303		Atcay	NA	-0.144866	-0.00819105			Atcay
Decr1	NA	NA	NA	NA	NA	25.9218	NA	25.9218	NA	27.7407	NA	27.7407	NA	NA	NA	NA		Decr1	NA	0.0978366	NA	TRUE		Decr1
Grm7	NA	NA	NA	NA	NA	9.49443	NA	9.49443	NA	10.1762	NA	10.1762	NA	NA	NA	NA		Grm7	NA	0.10005	NA			Grm7
Ppm1e	NA	NA	NA	NA	NA	7.99254	8.26597	8.12925	NA	7.60121	7.60121	7.60121	NA	8.93793	8.96327	8.9506		Ppm1e	NA	-0.096893	0.138862			Ppm1e
Mapre1	NA	NA	NA	NA	NA	10.7218	NA	10.7218	NA	10.4521	10.4101	10.4311	NA	NA	10.7436	10.7436		Mapre1	NA	-0.0396596	0.00292978			Mapre1
Ndufaf4	NA	NA	NA	NA	NA	23.0413	23.0429	23.0421	NA	25.755	25.7503	25.7526	NA	21.7805	21.7777	21.7791		Ndufaf4	NA	0.160449	-0.0813268	TRUE		Ndufaf4
Fth1	NA	NA	NA	NA	NA	7.21088	NA	7.21088	NA	5.89496	NA	5.89496	NA	NA	NA	NA		Fth1	NA	-0.290693	NA	TRUE		Fth1
Gmfb	NA	NA	NA	NA	NA	10.6424	10.6437	10.6431	NA	9.49804	9.49525	9.49664	NA	13.2889	13.2813	13.2851		Gmfb	NA	-0.164423	0.319899			Gmfb
Opalin	NA	NA	NA	NA	NA	37.472	37.099	37.2855	NA	34.2177	33.905	34.0614	NA	41.7516	41.7269	41.7393		Opalin	NA	-0.130478	0.162791			Opalin
Rab21	NA	NA	NA	NA	NA	5.03127	5.22322	5.12725	NA	4.76414	4.83685	4.80049	NA	5.62378	5.29148	5.45763		Rab21	NA	-0.0950021	0.0900897			Rab21
Armc1	NA	NA	NA	NA	NA	6.50554	NA	6.50554	NA	5.74927	5.91024	5.82975	NA	NA	5.32759	5.32759		Armc1	NA	-0.158234	-0.288187			Armc1
Mrpl12	NA	NA	NA	NA	NA	10.1434	10.1465	10.1449	NA	9.68627	9.77104	9.72865	NA	9.10749	9.72944	9.41847		Mrpl12	NA	-0.0604489	-0.107197	TRUE		Mrpl12
Atp6ap1	NA	NA	NA	NA	NA	20.0133	NA	20.0133	NA	20.6115	NA	20.6115	NA	NA	NA	NA		Atp6ap1	NA	0.0424902	NA			Atp6ap1
Cops2	NA	NA	NA	NA	NA	10.2524	10.4258	10.3391	NA	10.1745	11.0476	10.6111	NA	10.311	10.2314	10.2712		Cops2	NA	0.0374602	-0.00950112			Cops2
Igsf21	NA	NA	NA	NA	NA	12.4254	NA	12.4254	NA	15.3336	15.2417	15.2877	NA	NA	9.72359	9.72359		Igsf21	NA	0.299077	-0.353729			Igsf21
Gpd1	NA	NA	NA	NA	NA	9.88661	9.79278	9.83969	NA	9.75156	9.75926	9.75541	NA	9.85539	9.85044	9.85292		Gpd1	NA	-0.0124114	0.00193708			Gpd1
Twf1	NA	NA	NA	NA	NA	7.03949	NA	7.03949	NA	7.24648	7.31908	7.28278	NA	NA	8.50884	8.50884		Twf1	NA	0.0490185	0.273491			Twf1
Ppm1a	NA	NA	NA	NA	NA	5.528	NA	5.528	NA	5.83988	NA	5.83988	NA	NA	NA	NA		Ppm1a	NA	0.0791809	NA			Ppm1a
Ndufa7	NA	NA	NA	NA	NA	13.9968	NA	13.9968	NA	13.3107	NA	13.3107	NA	NA	NA	NA		Ndufa7	NA	-0.0725092	NA	TRUE		Ndufa7
Slc9a3r1	NA	NA	NA	NA	NA	13.848	NA	13.848	NA	13.1484	NA	13.1484	NA	NA	NA	NA		Slc9a3r1	NA	-0.0747983	NA			Slc9a3r1
Gng10	NA	NA	NA	NA	NA	30.5132	NA	30.5132	NA	27.3605	NA	27.3605	NA	NA	NA	NA		Gng10	NA	-0.15734	NA			Gng10
Nckipsd	NA	NA	NA	NA	NA	9.86938	11.3018	10.5856	NA	10.028	10.325	10.1765	NA	7.36036	7.35773	7.35905		Nckipsd	NA	-0.0568581	-0.52451			Nckipsd
Arf5	NA	NA	NA	NA	NA	11.5792	NA	11.5792	NA	9.86463	NA	9.86463	NA	NA	NA	NA		Arf5	NA	-0.231194	NA	TRUE		Arf5
Pafah1b1	NA	NA	NA	NA	NA	2.55418	NA	2.55418	NA	2.72264	2.72442	2.72353	NA	NA	2.86603	2.86603		Pafah1b1	NA	0.0926205	0.166194			Pafah1b1
Rps13	NA	NA	NA	NA	NA	8.30429	7.98296	8.14362	NA	9.16844	9.16654	9.16749	NA	8.29654	8.5175	8.40702		Rps13	NA	0.170856	0.0459245			Rps13
Tsg101	NA	NA	NA	NA	NA	9.78009	NA	9.78009	NA	9.28895	NA	9.28895	NA	NA	NA	NA		Tsg101	NA	-0.0743331	NA			Tsg101
Acaca	NA	NA	NA	NA	NA	24.7798	22.6125	23.6961	NA	30.3506	28.7211	29.5358	NA	24.784	23.4356	24.1098		Acaca	NA	0.317815	0.0249684	TRUE		Acaca
Rftn2	NA	NA	NA	NA	NA	12.3819	NA	12.3819	NA	6.97186	NA	6.97186	NA	NA	NA	NA		Rftn2	NA	-0.828616	NA			Rftn2
Rpl4	NA	NA	NA	NA	NA	8.74647	NA	8.74647	NA	8.88171	NA	8.88171	NA	NA	NA	NA		Rpl4	NA	0.0221356	NA			Rpl4
Ptpn9	NA	NA	NA	NA	NA	16.2324	NA	16.2324	NA	15.1662	NA	15.1662	NA	NA	NA	NA		Ptpn9	NA	-0.0980198	NA			Ptpn9
Atp5mj	NA	NA	NA	NA	NA	27.176	27.3263	27.2512	NA	24.7489	24.944	24.8465	NA	25.5698	25.5568	25.5633		Atp5mj	NA	-0.133277	-0.092245			Atp5mj
Mtor	NA	NA	NA	NA	NA	19.5055	NA	19.5055	NA	20.3374	NA	20.3374	NA	NA	NA	NA		Mtor	NA	0.0602544	NA			Mtor
Chchd4	NA	NA	NA	NA	NA	11.0116	NA	11.0116	NA	9.85335	NA	9.85335	NA	NA	NA	NA		Chchd4	NA	-0.160333	NA	TRUE		Chchd4
Psmb6	NA	NA	NA	NA	NA	8.29756	8.0226	8.16008	NA	9.18699	9.18984	9.18841	NA	8.81481	8.7996	8.80721		Psmb6	NA	0.171232	0.110101			Psmb6
Avl9	NA	NA	NA	NA	NA	10.5315	NA	10.5315	NA	9.60282	9.59765	9.60024	NA	NA	11.3966	11.3966		Avl9	NA	-0.133572	0.113894			Avl9
Gls2	NA	NA	NA	NA	NA	17.3993	17.3562	17.3777	NA	21.2084	NA	21.2084	NA	14.135	NA	14.135		Gls2	NA	0.287399	-0.297967	TRUE		Gls2
Wdr77	NA	NA	NA	NA	NA	25.085	NA	25.085	NA	26.0484	NA	26.0484	NA	NA	NA	NA		Wdr77	NA	0.0543694	NA			Wdr77
Arpc3	NA	NA	NA	NA	NA	13.8843	NA	13.8843	NA	14.2715	14.2671	14.2693	NA	NA	14.3749	14.3749		Arpc3	NA	0.0394552	0.0500892			Arpc3
Gpx4	NA	NA	NA	NA	NA	16.6337	15.4814	16.0576	NA	16.0548	15.9707	16.0127	NA	15.8408	16.0407	15.9408		Gpx4	NA	-0.00403261	-0.0105325	TRUE		Gpx4
Eef1g	NA	NA	NA	NA	NA	11.3313	NA	11.3313	NA	12.2026	NA	12.2026	NA	NA	NA	NA		Eef1g	NA	0.106879	NA			Eef1g
Gng13	NA	NA	NA	NA	NA	22.5535	23.0536	22.8036	NA	23.1528	23.4243	23.2885	NA	22.0065	22.0788	22.0427		Gng13	NA	0.0303607	-0.0489611			Gng13
Pik3c3	NA	NA	NA	NA	NA	44.9549	44.9753	44.9651	NA	48.3188	48.279	48.2989	NA	38.6718	38.4756	38.5737		Pik3c3	NA	0.103185	-0.22119			Pik3c3
Pdk3	NA	NA	NA	NA	NA	13.9469	13.9986	13.9728	NA	13.2114	13.203	13.2072	NA	16.7007	16.6894	16.695		Pdk3	NA	-0.0812912	0.256802	TRUE		Pdk3
Prkacb	NA	NA	NA	NA	NA	10.6331	NA	10.6331	NA	11.618	11.1853	11.4016	NA	NA	8.60474	8.60474		Prkacb	NA	0.100676	-0.305359			Prkacb
Mtmr1	NA	NA	NA	NA	NA	15.7851	NA	15.7851	NA	16.4342	NA	16.4342	NA	NA	NA	NA		Mtmr1	NA	0.0581424	NA			Mtmr1
Ndufaf2	NA	NA	NA	NA	NA	12.3914	NA	12.3914	NA	10.2429	NA	10.2429	NA	NA	NA	NA		Ndufaf2	NA	-0.274714	NA	TRUE		Ndufaf2
Smg1	NA	NA	NA	NA	NA	8.71896	NA	8.71896	NA	6.2337	NA	6.2337	NA	NA	NA	NA		Smg1	NA	-0.484068	NA			Smg1
Kras	NA	NA	NA	NA	NA	17.8908	NA	17.8908	NA	20.156	NA	20.156	NA	NA	NA	NA		Kras	NA	0.171994	NA			Kras
Taldo1	NA	NA	NA	NA	NA	13.5138	NA	13.5138	NA	11.0989	NA	11.0989	NA	NA	NA	NA		Taldo1	NA	-0.284009	NA			Taldo1
Cox7c	NA	NA	NA	NA	NA	20.0838	NA	20.0838	NA	22.4051	22.3882	22.3966	NA	NA	19.2099	19.2099		Cox7c	NA	0.15725	-0.0641822	TRUE		Cox7c
Ascc3	NA	NA	NA	NA	NA	11.8565	11.7034	11.7799	NA	11.7521	NA	11.7521	NA	10.7971	NA	10.7971		Ascc3	NA	-0.00341201	-0.125685			Ascc3
Gpr37l1	NA	NA	NA	NA	NA	11.0354	11.0367	11.0361	NA	10.6905	10.6905	10.6905	NA	10.235	10.2261	10.2306		Gpr37l1	NA	-0.0458937	-0.109334			Gpr37l1
Cuta	NA	NA	NA	NA	NA	11.0079	11.0242	11.016	NA	12.9415	12.9355	12.9385	NA	10.9053	10.9269	10.9161		Cuta	NA	0.232071	-0.0131479			Cuta
Capn5	NA	NA	NA	NA	NA	7.96384	NA	7.96384	NA	8.05963	NA	8.05963	NA	NA	NA	NA		Capn5	NA	0.0172487	NA			Capn5
Gpx1	NA	NA	NA	NA	NA	18.6632	NA	18.6632	NA	19.0144	18.8222	18.9183	NA	NA	14.8209	14.8209		Gpx1	NA	0.0195845	-0.332564	TRUE		Gpx1
Cox6a1	NA	NA	NA	NA	NA	16.3382	18.7609	17.5495	NA	18.2072	18.19	18.1986	NA	15.0737	15.9363	15.505		Cox6a1	NA	0.0523961	-0.178703	TRUE		Cox6a1
Fabp3	NA	NA	NA	NA	NA	4.74842	NA	4.74842	NA	17.2223	17.208	17.2151	NA	NA	14.8182	14.8182		Fabp3	NA	1.85816	1.64186			Fabp3
Eef1d	NA	NA	NA	NA	NA	9.60609	NA	9.60609	NA	10.1644	10.1785	10.1715	NA	NA	8.22095	8.22095		Eef1d	NA	0.0825044	-0.224645			Eef1d
Coa7	NA	NA	NA	NA	NA	12.7089	NA	12.7089	NA	9.22468	NA	9.22468	NA	NA	NA	NA		Coa7	NA	-0.462265	NA	TRUE		Coa7
Svip	NA	NA	NA	NA	NA	19.4667	NA	19.4667	NA	21.6891	21.6711	21.6801	NA	NA	21.9971	21.9971		Svip	NA	0.155366	0.176303			Svip
Sulf2	NA	NA	NA	NA	NA	17.8207	17.9292	17.8749	NA	17.7847	NA	17.7847	NA	17.6858	NA	17.6858		Sulf2	NA	-0.00729944	-0.0153508			Sulf2
Krt17	NA	NA	NA	NA	NA	24.2306	24.8472	24.5389	NA	24.2682	NA	24.2682	NA	29.8198	NA	29.8198		Krt17	NA	-0.016002	0.281201			Krt17
Usp15	NA	NA	NA	NA	NA	33.8608	NA	33.8608	NA	37.2679	NA	37.2679	NA	NA	NA	NA		Usp15	NA	0.138318	NA			Usp15
Slc9a1	NA	NA	NA	NA	NA	16.2378	NA	16.2378	NA	15.18	NA	15.18	NA	NA	NA	NA		Slc9a1	NA	-0.0971839	NA			Slc9a1
Slc6a7	NA	NA	NA	NA	NA	16.2157	NA	16.2157	NA	17.0437	NA	17.0437	NA	NA	NA	NA		Slc6a7	NA	0.0718429	NA			Slc6a7
Rad51c	NA	NA	NA	NA	NA	26.8331	NA	26.8331	NA	31.0312	NA	31.0312	NA	NA	NA	NA		Rad51c	NA	0.209707	NA			Rad51c
Dapk1	NA	NA	NA	NA	NA	7.52789	7.53143	7.52966	NA	7.07791	NA	7.07791	NA	7.86874	NA	7.86874		Dapk1	NA	-0.0892604	0.0635484			Dapk1
Tubb6	NA	NA	NA	NA	NA	62.8253	NA	62.8253	NA	59.3907	NA	59.3907	NA	NA	NA	NA		Tubb6	NA	-0.081107	NA			Tubb6
Pgam5	NA	NA	NA	NA	NA	15.6026	15.668	15.6353	NA	13.6972	NA	13.6972	NA	14.769	NA	14.769		Pgam5	NA	-0.190922	-0.0822315	TRUE		Pgam5
Ndufb2	NA	NA	NA	NA	NA	31.3303	31.3378	31.334	NA	37.406	37.406	37.406	NA	28.3311	28.3061	28.3186		Ndufb2	NA	0.255539	-0.145982	TRUE		Ndufb2
Fsip2	NA	NA	NA	NA	NA	15.3063	NA	15.3063	NA	15.2468	NA	15.2468	NA	NA	NA	NA		Fsip2	NA	-0.00562589	NA			Fsip2
Macroh2a1	NA	NA	NA	NA	NA	31.8682	NA	31.8682	NA	35.0117	NA	35.0117	NA	NA	NA	NA		Macroh2a1	NA	0.135718	NA			Macroh2a1
Polr2e	NA	NA	NA	NA	NA	18.3049	NA	18.3049	NA	15.3991	NA	15.3991	NA	NA	NA	NA		Polr2e	NA	-0.249386	NA			Polr2e
Atg2a	NA	NA	NA	NA	NA	43.0735	43.5374	43.3054	NA	44.097	NA	44.097	NA	38.1612	NA	38.1612		Atg2a	NA	0.0261328	-0.182441			Atg2a
Has1	NA	NA	NA	NA	NA	7.36646	NA	7.36646	NA	6.95285	NA	6.95285	NA	NA	NA	NA		Has1	NA	-0.0833661	NA			Has1
Pkd2l1	NA	NA	NA	NA	NA	40.3599	NA	40.3599	NA	39.1212	NA	39.1212	NA	NA	NA	NA		Pkd2l1	NA	-0.0449694	NA			Pkd2l1
Atp11a	NA	NA	NA	NA	NA	39.3258	39.5521	39.4389	NA	38.3673	NA	38.3673	NA	37.8625	NA	37.8625		Atp11a	NA	-0.0397425	-0.0588511			Atp11a
Smarcd1	NA	NA	NA	NA	NA	7.17114	NA	7.17114	NA	29.867	NA	29.867	NA	NA	NA	NA		Smarcd1	NA	2.05828	NA			Smarcd1
Slc30a7	NA	NA	NA	NA	NA	16.2492	NA	16.2492	NA	15.7411	NA	15.7411	NA	NA	NA	NA		Slc30a7	NA	-0.0458351	NA			Slc30a7
Aspscr1	NA	NA	NA	NA	NA	19.5618	NA	19.5618	NA	18.2906	18.8163	18.5534	NA	NA	21.6366	21.6366		Aspscr1	NA	-0.0763547	0.145434			Aspscr1
Meioc	NA	NA	NA	NA	NA	13.1748	13.474	13.3244	NA	12.024	12.0149	12.0194	NA	13.9879	14.0155	14.0017		Meioc	NA	-0.148707	0.0715266			Meioc
Farp2	NA	NA	NA	NA	NA	38.1844	NA	38.1844	NA	39.581	NA	39.581	NA	NA	NA	NA		Farp2	NA	0.0518251	NA			Farp2
Shroom4	NA	NA	NA	NA	NA	15.8507	NA	15.8507	NA	16.2467	NA	16.2467	NA	NA	NA	NA		Shroom4	NA	0.0355969	NA			Shroom4
C5	NA	NA	NA	NA	NA	26.6767	NA	26.6767	NA	24.744	24.744	24.744	NA	NA	22.9615	22.9615		C5	NA	-0.1085	-0.21636			C5
Lamb3	NA	NA	NA	NA	NA	25.2246	NA	25.2246	NA	25.693	NA	25.693	NA	NA	NA	NA		Lamb3	NA	0.0265423	NA			Lamb3
Pax8	NA	NA	NA	NA	NA	16.1305	NA	16.1305	NA	23.0025	NA	23.0025	NA	NA	NA	NA		Pax8	NA	0.511998	NA			Pax8
Wdr12	NA	NA	NA	NA	NA	33.1846	NA	33.1846	NA	33.3979	33.6786	33.5383	NA	NA	28.293	28.293		Wdr12	NA	0.0152934	-0.23007			Wdr12
Hook2	NA	NA	NA	NA	NA	26.1456	NA	26.1456	NA	24.2388	24.2388	24.2388	NA	NA	22.6868	22.6868		Hook2	NA	-0.10925	-0.204712			Hook2
Pcmt1	NA	NA	NA	NA	NA	NA	11.701	11.701	NA	NA	NA	NA	NA	12.0052	NA	12.0052		Pcmt1	NA	NA	0.0370328			Pcmt1
Ppa2	NA	NA	NA	NA	NA	NA	25.8338	25.8338	NA	NA	18.2509	18.2509	NA	24.5265	24.5109	24.5187		Ppa2	NA	-0.501294	-0.0753784	TRUE		Ppa2
Timm50	NA	NA	NA	NA	NA	NA	11.7019	11.7019	NA	NA	NA	NA	NA	9.27698	NA	9.27698		Timm50	NA	NA	-0.335021	TRUE		Timm50
Atic	NA	NA	NA	NA	NA	NA	9.51459	9.51459	NA	NA	NA	NA	NA	10.1689	NA	10.1689		Atic	NA	NA	0.0959541			Atic
Ptprd	NA	NA	NA	NA	NA	NA	5.15017	5.15017	NA	NA	NA	NA	NA	5.27711	NA	5.27711		Ptprd	NA	NA	0.035128			Ptprd
Psma2	NA	NA	NA	NA	NA	NA	9.1843	9.1843	NA	NA	11.2601	11.2601	NA	7.22553	6.97973	7.10263		Psma2	NA	0.293982	-0.370816			Psma2
Psap	NA	NA	NA	NA	NA	NA	7.56713	7.56713	NA	NA	NA	NA	NA	7.30307	NA	7.30307		Psap	NA	NA	-0.0512435			Psap
Cd81	NA	NA	NA	NA	NA	NA	19.3746	19.3746	NA	NA	NA	NA	NA	17.7433	NA	17.7433		Cd81	NA	NA	-0.12689			Cd81
Pmpca	NA	NA	NA	NA	NA	NA	8.04385	8.04385	NA	NA	NA	NA	NA	8.43506	NA	8.43506		Pmpca	NA	NA	0.0685117	TRUE		Pmpca
Scn2b	NA	NA	NA	NA	NA	NA	6.0773	6.0773	NA	NA	NA	NA	NA	7.26805	NA	7.26805		Scn2b	NA	NA	0.258138			Scn2b
Acadvl	NA	NA	NA	NA	NA	NA	10.6915	10.6915	NA	NA	NA	NA	NA	9.28681	NA	9.28681		Acadvl	NA	NA	-0.203211	TRUE		Acadvl
Ppa1	NA	NA	NA	NA	NA	NA	6.22213	6.22213	NA	NA	NA	NA	NA	6.14157	NA	6.14157		Ppa1	NA	NA	-0.0188021			Ppa1
Napa	NA	NA	NA	NA	NA	NA	5.32551	5.32551	NA	NA	NA	NA	NA	5.60988	NA	5.60988		Napa	NA	NA	0.07505			Napa
Dpysl5	NA	NA	NA	NA	NA	NA	70.8228	70.8228	NA	NA	NA	NA	NA	74.5298	NA	74.5298		Dpysl5	NA	NA	0.073602			Dpysl5
Dhrs1	NA	NA	NA	NA	NA	NA	16.9997	16.9997	NA	NA	NA	NA	NA	16.1659	NA	16.1659		Dhrs1	NA	NA	-0.0725527	TRUE		Dhrs1
Nrxn3	NA	NA	NA	NA	NA	NA	8.19382	8.19382	NA	NA	5.30518	5.30518	NA	8.119	7.5701	7.84455		Nrxn3	NA	-0.627134	-0.0628455			Nrxn3
Ptges3	NA	NA	NA	NA	NA	NA	7.30976	7.30976	NA	NA	NA	NA	NA	7.49367	NA	7.49367		Ptges3	NA	NA	0.0358488			Ptges3
Adam11	NA	NA	NA	NA	NA	NA	14.6499	14.6499	NA	NA	17.7276	17.7276	NA	13.3912	13.2737	13.3325		Adam11	NA	0.275101	-0.13595			Adam11
Syt2	NA	NA	NA	NA	NA	NA	8.88897	8.88897	NA	NA	6.63283	6.63283	NA	10.753	10.7282	10.7406		Syt2	NA	-0.422393	0.272987			Syt2
Arpc5l	NA	NA	NA	NA	NA	NA	20.6298	20.6298	NA	NA	NA	NA	NA	18.9531	NA	18.9531		Arpc5l	NA	NA	-0.122298			Arpc5l
Tpd52l2	NA	NA	NA	NA	NA	NA	9.29083	9.29083	NA	NA	NA	NA	NA	8.099	NA	8.099		Tpd52l2	NA	NA	-0.198064			Tpd52l2
Prkcb	NA	NA	NA	NA	NA	NA	6.74695	6.74695	NA	NA	5.99486	5.99486	NA	5.67034	5.70109	5.68571		Prkcb	NA	-0.170509	-0.246894			Prkcb
Glod4	NA	NA	NA	NA	NA	NA	14.3551	14.3551	NA	NA	14.8682	14.8682	NA	14.331	13.9379	14.1345		Glod4	NA	0.0506668	-0.0223449	TRUE		Glod4
Stx7	NA	NA	NA	NA	NA	NA	6.81283	6.81283	NA	NA	NA	NA	NA	5.96437	NA	5.96437		Stx7	NA	NA	-0.191884			Stx7
Kctd16	NA	NA	NA	NA	NA	NA	11.2519	11.2519	NA	NA	15.5096	15.5096	NA	13.6444	13.078	13.3612		Kctd16	NA	0.462992	0.247881			Kctd16
Efr3b	NA	NA	NA	NA	NA	NA	10.8186	10.8186	NA	NA	10.1787	10.1787	NA	8.73635	8.67629	8.70632		Efr3b	NA	-0.0879595	-0.313384			Efr3b
Rufy3	NA	NA	NA	NA	NA	NA	3.25747	3.25747	NA	NA	NA	NA	NA	3.61855	NA	3.61855		Rufy3	NA	NA	0.151657			Rufy3
Map1lc3a	NA	NA	NA	NA	NA	NA	4.72161	4.72161	NA	NA	NA	NA	NA	4.05437	NA	4.05437		Map1lc3a	NA	NA	-0.219802			Map1lc3a
Slc6a1	NA	NA	NA	NA	NA	NA	10.7462	10.7462	NA	NA	NA	NA	NA	9.2242	NA	9.2242		Slc6a1	NA	NA	-0.220327			Slc6a1
Cacng3	NA	NA	NA	NA	NA	NA	21.8193	21.8193	NA	NA	NA	NA	NA	27.0479	NA	27.0479		Cacng3	NA	NA	0.309909			Cacng3
Dynlrb1	NA	NA	NA	NA	NA	NA	4.16652	4.16652	NA	NA	4.07452	4.07452	NA	4.44945	4.43353	4.44149		Dynlrb1	NA	-0.0322118	0.0922014			Dynlrb1
Ap3m2	NA	NA	NA	NA	NA	NA	8.22726	8.22726	NA	NA	8.73019	8.73019	NA	7.38261	7.37325	7.37793		Ap3m2	NA	0.0856019	-0.157196			Ap3m2
Atp5f1d	NA	NA	NA	NA	NA	NA	37.5721	37.5721	NA	NA	NA	NA	NA	34.3086	NA	34.3086		Atp5f1d	NA	NA	-0.13109			Atp5f1d
Grpel1	NA	NA	NA	NA	NA	NA	8.50149	8.50149	NA	NA	NA	NA	NA	10.5972	NA	10.5972		Grpel1	NA	NA	0.317891	TRUE		Grpel1
Psmb2	NA	NA	NA	NA	NA	NA	6.99652	6.99652	NA	NA	NA	NA	NA	6.38539	NA	6.38539		Psmb2	NA	NA	-0.131862			Psmb2
Psmb7	NA	NA	NA	NA	NA	NA	7.49785	7.49785	NA	NA	7.84291	7.84291	NA	6.92532	6.9204	6.92286		Psmb7	NA	0.0649114	-0.115109			Psmb7
Fgd5	NA	NA	NA	NA	NA	NA	22.8505	22.8505	NA	NA	NA	NA	NA	15.968	NA	15.968		Fgd5	NA	NA	-0.517041			Fgd5
Mcm4	NA	NA	NA	NA	NA	NA	34.3131	34.3131	NA	NA	NA	NA	NA	23.9192	NA	23.9192		Mcm4	NA	NA	-0.520592			Mcm4
Gucy2g	NA	NA	NA	NA	NA	NA	10.4167	10.4167	NA	NA	NA	NA	NA	9.66039	NA	9.66039		Gucy2g	NA	NA	-0.108749			Gucy2g
Rad54b	NA	NA	NA	NA	NA	NA	16.3848	16.3848	NA	NA	14.5935	14.5935	NA	15.7338	15.6833	15.7086		Rad54b	NA	-0.167038	-0.0608095			Rad54b
Abhd12	NA	NA	NA	NA	NA	NA	10.0768	10.0768	NA	NA	9.69229	9.69229	NA	9.9362	9.91328	9.92474		Abhd12	NA	-0.0561232	-0.0219306			Abhd12
Wnk2	NA	NA	NA	NA	NA	NA	12.2961	12.2961	NA	NA	NA	NA	NA	13.1341	NA	13.1341		Wnk2	NA	NA	0.0951146			Wnk2
Dsp	NA	NA	NA	NA	NA	NA	21.4235	21.4235	NA	NA	NA	NA	NA	18.876	NA	18.876		Dsp	NA	NA	-0.182642			Dsp
Dag1	NA	NA	NA	NA	NA	NA	10.3277	10.3277	NA	NA	NA	NA	NA	9.09194	NA	9.09194		Dag1	NA	NA	-0.183862			Dag1
Nnt	NA	NA	NA	NA	NA	NA	31.7319	31.7319	NA	NA	16.9893	16.9893	NA	29.5512	30.5677	30.0595		Nnt	NA	-0.901305	-0.0781156	TRUE		Nnt
Obscn	NA	NA	NA	NA	NA	NA	12.5231	12.5231	NA	NA	NA	NA	NA	13.0206	NA	13.0206		Obscn	NA	NA	0.056204			Obscn
Serpina3b	NA	NA	NA	NA	NA	NA	13.3696	13.3696	NA	NA	11.9645	11.9645	NA	16.9432	16.9787	16.961		Serpina3b	NA	-0.160194	0.343261			Serpina3b
Slc6a15	NA	NA	NA	NA	NA	NA	27.6431	27.6431	NA	NA	NA	NA	NA	27.6042	NA	27.6042		Slc6a15	NA	NA	-0.00203212			Slc6a15
Nxnl2	NA	NA	NA	NA	NA	NA	12.0185	12.0185	NA	NA	NA	NA	NA	9.88859	NA	9.88859		Nxnl2	NA	NA	-0.281419			Nxnl2
Tspan2	NA	NA	NA	NA	NA	NA	NA	NA	NA	NA	96.7647	96.7647	NA	NA	105.415	105.415		Tspan2	NA	NA	NA			Tspan2
Ppp5c	NA	NA	NA	NA	NA	NA	NA	NA	NA	NA	8.90801	8.90801	NA	NA	9.37251	9.37251		Ppp5c	NA	NA	NA			Ppp5c
Cyb5r1	NA	NA	NA	NA	NA	NA	NA	NA	NA	NA	27.1367	27.1367	NA	NA	19.3195	19.3195		Cyb5r1	NA	NA	NA			Cyb5r1
Psmb4	NA	NA	NA	NA	NA	NA	NA	NA	NA	NA	9.44017	9.44017	NA	NA	8.98361	8.98361		Psmb4	NA	NA	NA			Psmb4
Pin1	NA	NA	NA	NA	NA	NA	NA	NA	NA	NA	8.94199	8.94199	NA	NA	9.40376	9.40376		Pin1	NA	NA	NA			Pin1
Mog	NA	NA	NA	NA	NA	NA	NA	NA	NA	NA	137.09	137.09	NA	NA	119.824	119.824		Mog	NA	NA	NA			Mog
Lta4h	NA	NA	NA	NA	NA	NA	NA	NA	NA	NA	16.4501	16.4501	NA	NA	13.8764	13.8764		Lta4h	NA	NA	NA			Lta4h
Mapre2	NA	NA	NA	NA	NA	NA	NA	NA	NA	NA	11.6039	11.6039	NA	NA	10.1915	10.1915		Mapre2	NA	NA	NA			Mapre2
Dmac2l	NA	NA	NA	NA	NA	NA	NA	NA	NA	NA	21.4215	21.4215	NA	NA	21.2441	21.2441		Dmac2l	NA	NA	NA	TRUE		Dmac2l
Cisd1	NA	NA	NA	NA	NA	NA	NA	NA	NA	NA	29.9959	29.9959	NA	NA	27.6321	27.6321		Cisd1	NA	NA	NA	TRUE		Cisd1
Gstm5	NA	NA	NA	NA	NA	NA	NA	NA	NA	NA	9.58477	9.58477	NA	NA	9.46353	9.46353		Gstm5	NA	NA	NA			Gstm5
Ncam2	NA	NA	NA	NA	NA	NA	NA	NA	NA	NA	13.1687	13.1687	NA	NA	14.4325	14.4325		Ncam2	NA	NA	NA			Ncam2
Mob4	NA	NA	NA	NA	NA	NA	NA	NA	NA	NA	8.60393	8.60393	NA	NA	6.06588	6.06588		Mob4	NA	NA	NA			Mob4
Ptprs	NA	NA	NA	NA	NA	NA	NA	NA	NA	NA	5.63078	5.63078	NA	NA	4.19167	4.19167		Ptprs	NA	NA	NA			Ptprs
Itpa	NA	NA	NA	NA	NA	NA	NA	NA	NA	NA	11.7643	11.7643	NA	NA	7.42061	7.42061		Itpa	NA	NA	NA			Itpa
Svop	NA	NA	NA	NA	NA	NA	NA	NA	NA	NA	7.95039	7.95039	NA	NA	4.44753	4.44753		Svop	NA	NA	NA			Svop
Mrpl2	NA	NA	NA	NA	NA	NA	NA	NA	NA	NA	25.142	25.142	NA	NA	22.7583	22.7583		Mrpl2	NA	NA	NA	TRUE		Mrpl2
Stxbp5	NA	NA	NA	NA	NA	NA	NA	NA	NA	NA	8.19599	8.19599	NA	NA	5.88659	5.88659		Stxbp5	NA	NA	NA			Stxbp5
Timm9	NA	NA	NA	NA	NA	NA	NA	NA	NA	NA	29.3613	29.3613	NA	NA	23.3005	23.3005		Timm9	NA	NA	NA	TRUE		Timm9
Csnk2b	NA	NA	NA	NA	NA	NA	NA	NA	NA	NA	7.42748	7.42748	NA	NA	24.7053	24.7053		Csnk2b	NA	NA	NA			Csnk2b
Vps52	NA	NA	NA	NA	NA	NA	NA	NA	NA	NA	15.4638	15.4638	NA	NA	15.2133	15.2133		Vps52	NA	NA	NA			Vps52
Dusp3	NA	NA	NA	NA	NA	NA	NA	NA	NA	NA	7.42386	7.42386	NA	NA	7.22843	7.22843		Dusp3	NA	NA	NA			Dusp3
Aspa	NA	NA	NA	NA	NA	NA	NA	NA	NA	NA	17.3593	17.3593	NA	NA	17.3873	17.3873		Aspa	NA	NA	NA			Aspa
Capn2	NA	NA	NA	NA	NA	NA	NA	NA	NA	NA	8.79468	8.79468	NA	NA	9.61081	9.61081		Capn2	NA	NA	NA			Capn2
Mthfd1	NA	NA	NA	NA	NA	NA	NA	NA	NA	NA	11.6696	11.6696	NA	NA	8.44743	8.44743		Mthfd1	NA	NA	NA			Mthfd1
Ndrg1	NA	NA	NA	NA	NA	NA	NA	NA	NA	NA	7.31757	7.31757	NA	NA	7.16199	7.16199		Ndrg1	NA	NA	NA			Ndrg1
Syt12	NA	NA	NA	NA	NA	NA	NA	NA	NA	NA	7.39286	7.39286	NA	NA	7.87106	7.87106		Syt12	NA	NA	NA			Syt12
Fn3krp	NA	NA	NA	NA	NA	NA	NA	NA	NA	NA	9.38349	9.38349	NA	NA	19.5869	19.5869		Fn3krp	NA	NA	NA			Fn3krp
Acsf3	NA	NA	NA	NA	NA	NA	NA	NA	NA	NA	11.5228	11.5228	NA	NA	10.7404	10.7404		Acsf3	NA	NA	NA	TRUE		Acsf3
Cul5	NA	NA	NA	NA	NA	NA	NA	NA	NA	NA	14.0802	14.0802	NA	NA	28.7771	28.7771		Cul5	NA	NA	NA			Cul5
Ndufb5	NA	NA	NA	NA	NA	NA	NA	NA	NA	NA	31.5913	31.5913	NA	NA	28.8537	28.8537		Ndufb5	NA	NA	NA	TRUE		Ndufb5
Psmc6	NA	NA	NA	NA	NA	NA	NA	NA	NA	NA	5.80657	5.80657	NA	NA	5.95867	5.95867		Psmc6	NA	NA	NA			Psmc6
Slc27a4	NA	NA	NA	NA	NA	NA	NA	NA	NA	NA	9.05388	9.05388	NA	NA	15.6216	15.6216		Slc27a4	NA	NA	NA			Slc27a4
Timm13	NA	NA	NA	NA	NA	NA	NA	NA	NA	NA	10.3308	10.3308	NA	NA	11.0122	11.0122		Timm13	NA	NA	NA	TRUE		Timm13
Fbxo41	NA	NA	NA	NA	NA	NA	NA	NA	NA	NA	NA	NA	NA	NA	7.96767	7.96767		Fbxo41	NA	NA	NA			Fbxo41
Gfm1	NA	NA	NA	NA	NA	NA	NA	NA	NA	NA	7.415	7.415	NA	NA	8.19206	8.19206		Gfm1	NA	NA	NA	TRUE		Gfm1
Gsr	NA	NA	NA	NA	NA	NA	NA	NA	NA	NA	16.1742	16.1742	NA	NA	16.9264	16.9264		Gsr	NA	NA	NA	TRUE		Gsr
Baiap3	NA	NA	NA	NA	NA	NA	NA	NA	NA	NA	7.27826	7.27826	NA	NA	5.47034	5.47034		Baiap3	NA	NA	NA			Baiap3
Hsp90b1	NA	NA	NA	NA	NA	NA	NA	NA	NA	NA	3.67407	3.67407	NA	NA	3.85452	3.85452		Hsp90b1	NA	NA	NA			Hsp90b1
Tpm1	NA	NA	NA	NA	NA	NA	NA	NA	NA	NA	23.0533	23.0533	NA	NA	24.5502	24.5502		Tpm1	NA	NA	NA			Tpm1
Plpbp	NA	NA	NA	NA	NA	NA	NA	NA	NA	NA	10.7367	10.7367	NA	NA	11.3879	11.3879		Plpbp	NA	NA	NA	TRUE		Plpbp
Ufc1	NA	NA	NA	NA	NA	NA	NA	NA	NA	NA	5.20207	5.20207	NA	NA	5.73979	5.73979		Ufc1	NA	NA	NA			Ufc1
Uqcc1	NA	NA	NA	NA	NA	NA	NA	NA	NA	NA	9.97146	9.97146	NA	NA	7.93599	7.93599		Uqcc1	NA	NA	NA	TRUE		Uqcc1
Ptpre	NA	NA	NA	NA	NA	NA	NA	NA	NA	NA	14.2329	14.2329	NA	NA	12.6763	12.6763		Ptpre	NA	NA	NA			Ptpre
Slc22a23	NA	NA	NA	NA	NA	NA	NA	NA	NA	NA	28.8047	28.8047	NA	NA	22.4504	22.4504		Slc22a23	NA	NA	NA			Slc22a23
Mcm6	NA	NA	NA	NA	NA	NA	NA	NA	NA	NA	18.5914	18.5914	NA	NA	16.0636	16.0636		Mcm6	NA	NA	NA			Mcm6
Stox2	NA	NA	NA	NA	NA	NA	NA	NA	NA	NA	37.3344	37.3344	NA	NA	29.4874	29.4874		Stox2	NA	NA	NA			Stox2
Iars1	NA	NA	NA	NA	NA	NA	NA	NA	NA	NA	26.6504	26.6504	NA	NA	6.31141	6.31141		Iars1	NA	NA	NA			Iars1
Txlng	NA	NA	NA	NA	NA	NA	NA	NA	NA	NA	28.3911	28.3911	NA	NA	31.5267	31.5267		Txlng	NA	NA	NA			Txlng
Tbce	NA	NA	NA	NA	NA	NA	NA	NA	NA	NA	27.799	27.799	NA	NA	21.1534	21.1534		Tbce	NA	NA	NA			Tbce
Bckdk	NA	NA	NA	NA	NA	NA	NA	NA	NA	NA	8.2846	8.2846	NA	NA	7.06399	7.06399		Bckdk	NA	NA	NA	TRUE		Bckdk

## Sheet: Table S4 Turnover IPA
	Liver Mitochondria			Synaptosome
Canonical Pathways of "Metabolism"	Polg vs. Wild-type	PolgPKO vs. Polg	PolgW402A vs. Polg	Polg vs. Wild-type	PolgPKO vs. Polg	PolgW402A vs. Polg
TCA Cycle II (Eukaryotic)	3.051	2.673	0.277	3.357	-2.84	-2.84
Oxidative Phosphorylation	3.667	3.683	1.622	0.603	1.98	N/A
Isoleucine Degradation I	2.333	2.333	2.333	1.667	-1.897	-0.632
Valine Degradation I	3.051	1.941	1.387	1.897	-1.508	-1.155
Ketolysis	2.236	2.236	2.236	1.633	-0.816	-0.816
Glutaryl-CoA Degradation	1.667	3	3	0.378	-1.414	-0.378
Ketogenesis	2.646	1.89	1.134	1.342	-0.816	-0.816
Acetyl-CoA Biosynthesis I (Pyruvate Dehydrogenase Complex)	2	0.447	1.342	2.236	-1.633	-0.816
Superpathway of Geranylgeranyldiphosphate Biosynthesis I (via Mevalonate)	2.449	2.449	1.633	1	-0.447	0.447
Ethanol Degradation II	2.121	1.732	1.941	-1.265	1	0.333
Superpathway of Cholesterol Biosynthesis	2.646	2.449	1.134	1	-1	0
Gluconeogenesis I	0.816	2.646	1.89	0.632	1.155	-0.577
Tryptophan Degradation III (Eukaryotic)	1.508	2.714	2.111	0.378	-1	0
Mevalonate Pathway I	2.236	2.236	1.342	1	-0.447	0.447
Noradrenaline and Adrenaline Degradation	2.333	1.387	2.324	0	0.333	-1
Stearate Biosynthesis I (Animals)	-0.447	2.121	0.707	-1	1.265	1.265
Fatty Acid beta-oxidation I	1.414	1.886	1.414	-0.302	-1.387	-0.277
Putrescine Degradation III	2.449	0.378	1.667	0.378	-0.378	-1.134
Serotonin Degradation	3.051	0.728	1.147	0	0.333	-1
Oxidative Ethanol Degradation III	2.449	0.378	0.707	-1.134	0.707	0.707
Tryptophan Degradation X (Mammalian, via Tryptamine)	2.646	0.707	1.897	0.333	0	-0.333
Melatonin Degradation I	1.89	-1.89	-2.121	N/A	N/A	N/A
Nicotine Degradation III	1.89	-1.89	-2.121	N/A	N/A	N/A
Glycolysis I	-0.447	2.646	1.89	0.277	0.277	-0.277
Thyroid Hormone Metabolism II (via Conjugation and/or Degradation)	2.236	-1.342	-2.236	N/A	N/A	N/A
Dopamine Degradation	2.646	0	1.265	0.378	-0.378	-1.134
Ethanol Degradation IV	2.646	0.707	0.333	-1.134	0.378	0.378
Citrulline Biosynthesis	1	1.342	-1.342	N/A	-0.447	-1.342
Superpathway of Citrulline Metabolism	0.816	1.89	-1.134	N/A	0	-1.342
Phenylalanine Degradation IV (Mammalian, via Side Chain)	1.633	0.816	0.378	0.447	-1.342	-0.447
Glutathione Redox Reactions I	2.236	0.816	0.447	N/A	0.378	-1.134
Aspartate Degradation II	2	1	0	1	0	-1
Glutathione-mediated Detoxification	2.236	1.342	0.447	N/A	-0.447	-0.447
3-phosphoinositide Biosynthesis	N/A	0	N/A	0.302	-1.698	-2.84
Superpathway of Melatonin Degradation	2.121	-1.414	-1.265	N/A	N/A	N/A
Histamine Degradation	2.236	0	1.134	-0.447	0.447	-0.447
Fatty Acid alpha-oxidation	2.236	0	1.134	-0.447	0.447	-0.447
Superpathway of Inositol Phosphate Compounds	N/A	0	N/A	0.277	-1.147	-3.153
Nicotine Degradation II	1.89	-0.632	-1.897	N/A	N/A	N/A
D-myo-inositol-5-phosphate Metabolism	N/A	0	N/A	-0.302	-1.291	-2.673
Glutamate Degradation III (via 4-aminobutyrate)	N/A	N/A	N/A	1	-1	-2
Leucine Degradation I	2.236	-0.447	-0.447	0	0.378	-0.378
D-myo-inositol (1,4,5,6)-Tetrakisphosphate Biosynthesis	N/A	0	N/A	-0.333	-1.155	-2.309
D-myo-inositol (3,4,5,6)-tetrakisphosphate Biosynthesis	N/A	0	N/A	-0.333	-1.155	-2.309
2-oxobutanoate Degradation I	2	-1.342	0.447	N/A	0	0
Triacylglycerol Degradation	1.633	0.447	-1.633	N/A	N/A	N/A
Pyrimidine Deoxyribonucleotides De Novo Biosynthesis I	N/A	N/A	N/A	-1	2.236	-0.447
Pyrimidine Ribonucleotides Interconversion	N/A	N/A	N/A	-1	2.236	-0.447
Pyrimidine Ribonucleotides De Novo Biosynthesis	N/A	N/A	N/A	-1	2.236	-0.447
Superpathway of Methionine Degradation	0.905	-0.577	0.577	-0.816	-0.333	0.333
3-phosphoinositide Degradation	N/A	0	N/A	-0.333	-0.832	-2.309
Salvage Pathways of Pyrimidine Ribonucleotides	N/A	N/A	N/A	-0.378	1.732	1.155
Fatty Acid Activation	-1	1	1	N/A	N/A	N/A
Heparan Sulfate Biosynthesis (Late Stages)	1	N/A	-2	N/A	N/A	N/A
Heparan Sulfate Biosynthesis	1	N/A	-2	N/A	N/A	N/A
Superpathway of D-myo-inositol (1,4,5)-trisphosphate Metabolism	N/A	N/A	N/A	N/A	2	-1
Calcium Transport I	N/A	N/A	N/A	N/A	-1.342	-1.342
Pyridoxal 5'-phosphate Salvage Pathway	N/A	N/A	N/A	1	0	1.414
Retinol Biosynthesis	N/A	1.342	-1	N/A	N/A	N/A
Bile Acid Biosynthesis, Neutral Pathway	-0.447	-1.342	0.447	N/A	N/A	N/A
Arginine Biosynthesis IV	N/A	1	0	N/A	1	N/A
Methylmalonyl Pathway	N/A	-1	1	N/A	N/A	N/A
Urea Cycle	0	1	-1	N/A	N/A	N/A
Branched-chain alpha-keto acid Dehydrogenase Complex	2	0	0	N/A	N/A	N/A
Acyl-CoA Hydrolysis	N/A	N/A	N/A	N/A	1.342	-0.447
Estrogen Biosynthesis	-0.447	-0.378	-0.707	N/A	N/A	N/A
Pentose Phosphate Pathway	N/A	N/A	N/A	N/A	-0.447	-1
Glycine Betaine Degradation	0.447	0.447	0.447	N/A	N/A	N/A
Œ≥-linolenate Biosynthesis II (Animals)	-0.447	0.447	0.447	N/A	N/A	N/A
Colanic Acid Building Blocks Biosynthesis	N/A	N/A	N/A	0	0.447	-0.447
Mitochondrial L-carnitine Shuttle Pathway	0	0.816	0	N/A	N/A	N/A
Glycine Cleavage Complex	N/A	0	0	N/A	N/A	N/A

## Sheet: Table S5 Liver Abundance
			Polg vs Wild-type									PolgPKO vs Polg									PolgW402A vs Polg
Gene	Uniprot ID	Mitochondrially annotated?	Log2 Fold Change	p.val	p.adj	-log10(p.adj)	Significant	Imputed	Number of NA (Polg)	Number of NA (Wild-type)	Passes Impute Cutoff	Log2 Fold Change	p.val	p.adj	-log10(p.adj)	Significant	Imputed	Number of NA (PolgPKO)	Number of NA (Polg)	Passes Impute Cutoff	Log2 Fold Change	p.val	p.adj	-log10(p.adj)	Significant	Imputed	Number of NA (PolgW402A)	Number of NA (Polg)	Passes Impute Cutoff	Protein Names
Aadac	Q99PG0	TRUE	0.314	0.247	0.595	0.225483	FALSE	NO	0	0	Yes	0.237	0.379	0.654	0.184422	FALSE	NO	0	0	Yes	-0.868	0.00271	0.0313	1.50446	FALSE	NO	0	0	Yes	Arylacetamide deacetylase (EC 3.1.1.3)
Aadat	Q9WVM8	TRUE	-0.194	0.668	0.864	0.0634863	FALSE	NO	0	0	Yes	-0.291	0.52	0.765	0.116339	FALSE	YES	1	0	Yes	0.382	0.4	0.718	0.143876	FALSE	NO	0	0	Yes	ATP-binding cassette sub-family D member 2 (EC 3.1.2.-) (EC 7.6.2.-) (Adrenoleukodystrophy-related protein)
Aass	Q99K67	TRUE	0.307	0.138	0.446	0.350665	FALSE	NO	0	0	Yes	-0.167	0.413	0.68	0.167491	FALSE	NO	0	0	Yes	0.118	0.562	0.828	0.0819697	FALSE	NO	0	0	Yes	3-ketoacyl-CoA thiolase A, peroxisomal (EC 2.3.1.16) (Acetyl-CoA C-myristoyltransferase) (EC 2.3.1.155) (Acetyl-CoA acyltransferase A) (EC 2.3.1.9) (Beta-ketothiolase A) (Peroxisomal 3-oxoacyl-CoA thiolase A)
Abat	P61922	TRUE	-0.746	0.000384	0.00859	2.06601	FALSE	NO	0	0	Yes	-0.166	0.381	0.655	0.183759	FALSE	NO	0	0	Yes	0.765	0.000291	0.00604	2.21896	FALSE	NO	0	0	Yes	3-ketoacyl-CoA thiolase B, peroxisomal (EC 2.3.1.155) (EC 2.3.1.16) (EC 2.3.1.9) (Acetyl-CoA acyltransferase B) (Beta-ketothiolase B) (Peroxisomal 3-oxoacyl-CoA thiolase B)
Abcb10	Q9JI39	TRUE	-0.0457	0.907	0.959	0.0181814	FALSE	YES	5	4	No	-0.624	0.118	0.341	0.467246	FALSE	YES	7	5	No	-0.0378	0.923	0.985	0.00656377	FALSE	YES	5	5	No	ATP-citrate synthase (EC 2.3.3.8) (ATP-citrate (pro-S-)-lyase) (Citrate cleavage enzyme)
Abcb6	Q9DC29	TRUE	-0.625	0.155	0.474	0.324222	FALSE	YES	6	3	No	0.353	0.417	0.685	0.164309	FALSE	YES	4	6	No	0.0328	0.94	0.993	0.00305075	FALSE	YES	5	6	No	Acyl-coenzyme A amino acid N-acyltransferase 2 (EC 2.3.1.-)
Abcb7	Q61102	TRUE	0.183	0.469	0.773	0.111821	FALSE	NO	0	0	Yes	0.144	0.569	0.785	0.10513	FALSE	NO	0	0	Yes	-0.638	0.016	0.102	0.9914	FALSE	NO	0	0	Yes	Acyl-coenzyme A thioesterase 2, mitochondrial (Acyl-CoA thioesterase 2) (EC 3.1.2.2) (Acyl coenzyme A thioester hydrolase) (MTE-I) (Very-long-chain acyl-CoA thioesterase)
Abcd1	P48410	TRUE	0.054	0.932	0.968	0.0141246	FALSE	YES	6	6	No	1.13	0.0849	0.284	0.546682	FALSE	YES	2	6	No	-0.0538	0.933	0.99	0.00436481	FALSE	YES	7	6	No	Acyl-coenzyme A thioesterase 3 (Acyl-CoA thioesterase 3) (EC 3.1.2.2) (PTE-Ia) (Peroxisomal acyl-coenzyme A thioester hydrolase 2a) (Peroxisomal long-chain acyl-CoA thioesterase 2)
Abcd2	Q61285	TRUE	1.44	0.0305	0.201	0.696804	FALSE	YES	1	4	Yes	0.739	0.254	0.537	0.270026	FALSE	YES	1	1	Yes	-1.9	0.00554	0.0517	1.28651	FALSE	YES	5	1	No	Peroxisomal succinyl-coenzyme A thioesterase (EC 3.1.2.3) (Acyl-coenzyme A thioesterase 4) (Acyl-CoA thioesterase 4) (PTE-2b) (Peroxisomal acyl coenzyme A thioester hydrolase Ib) (Peroxisomal long-chain acyl-CoA thioesterase Ib) (PTE-Ib)
Abcd3	P55096	TRUE	0.12	0.648	0.859	0.0660068	FALSE	NO	0	0	Yes	0.388	0.147	0.391	0.407823	FALSE	NO	0	0	Yes	0.0713	0.787	0.923	0.0347983	FALSE	NO	0	0	Yes	Acyl-coenzyme A synthetase ACSM3, mitochondrial (EC 6.2.1.2) (Acyl-CoA synthetase medium-chain family member 3) (Butyrate--CoA ligase 3) (Butyryl-coenzyme A synthetase 3) (Middle-chain acyl-CoA synthetase 3) (Propionate--CoA ligase) (EC 6.2.1.17) (Protein SA homolog)
Abhd11	Q8K4F5		0.313	0.64	0.856	0.0675262	FALSE	YES	3	4	Yes	-0.286	0.669	0.84	0.0757207	FALSE	YES	3	3	Yes	-0.292	0.663	0.892	0.0496351	FALSE	YES	3	3	Yes	Alpha-actinin-4 (Non-muscle alpha-actinin 4)
Abhd14b	Q8VCR7	TRUE	0.135	0.85	0.95	0.0222764	FALSE	NO	0	0	Yes	-0.684	0.342	0.63	0.200659	FALSE	NO	0	0	Yes	-1.28	0.0818	0.299	0.524329	FALSE	YES	2	0	Yes	Guanidino acid hydrolase, mitochondrial (EC 3.5.3.-) (Arginase, mitochondrial) (EC 3.5.3.1) (Guanidinobutyrase, mitochondrial) (EC 3.5.3.7) (Guanidinopropionase, mitochondrial) (EC 3.5.3.17)
Acaa1a	Q921H8	TRUE	0.0434	0.826	0.943	0.0254883	FALSE	NO	0	0	Yes	2.04	1.41e-11	1.97e-09	8.70553	TRUE	NO	0	0	Yes	2.07	9.26e-12	1.3e-09	8.88606	TRUE	NO	0	0	Yes	1-acyl-sn-glycerol-3-phosphate acyltransferase gamma (EC 2.3.1.51) (1-acylglycerol-3-phosphate O-acyltransferase 3) (1-AGP acyltransferase 3) (1-AGPAT 3) (Lysophosphatidic acid acyltransferase gamma) (LPAAT-gamma)
Acaa1b	Q8VCH0	TRUE	0.233	0.293	0.642	0.192465	FALSE	NO	0	0	Yes	-1.69	1.09e-08	6.96e-07	6.15739	TRUE	NO	0	0	Yes	-1.44	2.23e-07	1.68e-05	4.77469	TRUE	NO	0	0	Yes	Aldehyde dehydrogenase X, mitochondrial (EC 1.2.1.3) (Aldehyde dehydrogenase family 1 member B1)
Acaa2	Q8BWT1	TRUE	0.212	0.452	0.765	0.116339	FALSE	NO	0	0	Yes	-0.179	0.526	0.765	0.116339	FALSE	NO	0	0	Yes	0.193	0.494	0.79	0.102373	FALSE	NO	0	0	Yes	Retinal dehydrogenase 2 (RALDH 2) (RalDH2) (EC 1.2.1.36) (Aldehyde dehydrogenase family 1 member A2) (ALDH1A2) (Retinaldehyde-specific dehydrogenase type 2) (RALDH(II))
Acaca	Q5SWU9	TRUE	0.259	0.57	0.818	0.0872467	FALSE	YES	4	4	Yes	0.0688	0.88	0.952	0.0213631	FALSE	YES	4	4	Yes	-1.01	0.0324	0.172	0.764472	FALSE	YES	7	4	No	Aminomethyltransferase, mitochondrial (EC 2.1.2.10) (Glycine cleavage system T protein) (GCVT)
Acad10	Q8K370	TRUE	-0.178	0.38	0.717	0.144481	FALSE	NO	0	0	Yes	-0.174	0.391	0.665	0.177178	FALSE	NO	0	0	Yes	0.0635	0.752	0.913	0.0395292	FALSE	NO	0	0	Yes	Annexin A5 (Anchorin CII) (Annexin V) (Annexin-5) (Calphobindin I) (CPB-I) (Endonexin II) (Lipocortin V) (Placental anticoagulant protein 4) (PP4) (Placental anticoagulant protein I) (PAP-I) (Thromboplastin inhibitor) (Vascular anticoagulant-alpha) (VAC-alpha)
Acad11	Q80XL6	TRUE	0.341	0.0683	0.323	0.490797	FALSE	NO	0	0	Yes	-0.0495	0.786	0.899	0.0462403	FALSE	NO	0	0	Yes	-0.262	0.156	0.439	0.357535	FALSE	NO	0	0	Yes	Annexin A6 (67 kDa calelectrin) (Annexin VI) (Annexin-6) (Calphobindin-II) (CPB-II) (Chromobindin-20) (Lipocortin VI) (Protein III) (p68) (p70)
Acad8	Q9D7B6	TRUE	0.632	0.00118	0.0211	1.67572	FALSE	NO	0	0	Yes	-0.48	0.0106	0.0763	1.11748	FALSE	NO	0	0	Yes	-0.324	0.0765	0.286	0.543634	FALSE	NO	0	0	Yes	Adipocyte plasma membrane-associated protein (Protein DD16)
Acad9	Q8JZN5	TRUE	0.196	0.569	0.818	0.0872467	FALSE	NO	0	0	Yes	-0.0172	0.96	0.982	0.00788851	FALSE	NO	0	0	Yes	-0.168	0.624	0.866	0.0624821	FALSE	NO	0	0	Yes	Apolipoprotein B-100 (Apo B-100) [Cleaved into: Apolipoprotein B-48 (Apo B-48)]
Acadl	P51174	TRUE	0.308	0.133	0.438	0.358526	FALSE	NO	0	0	Yes	0.0518	0.798	0.905	0.0433514	FALSE	NO	0	0	Yes	0.0297	0.883	0.962	0.0168249	FALSE	NO	0	0	Yes	Apolipoprotein E (Apo-E)
Acadm	P45952	TRUE	0.149	0.432	0.753	0.123205	FALSE	NO	0	0	Yes	-0.279	0.147	0.391	0.407823	FALSE	NO	0	0	Yes	0.114	0.546	0.819	0.0867161	FALSE	NO	0	0	Yes	ADP-ribosylation factor 5
Acads	Q07417	TRUE	0.179	0.44	0.758	0.120331	FALSE	NO	0	0	Yes	-0.406	0.0855	0.285	0.545155	FALSE	NO	0	0	Yes	0.0632	0.784	0.923	0.0347983	FALSE	NO	0	0	Yes	Asialoglycoprotein receptor 1 (ASGP-R 1) (ASGPR 1) (Hepatic lectin 1) (HL-1) (mHL-1)
Acadsb	Q9DBL1	TRUE	0.0841	0.577	0.822	0.0851282	FALSE	NO	0	0	Yes	0.553	0.00083	0.0119	1.92445	FALSE	NO	0	0	Yes	0.346	0.0273	0.153	0.815309	FALSE	NO	0	0	Yes	Aspartyl/asparaginyl beta-hydroxylase (EC 1.14.11.16) (Aspartate beta-hydroxylase) (ASP beta-hydroxylase) (Peptide-aspartate beta-dioxygenase)
Acadvl	P50544	TRUE	0.176	0.576	0.821	0.0856568	FALSE	NO	0	0	Yes	-0.195	0.536	0.766	0.115771	FALSE	NO	0	0	Yes	-0.422	0.185	0.486	0.313364	FALSE	NO	0	0	Yes	Argininosuccinate synthase (EC 6.3.4.5) (Citrulline--aspartate ligase)
Acat1	Q8QZT1		0.184	0.419	0.742	0.129596	FALSE	NO	0	0	Yes	-0.0865	0.702	0.859	0.0660068	FALSE	NO	0	0	Yes	-0.0909	0.688	0.899	0.0462403	FALSE	NO	0	0	Yes	Sarcoplasmic/endoplasmic reticulum calcium ATPase 2 (SERCA2) (SR Ca(2+)-ATPase 2) (EC 7.2.2.10) (Calcium pump 2) (Calcium-transporting ATPase sarcoplasmic reticulum type, slow twitch skeletal muscle isoform) (Endoplasmic reticulum class 1/2 Ca(2+) ATPase)
Acat2	Q8CAY6		-0.143	0.776	0.916	0.0381045	FALSE	YES	2	0	Yes	1.22	0.0196	0.111	0.954677	FALSE	YES	0	2	Yes	0.65	0.201	0.511	0.291579	FALSE	YES	0	2	Yes	Sarcoplasmic/endoplasmic reticulum calcium ATPase 3 (SERCA3) (SR Ca(2+)-ATPase 3) (EC 7.2.2.10) (Calcium pump 3)
Acbd5	Q5XG73	TRUE	-0.768	0.237	0.583	0.234331	FALSE	YES	2	0	Yes	1.17	0.0753	0.266	0.575118	FALSE	YES	0	2	Yes	-0.429	0.505	0.792	0.101275	FALSE	YES	2	2	Yes	Sarcoplasmic/endoplasmic reticulum calcium ATPase 1 (SERCA1) (SR Ca(2+)-ATPase 1) (EC 7.2.2.10) (Calcium pump 1) (Calcium-transporting ATPase sarcoplasmic reticulum type, fast twitch skeletal muscle isoform) (Endoplasmic reticulum class 1/2 Ca(2+) ATPase)
Acly	Q91V92		1.03	0.0114	0.114	0.943095	FALSE	NO	0	0	Yes	-1.71	0.000105	0.00214	2.66959	TRUE	NO	0	0	Yes	0.155	0.688	0.899	0.0462403	FALSE	NO	0	0	Yes	ATP synthase subunit O, mitochondrial (ATP synthase peripheral stalk subunit OSCP) (Oligomycin sensitivity conferral protein) (OSCP)
Acnat1	A2AKK5		-1.9	0.0195	0.147	0.832683	FALSE	YES	4	0	Yes	1.37	0.085	0.284	0.546682	FALSE	YES	0	4	Yes	0.538	0.49	0.788	0.103474	FALSE	YES	3	4	Yes	B-cell receptor-associated protein 31 (BCR-associated protein 31) (Bap31) (p28)
Acnat2	Q8BGG9		2.39	0.000104	0.00304	2.51713	TRUE	YES	2	8	No	-1.02	0.0674	0.249	0.603801	FALSE	YES	3	2	Yes	-2.32	0.000155	0.00385	2.41454	TRUE	YES	8	2	No	Cholinesterase (EC 3.1.1.8) (Acylcholine acylhydrolase) (Butyrylcholine esterase) (Choline esterase II) (Pseudocholinesterase)
Aco1	P28271	TRUE	0.662	0.215	0.553	0.257275	FALSE	NO	0	0	Yes	0.245	0.643	0.823	0.0846002	FALSE	NO	0	0	Yes	-0.235	0.656	0.891	0.0501223	FALSE	YES	1	0	Yes	Betaine--homocysteine S-methyltransferase 1 (EC 2.1.1.5)
Aco2	Q99KI0		0.0355	0.831	0.944	0.025028	FALSE	NO	0	0	Yes	-0.208	0.217	0.496	0.304518	FALSE	NO	0	0	Yes	0.00648	0.969	0.995	0.00217692	FALSE	NO	0	0	Yes	S-methylmethionine--homocysteine S-methyltransferase BHMT2 (SMM-hcy methyltransferase) (EC 2.1.1.10) (Betaine--homocysteine S-methyltransferase 2)
Acot12	Q9DBK0	TRUE	0.424	0.0312	0.204	0.69037	FALSE	NO	0	0	Yes	0.249	0.194	0.467	0.330683	FALSE	NO	0	0	Yes	0.307	0.112	0.364	0.438899	FALSE	NO	0	0	Yes	3'(2'),5'-bisphosphate nucleotidase 1 (EC 3.1.3.7) (Bisphosphate 3'-nucleotidase 1) (PAP-inositol 1,4-phosphatase) (PIP)
Acot2	Q9QYR9		0.461	0.237	0.583	0.234331	FALSE	NO	0	0	Yes	0.187	0.628	0.82	0.0861861	FALSE	NO	0	0	Yes	-3.55	2.06e-10	2.3e-08	7.63827	TRUE	YES	2	0	Yes	Complement C3 (HSE-MSF) [Cleaved into: Complement C3 beta chain; C3-beta-c (C3bc); Complement C3 alpha chain; C3a anaphylatoxin; Acylation stimulating protein (ASP) (C3adesArg); Complement C3b alpha' chain; Complement C3c alpha' chain fragment 1; Complement C3dg fragment; Complement C3g fragment; Complement C3d fragment; Complement C3f fragment; Complement C3c alpha' chain fragment 2]
Acot3	Q9QYR7		2.97	2.54e-05	0.000981	3.00833	TRUE	YES	1	7	No	1.36	0.0306	0.144	0.841638	FALSE	YES	0	1	Yes	-0.0121	0.984	0.998	0.000869459	FALSE	YES	1	1	Yes	Complement C3 [Cleaved into: Complement C3 beta chain; Complement C3 alpha chain; C3a anaphylatoxin; C3-beta-c (C3bc); Acylation stimulating protein (ASP) (C3adesArg); Complement C3b alpha' chain; Complement C3c alpha' chain fragment 1; Complement C3dg fragment; Complement C3g fragment; Complement C3d fragment; Complement C3f fragment; Complement C3c alpha' chain fragment 2]
Acot4	Q8BWN8		0.496	0.0163	0.14	0.853872	FALSE	NO	0	0	Yes	0.514	0.013	0.087	1.06048	FALSE	NO	0	0	Yes	1.18	1.08e-06	5.76e-05	4.23958	TRUE	NO	0	0	Yes	Carbonic anhydrase 2 (EC 4.2.1.1) (Carbonate dehydratase II) (Carbonic anhydrase II) (CA-II) (Cyanamide hydratase CA2) (EC 4.2.1.69)
Acot8	P58137		0.588	0.472	0.774	0.111259	FALSE	YES	3	3	Yes	0.457	0.575	0.79	0.102373	FALSE	YES	1	3	Yes	-0.0434	0.957	0.995	0.00217692	FALSE	YES	2	3	Yes	Calnexin
Acox1	Q9R0H0		-0.0368	0.846	0.95	0.0222764	FALSE	NO	0	0	Yes	0.562	0.00542	0.0486	1.31336	FALSE	NO	0	0	Yes	0.28	0.146	0.42	0.376751	FALSE	NO	0	0	Yes	Carbonyl reductase [NADPH] 1 (EC 1.1.1.184) (15-hydroxyprostaglandin dehydrogenase [NADP(+)]) (EC 1.1.1.196, EC 1.1.1.197) (20-beta-hydroxysteroid dehydrogenase) (Alcohol dehydrogenase [NAD(P)+] CBR1) (EC 1.1.1.71) (NADPH-dependent carbonyl reductase 1) (Prostaglandin 9-ketoreductase) (PG-9-KR) (Prostaglandin-E(2) 9-reductase) (EC 1.1.1.189)
Acox2	Q9QXD1		-0.00731	0.965	0.983	0.00744648	FALSE	NO	0	0	Yes	0.102	0.539	0.768	0.114639	FALSE	NO	0	0	Yes	-0.0733	0.659	0.891	0.0501223	FALSE	NO	0	0	Yes	Carbonyl reductase [NADPH] 3 (EC 1.1.1.184) (NADPH-dependent carbonyl reductase 3) (Quinone reductase CBR3) (EC 1.6.5.10)
Acox3	Q9EPL9	TRUE	-0.713	0.141	0.45	0.346787	FALSE	NO	0	0	Yes	-0.0105	0.982	0.991	0.00392635	FALSE	YES	1	0	Yes	-0.409	0.393	0.717	0.144481	FALSE	YES	1	0	Yes	3-oxoacyl-[acyl-carrier-protein] reductase (EC 1.1.1.100) (3-ketoacyl-[acyl-carrier-protein] reductase beta subunit) (KAR beta subunit) (Carbonyl reductase family member 4) (CBR4) (Quinone reductase CBR4) (EC 1.6.5.10)
Acp6	Q8BP40	TRUE	0.426	0.54	0.812	0.090444	FALSE	YES	3	3	Yes	-0.0447	0.949	0.981	0.00833099	FALSE	YES	3	3	Yes	-0.745	0.287	0.613	0.21254	FALSE	YES	5	3	No	PAT complex subunit CCDC47 (Adipocyte-specific protein 4) (Calumin) (Coiled-coil domain-containing protein 47)
Acsf2	Q8VCW8	TRUE	0.231	0.318	0.66	0.180456	FALSE	NO	0	0	Yes	-0.153	0.507	0.761	0.118615	FALSE	NO	0	0	Yes	0.00944	0.967	0.995	0.00217692	FALSE	NO	0	0	Yes	Protein MIX23 (Coiled-coil domain-containing protein 58)
Acsf3	Q3URE1	TRUE	-0.495	0.412	0.737	0.132533	FALSE	YES	4	2	Yes	0.0188	0.975	0.986	0.00612309	FALSE	YES	7	4	No	-0.00859	0.989	0.998	0.000869459	FALSE	YES	7	4	No	T-complex protein 1 subunit beta (TCP-1-beta) (CCT-beta)
Acsl1	P41216		-0.229	0.156	0.475	0.323306	FALSE	NO	0	0	Yes	0.532	0.00204	0.0231	1.63639	FALSE	NO	0	0	Yes	0.308	0.0599	0.247	0.607303	FALSE	NO	0	0	Yes	T-complex protein 1 subunit gamma (TCP-1-gamma) (CCT-gamma) (Matricin) (mTRiC-P5)
Acsl5	Q8JZR0	TRUE	0.111	0.529	0.808	0.0925886	FALSE	NO	0	0	Yes	0.428	0.02	0.111	0.954677	FALSE	NO	0	0	Yes	-0.166	0.348	0.664	0.177832	FALSE	NO	0	0	Yes	T-complex protein 1 subunit epsilon (TCP-1-epsilon) (CCT-epsilon)
Acsm1	Q91VA0	TRUE	0.455	0.0786	0.346	0.460924	FALSE	NO	0	0	Yes	-0.372	0.146	0.391	0.407823	FALSE	NO	0	0	Yes	-0.0932	0.712	0.905	0.0433514	FALSE	NO	0	0	Yes	T-complex protein 1 subunit theta (TCP-1-theta) (CCT-theta)
Acsm3	Q3UNX5	TRUE	-0.432	0.12	0.41	0.387216	FALSE	NO	0	0	Yes	-1.01	0.000755	0.0114	1.9431	TRUE	NO	0	0	Yes	0.259	0.346	0.664	0.177832	FALSE	NO	0	0	Yes	Ceramide synthase 2 (CerS2) (LAG1 longevity assurance homolog 2) (Sphingosine N-acyltransferase CERS2) (EC 2.3.1.24) (Translocating chain-associating membrane protein homolog 3) (TRAM homolog 3) (Tumor metastasis-suppressor gene 1 protein) (Very-long-chain ceramide synthase CERS2) (EC 2.3.1.297)
Acsm5	Q8BGA8		0.215	0.398	0.727	0.138466	FALSE	NO	0	0	Yes	0.235	0.357	0.641	0.193142	FALSE	NO	0	0	Yes	0.108	0.67	0.894	0.0486625	FALSE	NO	0	0	Yes	Liver carboxylesterase 1 (EC 3.1.1.1) (Acyl-coenzyme A:cholesterol acyltransferase) (Carboxylesterase 1G) (Cholesteryl ester hydrolase) (CEH) (EC 3.1.1.13) (ES-x)
Acss2	Q9QXG4	TRUE	-0.157	0.724	0.887	0.0520764	FALSE	YES	3	4	Yes	0.854	0.0609	0.235	0.628932	FALSE	YES	1	3	Yes	0.251	0.571	0.835	0.0783135	FALSE	YES	1	3	Yes	Carboxylesterase 1D (Carboxylesterase 3) (EC 3.1.1.1, EC 3.1.1.67) (Fatty acid ethyl ester synthase) (FAEE synthase) (Triacylglycerol hydrolase) (TGH)
Acss3	Q14DH7		-0.0477	0.861	0.95	0.0222764	FALSE	YES	1	0	Yes	0.512	0.0679	0.249	0.603801	FALSE	YES	1	1	Yes	0.00784	0.977	0.996	0.00174066	FALSE	YES	1	1	Yes	Carboxylesterase 1E (EC 3.1.1.1) (Egasyn) (Liver carboxylesterase 22) (Es-22) (Esterase-22)
Actg1	P63260		0.19	0.441	0.758	0.120331	FALSE	NO	0	0	Yes	0.242	0.329	0.611	0.213959	FALSE	NO	0	0	Yes	-0.15	0.544	0.819	0.0867161	FALSE	NO	0	0	Yes	Acylcarnitine hydrolase (ACH M1) (EC 3.1.1.28) (Carboxylesterase 2) (CES 2) (Carboxylic ester hydrolase) (EC 3.1.1.-) (Peroxisome proliferator-inducible acylcarnitine hydrolase)
Actn4	P57780		-1.19	0.00603	0.0689	1.16178	FALSE	YES	2	0	Yes	1.71	0.000185	0.00358	2.44612	TRUE	YES	0	2	Yes	-0.74	0.0759	0.286	0.543634	FALSE	YES	1	2	Yes	Carboxylesterase 3B (EC 3.1.1.1) (Liver carboxylesterase 31-like)
Actr3	Q99JY9		0.0757	0.859	0.95	0.0222764	FALSE	YES	5	3	No	-0.21	0.623	0.817	0.0877779	FALSE	YES	6	5	No	-0.506	0.24	0.56	0.251812	FALSE	YES	7	5	No	CDGSH iron-sulfur domain-containing protein 2 (MitoNEET-related 1 protein) (Miner1) (Nervous system overexpressed protein 70)
Adh1	P00329		0.753	0.0259	0.179	0.747147	FALSE	NO	0	0	Yes	-0.23	0.481	0.74	0.130768	FALSE	NO	0	0	Yes	-0.24	0.461	0.759	0.119758	FALSE	NO	0	0	Yes	Mitochondrial disaggregase (EC 3.6.1.-) (Suppressor of potassium transport defect 3) [Cleaved into: Mitochondrial disaggregase, cleaved form]
Adh5	P28474		0.321	0.545	0.812	0.090444	FALSE	YES	0	1	Yes	0.461	0.387	0.662	0.179142	FALSE	NO	0	0	Yes	-0.252	0.635	0.874	0.0584886	FALSE	YES	1	0	Yes	ATP-dependent Clp protease proteolytic subunit, mitochondrial (EC 3.4.21.92) (Endopeptidase Clp)
Adh5.1	Q64437	TRUE	0.202	0.688	0.874	0.0584886	FALSE	YES	0	1	Yes	0.461	0.362	0.642	0.192465	FALSE	NO	0	0	Yes	-0.301	0.55	0.821	0.0856568	FALSE	YES	1	0	Yes	Putative lipid scramblase CLPTM1 (Cleft lip and palate transmembrane protein 1 homolog) (Thymic epithelial cell surface antigen)
Adhfe1	Q8R0N6		1.04	0.183	0.506	0.295849	FALSE	YES	0	3	Yes	-0.357	0.642	0.823	0.0846002	FALSE	YES	2	0	Yes	-0.59	0.444	0.748	0.126098	FALSE	YES	2	0	Yes	UMP-CMP kinase (EC 2.7.4.14) (Deoxycytidylate kinase) (CK) (dCMP kinase) (Nucleoside-diphosphate kinase) (EC 2.7.4.6) (Uridine monophosphate/cytidine monophosphate kinase) (UMP/CMP kinase) (UMP/CMPK)
Adk	P55264	TRUE	-0.0992	0.727	0.889	0.0510982	FALSE	NO	0	0	Yes	0.7	0.0186	0.107	0.970616	FALSE	NO	0	0	Yes	0.503	0.084	0.303	0.518557	FALSE	NO	0	0	Yes	Cytosolic non-specific dipeptidase (EC 3.4.13.18) (CNDP dipeptidase 2) (Glutamate carboxypeptidase-like protein 1) (Threonyl dipeptidase)
Afg3l1	Q920A7	TRUE	0.347	0.402	0.728	0.137869	FALSE	YES	4	5	No	-0.666	0.114	0.334	0.476254	FALSE	YES	6	4	No	-1.08	0.0131	0.0883	1.05404	FALSE	YES	6	4	No	Bifunctional coenzyme A synthase (CoA synthase) [Includes: Phosphopantetheine adenylyltransferase (EC 2.7.7.3) (Dephospho-CoA pyrophosphorylase) (Pantetheine-phosphate adenylyltransferase) (PPAT); Dephospho-CoA kinase (DPCK) (EC 2.7.1.24) (Dephosphocoenzyme A kinase) (DPCOAK)]
Afg3l2	Q8JZQ2	TRUE	0.168	0.564	0.818	0.0872467	FALSE	NO	0	0	Yes	0.183	0.529	0.765	0.116339	FALSE	NO	0	0	Yes	0.13	0.654	0.888	0.051587	FALSE	YES	1	0	Yes	Cytochrome c oxidase subunit 6B1 (Cytochrome c oxidase subunit VIb isoform 1) (COX VIb-1)
Agk	Q9ESW4	TRUE	0.0576	0.88	0.95	0.0222764	FALSE	YES	7	4	No	-0.0545	0.887	0.952	0.0213631	FALSE	YES	6	7	No	-0.255	0.507	0.792	0.101275	FALSE	YES	7	7	No	Cytochrome c oxidase subunit 7A2, mitochondrial (Cytochrome c oxidase subunit VIIa-liver/heart) (Cytochrome c oxidase subunit VIIa-L)
Agmat	A2AS89		0.344	0.298	0.644	0.191114	FALSE	NO	0	0	Yes	-0.405	0.222	0.501	0.300162	FALSE	NO	0	0	Yes	1.01	0.00406	0.0408	1.38934	TRUE	NO	0	0	Yes	Carnitine O-acetyltransferase (Carnitine acetylase) (EC 2.3.1.137) (EC 2.3.1.7) (Carnitine acetyltransferase) (CAT) (CrAT)
Agpat2	Q8K3K7		-0.906	0.0905	0.369	0.432974	FALSE	YES	3	1	Yes	0.0702	0.893	0.954	0.0204516	FALSE	YES	5	3	No	-0.269	0.608	0.856	0.0675262	FALSE	YES	7	3	No	Cytochrome P450 2A12 (EC 1.14.14.1) (CYPIIA12) (Steroid hormones 7-alpha-hydroxylase) (Testosterone 7-alpha-hydroxylase)
Agpat3	Q9D517	TRUE	0.691	0.0607	0.299	0.524329	FALSE	YES	0	1	Yes	0.683	0.0634	0.242	0.616185	FALSE	NO	0	0	Yes	-2.33	2.66e-07	1.75e-05	4.75696	TRUE	YES	7	0	No	Cytochrome P450 2C44 (EC 1.14.14.-) (Arachidonic acid epoxygenase)
Agxt	O35423	TRUE	0.101	0.635	0.856	0.0675262	FALSE	NO	0	0	Yes	0.173	0.418	0.685	0.164309	FALSE	NO	0	0	Yes	0.00936	0.965	0.995	0.00217692	FALSE	NO	0	0	Yes	Cytochrome P450 2C37 (EC 1.14.14.1) (CYPIIC37)
Agxt2	Q3UEG6		-0.301	0.0945	0.374	0.427128	FALSE	NO	0	0	Yes	-0.145	0.411	0.678	0.16877	FALSE	NO	0	0	Yes	0.363	0.0462	0.209	0.679854	FALSE	NO	0	0	Yes	Cytochrome P450 2C40 (EC 1.14.14.-) (CYPIIC40)
Ahcy	P50247		0.131	0.682	0.874	0.0584886	FALSE	NO	0	0	Yes	0.71	0.0328	0.152	0.818156	FALSE	NO	0	0	Yes	0.517	0.113	0.365	0.437707	FALSE	NO	0	0	Yes	Cytochrome P450 2C50 (EC 1.14.14.1) (CYPIIC50)
Ahsg	P29699	TRUE	-0.573	0.292	0.64	0.19382	FALSE	YES	5	4	No	0.133	0.805	0.906	0.0428718	FALSE	YES	6	5	No	-0.00965	0.986	0.998	0.000869459	FALSE	YES	6	5	No	Cytochrome P450 2C70 (EC 1.14.14.-) (CYPIIC70)
Aifm1	Q9Z0X1	TRUE	-0.174	0.312	0.655	0.183759	FALSE	NO	0	0	Yes	0.11	0.523	0.765	0.116339	FALSE	NO	0	0	Yes	-0.0238	0.89	0.967	0.0145735	FALSE	NO	0	0	Yes	Cytochrome P450 2D26 (EC 1.14.14.1) (CYPIID26)
Ak2	Q9WTP6	TRUE	0.413	0.123	0.416	0.380907	FALSE	NO	0	0	Yes	0.259	0.328	0.611	0.213959	FALSE	NO	0	0	Yes	0.0464	0.86	0.951	0.0218195	FALSE	NO	0	0	Yes	Cytochrome P450 2D9 (EC 1.14.14.1) (CYPIID9) (Cytochrome P450-16-alpha) (Cytochrome P450CA) (Testosterone 16-alpha hydroxylase)
Ak3	Q9WTP7	TRUE	0.0269	0.879	0.95	0.0222764	FALSE	NO	0	0	Yes	0.192	0.283	0.566	0.247184	FALSE	NO	0	0	Yes	0.0596	0.736	0.908	0.0419142	FALSE	NO	0	0	Yes	Cytochrome P450 2F2 (EC 1.14.14.-) (CYPIIF2) (Cytochrome P450-NAH-2) (Naphthalene dehydrogenase) (Naphthalene hydroxylase)
Ak4	Q9WUR9	TRUE	0.653	0.27	0.614	0.211832	FALSE	YES	2	0	Yes	-0.98	0.102	0.316	0.500313	FALSE	YES	0	2	Yes	-0.0319	0.957	0.995	0.00217692	FALSE	YES	0	2	Yes	Cytochrome P450 2J5 (EC 1.14.14.1) (Arachidonic acid epoxygenase) (CYPIIJ5)
Akap1	O08715		-0.402	0.497	0.794	0.100179	FALSE	YES	4	4	Yes	-0.188	0.75	0.881	0.0550241	FALSE	YES	5	4	No	-0.271	0.647	0.886	0.0525663	FALSE	YES	4	4	Yes	Cytochrome P450 3A11 (EC 1.14.14.1) (CYPIIIA11) (Cytochrome P-450IIIAM1) (Cytochrome P-450UT)
Akr1a1	Q9JII6		0.573	0.0244	0.174	0.759451	FALSE	NO	0	0	Yes	0.397	0.111	0.33	0.481486	FALSE	NO	0	0	Yes	-0.0333	0.891	0.968	0.0141246	FALSE	NO	0	0	Yes	Cytochrome P450 3A41 (EC 1.14.14.1)
Akr1c6	P70694		-0.00935	0.987	0.989	0.00480371	FALSE	YES	2	0	Yes	0.308	0.587	0.795	0.0996329	FALSE	YES	0	2	Yes	0.794	0.167	0.455	0.341989	FALSE	YES	0	2	Yes	Cytochrome P450 3A16 (EC 1.14.14.1) (CYPIIIA16)
Akr1c6.1	Q91WR5		-0.249	0.696	0.875	0.0579919	FALSE	YES	2	0	Yes	0.548	0.392	0.665	0.177178	FALSE	YES	0	2	Yes	1.03	0.112	0.363	0.440093	FALSE	YES	0	2	Yes	Cytochrome P450 3A13 (EC 1.14.14.1) (CYPIIIA13)
Akr1c6.2	Q8K023		-0.313	0.635	0.856	0.0675262	FALSE	YES	2	0	Yes	0.612	0.356	0.641	0.193142	FALSE	YES	0	2	Yes	1.1	0.103	0.349	0.457175	FALSE	YES	0	2	Yes	Cytochrome P450 4A12B (EC 1.14.14.1)
Akr7a2	Q8CG76		-0.782	0.408	0.732	0.135489	FALSE	YES	5	2	No	1.56	0.105	0.319	0.496209	FALSE	YES	3	5	No	1.68	0.0809	0.297	0.527244	FALSE	YES	2	5	No	Cytochrome P450 4A12A (EC 1.14.14.1) (CYPIVA12)
Alb	P07724		0.381	0.037	0.229	0.640165	FALSE	NO	0	0	Yes	-0.0491	0.78	0.895	0.048177	FALSE	NO	0	0	Yes	-0.413	0.0247	0.142	0.847712	FALSE	NO	0	0	Yes	Cytochrome P450 4A14 (CYPIVA14) (Lauric acid hydroxylase)
Aldh1a1	P24549	TRUE	0.0812	0.779	0.917	0.0376307	FALSE	NO	0	0	Yes	0.139	0.631	0.82	0.0861861	FALSE	NO	0	0	Yes	0.0928	0.748	0.913	0.0395292	FALSE	NO	0	0	Yes	Leukotriene-B4 omega-hydroxylase 3 (EC 1.14.14.94) (Cyp4f-14) (Cytochrome P450 4F14) (Cytochrome P450-LTB-omega) (Leukotriene-B4 20-monooxygenase 3)
Aldh1a7	O35945	TRUE	-0.0979	0.832	0.944	0.025028	FALSE	YES	4	4	Yes	0.132	0.775	0.893	0.0491485	FALSE	YES	5	4	No	0.315	0.496	0.79	0.102373	FALSE	YES	4	4	Yes	Lanosterol 14-alpha demethylase (LDM) (EC 1.14.14.154) (CYPLI) (Cytochrome P450 51A1) (CYP51) (Cytochrome P450-14DM) (Cytochrome P45014DM) (Cytochrome P450LI) (Sterol 14-alpha demethylase)
Aldh1b1	Q9CZS1	TRUE	0.934	0.000699	0.0145	1.83863	FALSE	NO	0	0	Yes	-1.12	8.3e-05	0.00175	2.75696	TRUE	NO	0	0	Yes	-0.426	0.0952	0.334	0.476254	FALSE	NO	0	0	Yes	Dephospho-CoA kinase domain-containing protein
Aldh1l1	Q8R0Y6		0.0256	0.936	0.968	0.0141246	FALSE	NO	0	0	Yes	-0.0387	0.904	0.957	0.0190881	FALSE	NO	0	0	Yes	0.662	0.0461	0.209	0.679854	FALSE	NO	0	0	Yes	D-aspartate oxidase (DASOX) (DDO) (EC 1.4.3.1)
Aldh1l1.1	Q8K009	TRUE	0.0256	0.936	0.968	0.0141246	FALSE	NO	0	0	Yes	-0.0387	0.904	0.957	0.0190881	FALSE	NO	0	0	Yes	0.662	0.0461	0.209	0.679854	FALSE	NO	0	0	Yes	Dolichyl-diphosphooligosaccharide--protein glycosyltransferase 48 kDa subunit (DDOST 48 kDa subunit) (Oligosaccharyl transferase 48 kDa subunit)
Aldh2	P47738		0.442	0.0686	0.323	0.490797	FALSE	NO	0	0	Yes	-0.0041	0.986	0.992	0.00348833	FALSE	NO	0	0	Yes	-0.167	0.481	0.78	0.107905	FALSE	NO	0	0	Yes	ATP-dependent RNA helicase DDX1 (EC 3.6.4.13) (DEAD box protein 1)
Aldh2.1	Q62148	TRUE	-2.36	7.15e-11	7.28e-09	8.13787	TRUE	NO	0	0	Yes	2.79	1.15e-12	1.83e-10	9.73755	TRUE	NO	0	0	Yes	-0.426	0.0889	0.317	0.498941	FALSE	NO	0	0	Yes	Diacylglycerol O-acyltransferase 1 (EC 2.3.1.20) (Acyl-CoA retinol O-fatty-acyltransferase) (ARAT) (Retinol O-fatty-acyltransferase) (EC 2.3.1.76) (Diglyceride acyltransferase)
Aldh3a2	P47740		-0.152	0.462	0.771	0.112946	FALSE	NO	0	0	Yes	0.0798	0.698	0.859	0.0660068	FALSE	NO	0	0	Yes	-0.174	0.4	0.718	0.143876	FALSE	NO	0	0	Yes	D-glutamate cyclase, mitochondrial (EC 4.2.1.48)
Aldh3a2.1	P47739	TRUE	-0.152	0.462	0.771	0.112946	FALSE	NO	0	0	Yes	0.0798	0.698	0.859	0.0660068	FALSE	NO	0	0	Yes	-0.174	0.4	0.718	0.143876	FALSE	NO	0	0	Yes	Dehydrogenase/reductase SDR family member 7B (EC 1.1.-.-) (Short-chain dehydrogenase/reductase family 32C member 1) (Protein SDR32C1)
Aldh4a1	Q8CHT0	TRUE	-0.272	0.161	0.478	0.320572	FALSE	NO	0	0	Yes	-0.106	0.581	0.793	0.100727	FALSE	NO	0	0	Yes	0.467	0.0193	0.119	0.924453	FALSE	NO	0	0	Yes	2-oxoadipate dehydrogenase complex component E1 (E1a) (OADC-E1) (OADH-E1) (EC 1.2.4.-) (2-oxoadipate dehydrogenase, mitochondrial) (Alpha-ketoadipate dehydrogenase) (Alpha-KADH-E1) (Dehydrogenase E1 and transketolase domain-containing protein 1) (Probable 2-oxoglutarate dehydrogenase E1 component DHKTD1, mitochondrial)
Aldh5a1	Q8BWF0	TRUE	0.0633	0.777	0.916	0.0381045	FALSE	NO	0	0	Yes	-0.45	0.051	0.208	0.681937	FALSE	NO	0	0	Yes	0.21	0.35	0.665	0.177178	FALSE	NO	0	0	Yes	Dihydrolipoyllysine-residue acetyltransferase component of pyruvate dehydrogenase complex, mitochondrial (EC 2.3.1.12) (Dihydrolipoamide acetyltransferase component of pyruvate dehydrogenase complex) (Pyruvate dehydrogenase complex component E2) (PDC-E2) (PDCE2)
Aldh6a1	Q9EQ20	TRUE	0.181	0.443	0.762	0.118045	FALSE	NO	0	0	Yes	-0.177	0.453	0.715	0.145694	FALSE	NO	0	0	Yes	0.257	0.278	0.605	0.218245	FALSE	NO	0	0	Yes	DnaJ homolog subfamily B member 11 (APOBEC1-binding protein 2) (ABBP-2) (ER-associated DNAJ) (ER-associated Hsp40 co-chaperone) (Endoplasmic reticulum DNA J domain-containing protein 3) (ER-resident protein ERdj3) (ERdj3) (ERj3p)
Aldh7a1	Q9DBF1		0.115	0.585	0.825	0.0835461	FALSE	NO	0	0	Yes	-0.386	0.0733	0.261	0.583359	FALSE	NO	0	0	Yes	0.156	0.459	0.758	0.120331	FALSE	NO	0	0	Yes	DnaJ homolog subfamily C member 3 (Interferon-induced, double-stranded RNA-activated protein kinase inhibitor) (Protein kinase inhibitor of 58 kDa) (Protein kinase inhibitor p58)
Aldh8a1	Q8BH00	TRUE	0.79	0.197	0.52	0.283997	FALSE	YES	0	1	Yes	0.337	0.578	0.792	0.101275	FALSE	NO	0	0	Yes	0.264	0.662	0.892	0.0496351	FALSE	YES	1	0	Yes	Dipeptidyl peptidase 4 (EC 3.4.14.5) (Dipeptidyl peptidase IV) (DPP IV) (T-cell activation antigen CD26) (Thymocyte-activating molecule) (THAM) (CD antigen CD26) [Cleaved into: Dipeptidyl peptidase 4 membrane form (Dipeptidyl peptidase IV membrane form); Dipeptidyl peptidase 4 soluble form (Dipeptidyl peptidase IV soluble form)]
Aldh9a1	Q9JLJ2		0.119	0.537	0.812	0.090444	FALSE	NO	0	0	Yes	-0.155	0.421	0.689	0.161781	FALSE	NO	0	0	Yes	0.0398	0.836	0.941	0.0264104	FALSE	NO	0	0	Yes	Dihydropyrimidinase (DHP) (DHPase) (EC 3.5.2.2) (Dihydropyrimidine amidohydrolase) (Hydantoinase)
Aldob	Q91Y97		0.00911	0.973	0.986	0.00612309	FALSE	NO	0	0	Yes	0.347	0.199	0.474	0.324222	FALSE	NO	0	0	Yes	-0.0665	0.803	0.923	0.0347983	FALSE	NO	0	0	Yes	Eukaryotic translation initiation factor 4 gamma 1 (eIF-4-gamma 1) (eIF-4G 1) (eIF-4G1)
Alg5	Q9DB25	TRUE	0.471	0.334	0.676	0.170053	FALSE	YES	6	6	No	0.154	0.75	0.881	0.0550241	FALSE	YES	4	6	No	-0.682	0.165	0.451	0.345823	FALSE	YES	7	6	No	ER membrane protein complex subunit 1
Amacr	O09174	TRUE	-0.115	0.493	0.791	0.101824	FALSE	NO	0	0	Yes	0.549	0.00229	0.0254	1.59517	FALSE	NO	0	0	Yes	0.128	0.445	0.748	0.126098	FALSE	NO	0	0	Yes	ER membrane protein complex subunit 2 (Tetratricopeptide repeat protein 35) (TPR repeat protein 35)
Amt	Q8CFA2		0.655	0.141	0.45	0.346787	FALSE	NO	0	0	Yes	-1.37	0.00346	0.0356	1.44855	TRUE	NO	0	0	Yes	-0.651	0.143	0.413	0.38405	FALSE	YES	1	0	Yes	ER membrane protein complex subunit 4 (Transmembrane protein 85)
Anp32a	O35381		-0.85	0.119	0.408	0.38934	FALSE	YES	6	6	No	1.46	0.00988	0.0741	1.13018	FALSE	YES	3	6	No	0.339	0.527	0.807	0.0931265	FALSE	YES	6	6	No	Endonuclease G, mitochondrial (Endo G) (EC 3.1.30.-)
Anp32a.1	Q64G17		0.15	0.78	0.917	0.0376307	FALSE	YES	6	6	No	0.757	0.164	0.427	0.369572	FALSE	YES	3	6	No	-0.236	0.66	0.891	0.0501223	FALSE	YES	6	6	No	Gamma-enolase (EC 4.2.1.11) (2-phospho-D-glycerate hydro-lyase) (Enolase 2) (Neural enolase) (Neuron-specific enolase) (NSE)
Anp32b	Q9EST5		-0.22	0.581	0.823	0.0846002	FALSE	YES	0	1	Yes	-0.129	0.746	0.878	0.0565055	FALSE	NO	0	0	Yes	-0.641	0.115	0.366	0.436519	FALSE	NO	0	0	Yes	Ectonucleoside triphosphate diphosphohydrolase 5 (NTPDase 5) (EC 3.6.1.6) (CD39 antigen-like 4) (ER-UDPase) (Guanosine-diphosphatase ENTPD5) (GDPase ENTPD5) (Nucleoside diphosphatase) (Uridine-diphosphatase ENTPD5) (UDPase ENTPD5)
Anxa5	P48036		1.75	0.0155	0.137	0.863279	FALSE	YES	1	4	Yes	0.451	0.513	0.762	0.118045	FALSE	YES	1	1	Yes	0.031	0.964	0.995	0.00217692	FALSE	YES	0	1	Yes	Epoxide hydrolase 1 (EC 3.3.2.9) (Epoxide hydratase) (Microsomal epoxide hydrolase) (mEH)
Anxa6	P14824		-0.554	0.267	0.612	0.213249	FALSE	NO	0	0	Yes	-0.195	0.694	0.859	0.0660068	FALSE	YES	1	0	Yes	1.51	0.00425	0.0414	1.383	TRUE	NO	0	0	Yes	Endoplasmic reticulum aminopeptidase 1 (EC 3.4.11.-) (ARTS-1) (Adipocyte-derived leucine aminopeptidase) (A-LAP) (Aminopeptidase PILS) (Puromycin-insensitive leucyl-specific aminopeptidase) (PILS-AP) (VEGF-induced aminopeptidase)
Aox3	G3X982		0.089	0.868	0.95	0.0222764	FALSE	YES	1	1	Yes	-0.166	0.756	0.885	0.0530567	FALSE	YES	2	1	Yes	0.22	0.681	0.897	0.0472076	FALSE	YES	1	1	Yes	Endoplasmic reticulum resident protein 44 (ER protein 44) (ERp44) (Thioredoxin domain-containing protein 4)
Apmap	Q9D7N9		-0.29	0.461	0.771	0.112946	FALSE	YES	1	0	Yes	0.371	0.348	0.635	0.197226	FALSE	YES	1	1	Yes	-1.42	0.000944	0.0147	1.83268	TRUE	YES	6	1	No	Acyl-CoA (8-3)-desaturase (EC 1.14.19.44) (Delta(5) fatty acid desaturase) (D5D) (Delta(5) desaturase) (Delta-5 desaturase) (Fatty acid desaturase 1)
Apoa1	Q00623		0.276	0.28	0.627	0.202732	FALSE	NO	0	0	Yes	-0.323	0.208	0.483	0.316053	FALSE	NO	0	0	Yes	0.0112	0.965	0.995	0.00217692	FALSE	NO	0	0	Yes	Acyl-CoA 6-desaturase (EC 1.14.19.3) (Delta(6) fatty acid desaturase) (D6D) (Delta(6) desaturase) (Delta-6 desaturase) (Fatty acid desaturase 2)
Apob	E9Q414		-0.792	0.0654	0.315	0.501689	FALSE	YES	1	1	Yes	1.57	0.000661	0.0104	1.98297	TRUE	YES	0	1	Yes	-1.02	0.0201	0.122	0.91364	FALSE	YES	7	1	No	Fumarylacetoacetate hydrolase domain-containing protein 2A (EC 3.-.-.-)
Apoc3	P33622		0.36	0.34	0.676	0.170053	FALSE	YES	4	6	No	0.621	0.105	0.319	0.496209	FALSE	YES	3	4	Yes	-0.0776	0.836	0.941	0.0264104	FALSE	YES	7	4	No	Phenylalanine--tRNA ligase alpha subunit (EC 6.1.1.20) (Phenylalanyl-tRNA synthetase alpha subunit) (PheRS)
Apoe	P08226		0.683	0.0337	0.215	0.667562	FALSE	NO	0	0	Yes	0.889	0.00694	0.0586	1.2321	FALSE	NO	0	0	Yes	-0.814	0.0125	0.0852	1.06956	FALSE	NO	0	0	Yes	Fibrinogen gamma chain
Apoh	Q01339	TRUE	-0.281	0.657	0.862	0.0644927	FALSE	YES	6	4	No	-0.631	0.323	0.606	0.217527	FALSE	YES	6	6	No	-0.0981	0.877	0.96	0.0177288	FALSE	YES	7	6	No	Peptidyl-prolyl cis-trans isomerase FKBP11 (PPIase FKBP11) (EC 5.2.1.8) (19 kDa FK506-binding protein) (19 kDa FKBP) (FKBP-19) (FK506-binding protein 11) (FKBP-11) (Rotamase)
Apoo	Q9DCZ4	TRUE	0.145	0.782	0.917	0.0376307	FALSE	NO	0	0	Yes	-0.154	0.77	0.891	0.0501223	FALSE	YES	1	0	Yes	-0.604	0.254	0.581	0.235824	FALSE	YES	3	0	Yes	Peptidyl-prolyl cis-trans isomerase FKBP3 (PPIase FKBP3) (EC 5.2.1.8) (25 kDa FK506-binding protein) (25 kDa FKBP) (FKBP-25) (FK506-binding protein 3) (FKBP-3) (Immunophilin FKBP25) (Rapamycin-selective 25 kDa immunophilin) (Rotamase)
Apool	Q78IK4		1.58	0.112	0.405	0.392545	FALSE	YES	3	6	No	0.405	0.679	0.848	0.0716041	FALSE	YES	3	3	Yes	0.27	0.782	0.923	0.0347983	FALSE	YES	3	3	Yes	Flavin-containing monooxygenase 1 (EC 1.14.13.148) (EC 1.14.13.8) (Dimethylaniline monooxygenase [N-oxide-forming] 1) (Dimethylaniline oxidase 1) (Hepatic flavin-containing monooxygenase 1) (FMO 1) (Trimethylamine monooxygenase)
Arf1	P84084		0.266	0.469	0.773	0.111821	FALSE	NO	0	0	Yes	-2.79	1.16e-08	6.96e-07	6.15739	TRUE	YES	8	0	No	-2.53	8.52e-08	7.96e-06	5.09909	TRUE	YES	8	0	No	Ferritin light chain 1 (Ferritin L subunit 1)
Arf3	P61205		0.266	0.493	0.791	0.101824	FALSE	NO	0	0	Yes	0.785	0.0491	0.202	0.694649	FALSE	YES	1	0	Yes	0.406	0.298	0.627	0.202732	FALSE	NO	0	0	Yes	Ferritin light chain 2 (Ferritin L subunit 2) (Ferritin subunit LG)
Arf3.1	P84078		0.266	0.506	0.8	0.09691	FALSE	NO	0	0	Yes	0.758	0.0642	0.243	0.614394	FALSE	YES	1	0	Yes	0.406	0.312	0.642	0.192465	FALSE	NO	0	0	Yes	Glucose-6-phosphatase catalytic subunit 1 (EC 3.1.3.9) (Glucose-6-phosphatase) (G-6-Pase) (G6Pase)
Arf3.2	Q8BSL7		0.266	0.494	0.791	0.101824	FALSE	NO	0	0	Yes	0.784	0.0495	0.203	0.692504	FALSE	YES	1	0	Yes	0.406	0.299	0.627	0.202732	FALSE	NO	0	0	Yes	Galactose mutarotase (EC 5.1.3.3) (Aldose 1-epimerase)
Arg1	Q61176		0.46	0.116	0.408	0.38934	FALSE	NO	0	0	Yes	-0.0473	0.869	0.945	0.0245682	FALSE	NO	0	0	Yes	-0.485	0.0984	0.337	0.47237	FALSE	NO	0	0	Yes	Neutral alpha-glucosidase AB (EC 3.2.1.207) (Alpha-glucosidase 2) (Glucosidase II subunit alpha)
Arl8b	Q9CQW2		1.6	0.00765	0.0832	1.07988	FALSE	YES	4	6	No	-0.476	0.401	0.673	0.171985	FALSE	YES	6	4	No	-0.888	0.122	0.381	0.419075	FALSE	YES	6	4	No	Vitamin D-binding protein (DBP) (VDB) (Gc-globulin) (Group-specific component)
Arpc4	P59999		0.301	0.398	0.727	0.138466	FALSE	YES	6	7	No	0.302	0.397	0.671	0.173277	FALSE	YES	1	6	No	-0.228	0.522	0.8	0.09691	FALSE	YES	7	6	No	Rab GDP dissociation inhibitor alpha (Rab GDI alpha) (Guanosine diphosphate dissociation inhibitor 1) (GDI-1)
Asah1	Q9WV54		-0.46	0.266	0.61	0.21467	FALSE	YES	4	2	Yes	0.18	0.66	0.836	0.0777937	FALSE	YES	5	4	No	0.104	0.799	0.923	0.0347983	FALSE	YES	4	4	Yes	Vitamin K-dependent gamma-carboxylase (EC 4.1.1.90) (Gamma-glutamyl carboxylase) (Peptidyl-glutamate 4-carboxylase) (Vitamin K gamma glutamyl carboxylase)
Asgr1	P34927		0.0879	0.857	0.95	0.0222764	FALSE	YES	5	5	No	1.46	0.00511	0.0469	1.32883	TRUE	YES	1	5	No	0.868	0.0824	0.3	0.522879	FALSE	YES	2	5	No	Glycerate kinase (EC 2.7.1.31)
Asl	Q91YI0		0.649	0.0951	0.374	0.427128	FALSE	NO	0	0	Yes	0.401	0.295	0.58	0.236572	FALSE	NO	0	0	Yes	-0.163	0.669	0.894	0.0486625	FALSE	NO	0	0	Yes	Guanine nucleotide-binding protein G(olf) subunit alpha (Adenylate cyclase-stimulating G alpha protein, olfactory type)
Aspdh	Q9DCQ2		0.376	0.47	0.773	0.111821	FALSE	YES	1	2	Yes	-0.885	0.0952	0.304	0.517126	FALSE	YES	5	1	No	0.132	0.799	0.923	0.0347983	FALSE	YES	1	1	Yes	Aspartate aminotransferase, cytoplasmic (cAspAT) (EC 2.6.1.1) (EC 2.6.1.3) (Cysteine aminotransferase, cytoplasmic) (Cysteine transaminase, cytoplasmic) (cCAT) (Glutamate oxaloacetate transaminase 1) (Transaminase A)
Asph	Q8BSY0		-0.691	0.234	0.581	0.235824	FALSE	YES	4	2	Yes	1.93	0.00198	0.0228	1.64207	TRUE	YES	0	4	Yes	-0.554	0.339	0.656	0.183096	FALSE	YES	7	4	No	Glycerol-3-phosphate dehydrogenase 1-like protein (EC 1.1.1.8)
Ass1	P16460	TRUE	-0.0948	0.639	0.856	0.0675262	FALSE	NO	0	0	Yes	1.03	1.4e-05	0.000412	3.3851	TRUE	NO	0	0	Yes	-0.0213	0.916	0.984	0.0070049	FALSE	NO	0	0	Yes	GrpE protein homolog 1, mitochondrial (Mt-GrpE#1)
Atad1	Q9D5T0		-0.241	0.34	0.676	0.170053	FALSE	NO	0	0	Yes	0.424	0.0986	0.313	0.504456	FALSE	NO	0	0	Yes	0.772	0.00411	0.0408	1.38934	FALSE	NO	0	0	Yes	Glutathione S-transferase A2 (EC 2.5.1.18) (GST class-alpha member 2) (Glutathione S-transferase GT41A)
Atad3	Q925I1		-0.115	0.551	0.816	0.0883098	FALSE	NO	0	0	Yes	0.417	0.0358	0.161	0.793174	FALSE	NO	0	0	Yes	0.0542	0.777	0.923	0.0347983	FALSE	NO	0	0	Yes	Glutathione S-transferase A1 (EC 2.5.1.18) (13-hydroperoxyoctadecadienoate peroxidase) (EC 1.11.1.-) (Androst-5-ene-3,17-dione isomerase) (EC 5.3.3.-) (GST class-alpha member 1) (Glutathione S-transferase Ya) (Glutathione S-transferase Ya1) [Cleaved into: Glutathione S-transferase A1, N-terminally processed]
Atl2	Q6PA06		-0.372	0.362	0.696	0.157391	FALSE	YES	6	4	No	0.933	0.0272	0.134	0.872895	FALSE	YES	2	6	No	-0.108	0.79	0.923	0.0347983	FALSE	YES	7	6	No	Glutathione S-transferase Mu 3 (EC 2.5.1.18) (GST class-mu 3) (Glutathione S-transferase GT9.3)
Atl3	Q91YH5		0.273	0.544	0.812	0.090444	FALSE	YES	1	2	Yes	0.931	0.0445	0.192	0.716699	FALSE	YES	0	1	Yes	0.352	0.434	0.74	0.130768	FALSE	YES	0	1	Yes	Histone H2A type 1-H (H2A-clustered histone 12)
Atp11c	Q9QZW0		-0.841	0.104	0.386	0.413413	FALSE	YES	2	0	Yes	-0.322	0.525	0.765	0.116339	FALSE	YES	2	2	Yes	0.671	0.191	0.496	0.304518	FALSE	YES	0	2	Yes	Histone H2A type 1-G
Atp11c.1	P98197		-0.847	0.0569	0.289	0.539102	FALSE	YES	2	0	Yes	0.0959	0.824	0.917	0.0376307	FALSE	YES	2	2	Yes	0.678	0.124	0.383	0.416801	FALSE	YES	0	2	Yes	Histone H2A type 1-E
Atp13a1	Q9EPE9		0.77	0.0664	0.316	0.500313	FALSE	YES	2	4	Yes	-0.157	0.7	0.859	0.0660068	FALSE	YES	5	2	No	-1.13	0.00866	0.0669	1.17457	FALSE	YES	7	2	No	Histone H2A type 1-D
Atp1a1	Q8VDN2		0.128	0.588	0.827	0.0824945	FALSE	NO	0	0	Yes	0.249	0.294	0.579	0.237321	FALSE	NO	0	0	Yes	0.127	0.591	0.847	0.0721166	FALSE	NO	0	0	Yes	Histone H2A type 1-C (H2A-clustered histone 6)
Atp1b1	P14094		0.0298	0.904	0.957	0.0190881	FALSE	NO	0	0	Yes	-0.56	0.0286	0.139	0.856985	FALSE	NO	0	0	Yes	-0.237	0.339	0.656	0.183096	FALSE	NO	0	0	Yes	Histone H2A type 2-C (H2A-clustered histone 20) (H2a-613B)
Atp2a2	O55143		0.266	0.219	0.559	0.252588	FALSE	NO	0	0	Yes	0.765	0.00108	0.0148	1.82974	FALSE	NO	0	0	Yes	-0.944	0.000105	0.00286	2.54363	FALSE	NO	0	0	Yes	Histone H2A type 2-B (H2A-clustered histone 21) (H2a-613A)
Atp2a2.1	Q64518		-4.38	8.5e-17	1.9e-14	13.7212	TRUE	YES	7	0	No	0.155	0.563	0.782	0.106793	FALSE	YES	7	7	No	3.7	8.17e-15	1.53e-12	11.8153	TRUE	YES	0	7	No	Histone H2AX (H2a/x) (Histone H2A.X)
Atp2a2.2	Q8R429		4.19	1.64e-07	8.75e-06	5.05799	TRUE	YES	0	7	No	-4.26	1.2e-07	5.18e-06	5.28567	TRUE	YES	7	0	No	-4.62	2.54e-08	2.59e-06	5.5867	TRUE	YES	7	0	No	Histone H2A type 1-B
Atp5f1a	Q03265		0.088	0.65	0.859	0.0660068	FALSE	NO	0	0	Yes	0.144	0.459	0.718	0.143876	FALSE	NO	0	0	Yes	-0.0451	0.816	0.93	0.0315171	FALSE	NO	0	0	Yes	Histone H2A type 1-K
Atp5f1b	P56480		0.357	0.165	0.482	0.316953	FALSE	NO	0	0	Yes	-0.0569	0.822	0.917	0.0376307	FALSE	NO	0	0	Yes	-0.135	0.595	0.847	0.0721166	FALSE	NO	0	0	Yes	Histone H2A type 1-F
Atp5f1c	Q91VR2		-0.0546	0.781	0.917	0.0376307	FALSE	NO	0	0	Yes	0.407	0.0451	0.194	0.712198	FALSE	NO	0	0	Yes	0.117	0.551	0.821	0.0856568	FALSE	NO	0	0	Yes	Histone H2A type 3 (H2A-clustered histone 25)
Atp5me	Q06185		2.14	0.0876	0.369	0.432974	FALSE	YES	1	3	Yes	0.559	0.649	0.828	0.0819697	FALSE	YES	0	1	Yes	-2.05	0.102	0.348	0.458421	FALSE	YES	3	1	Yes	Histone H2A type 1-O
Atp5mf	P56135		0.697	0.0652	0.315	0.501689	FALSE	NO	0	0	Yes	-0.617	0.101	0.316	0.500313	FALSE	NO	0	0	Yes	-0.137	0.711	0.905	0.0433514	FALSE	NO	0	0	Yes	Histone H2A type 1-P
Atp5mg	Q9CPQ8	TRUE	0.0976	0.524	0.808	0.0925886	FALSE	NO	0	0	Yes	-0.274	0.0805	0.277	0.55752	FALSE	NO	0	0	Yes	-0.086	0.575	0.836	0.0777937	FALSE	NO	0	0	Yes	Histone H2A type 1-I
Atp5pb	Q9CQQ7		-0.0315	0.852	0.95	0.0222764	FALSE	NO	0	0	Yes	0.113	0.507	0.761	0.118615	FALSE	NO	0	0	Yes	0.119	0.484	0.782	0.106793	FALSE	NO	0	0	Yes	Histone H2A.V (H2A.F/Z) (H2A.Z variant histone 2)
Atp5pd	Q9DCX2		0.138	0.406	0.731	0.136083	FALSE	NO	0	0	Yes	-0.259	0.125	0.353	0.452225	FALSE	NO	0	0	Yes	-0.258	0.126	0.386	0.413413	FALSE	NO	0	0	Yes	Histone H2A.Z (H2A/z)
Atp5pf	P97450		-0.016	0.953	0.979	0.00921731	FALSE	NO	0	0	Yes	-0.302	0.272	0.557	0.254145	FALSE	NO	0	0	Yes	-0.0765	0.779	0.923	0.0347983	FALSE	NO	0	0	Yes	H-2 class I histocompatibility antigen, D-B alpha chain (H-2D(B))
Atp5po	Q9DB20	TRUE	0.333	0.0838	0.36	0.443697	FALSE	NO	0	0	Yes	0.856	6.9e-05	0.00155	2.80967	FALSE	NO	0	0	Yes	0.617	0.00238	0.0286	1.54363	FALSE	NO	0	0	Yes	H-2 class I histocompatibility antigen, K-D alpha chain (H-2K(D))
Auh	Q9JLZ3		0.163	0.546	0.812	0.090444	FALSE	NO	0	0	Yes	0.0797	0.768	0.891	0.0501223	FALSE	NO	0	0	Yes	0.593	0.0344	0.179	0.747147	FALSE	NO	0	0	Yes	H-2 class I histocompatibility antigen, Q10 alpha chain
Baat	Q91X34		-0.358	0.0841	0.36	0.443697	FALSE	NO	0	0	Yes	0.17	0.404	0.673	0.171985	FALSE	NO	0	0	Yes	0.378	0.0692	0.268	0.571865	FALSE	NO	0	0	Yes	GDH/6PGL endoplasmic bifunctional protein [Includes: Hexose-6-phosphate dehydrogenase (Glucose 1-dehydrogenase) (EC 1.1.1.47) (Glucose-6-phosphate dehydrogenase) (EC 1.1.1.363); 6-phosphogluconolactonase (6PGL) (EC 3.1.1.31)]
Bcap31	Q61335		-0.93	0.0801	0.349	0.457175	FALSE	YES	1	0	Yes	1.46	0.0078	0.0623	1.20551	FALSE	YES	0	1	Yes	-0.652	0.214	0.53	0.275724	FALSE	YES	2	1	Yes	Very-long-chain (3R)-3-hydroxyacyl-CoA dehydratase 3 (EC 4.2.1.134) (3-hydroxyacyl-CoA dehydratase 3) (HACD3) (Butyrate-induced protein 1) (B-ind1) (Protein-tyrosine phosphatase-like A domain-containing protein 1)
Bche	Q03311	TRUE	-0.892	0.0374	0.229	0.640165	FALSE	YES	5	0	No	1.86	8.17e-05	0.00175	2.75696	TRUE	YES	0	5	No	-0.241	0.561	0.828	0.0819697	FALSE	YES	4	5	No	Hemoglobin subunit alpha (Alpha-globin) (Hemoglobin alpha chain) [Cleaved into: Hemopressin]
Bckdha	P50136	TRUE	0.357	0.0915	0.369	0.432974	FALSE	NO	0	0	Yes	-0.166	0.424	0.69	0.161151	FALSE	NO	0	0	Yes	0.079	0.702	0.905	0.0433514	FALSE	NO	0	0	Yes	Hemoglobin subunit beta-1 (Beta-1-globin) (Hemoglobin beta-1 chain) (Hemoglobin beta-major chain)
Bckdhb	Q6P3A8	TRUE	-0.0595	0.87	0.95	0.0222764	FALSE	NO	0	0	Yes	-0.882	0.0199	0.111	0.954677	FALSE	NO	0	0	Yes	-0.289	0.427	0.736	0.133122	FALSE	NO	0	0	Yes	Hemoglobin subunit beta-2 (Beta-2-globin) (Hemoglobin beta-2 chain) (Hemoglobin beta-minor chain)
Bcl2l13	P59017	TRUE	-0.361	0.518	0.805	0.0942041	FALSE	YES	2	1	Yes	-0.255	0.647	0.827	0.0824945	FALSE	YES	3	2	Yes	-0.5	0.372	0.689	0.161781	FALSE	YES	4	2	Yes	Hemoglobin fetal subunit beta (Beta-globin, fetal) (Hemoglobin beta chain, fetal) (Hemoglobin gamma chain)
Bdh1	Q80XN0		0.336	0.0266	0.181	0.742321	FALSE	NO	0	0	Yes	-0.0915	0.531	0.765	0.116339	FALSE	NO	0	0	Yes	0.0244	0.867	0.954	0.0204516	FALSE	NO	0	0	Yes	Hemoglobin subunit beta (Beta-globin) (Hemoglobin beta chain) [Cleaved into: Spinorphin]
Bhmt	O35490		-1.21	3.79e-05	0.00129	2.88941	TRUE	NO	0	0	Yes	0.307	0.232	0.511	0.291579	FALSE	NO	0	0	Yes	0.792	0.00362	0.0386	1.41341	FALSE	NO	0	0	Yes	Vigilin (High density lipoprotein-binding protein) (HDL-binding protein)
Bhmt.1	Q91WS4		-1.21	3.79e-05	0.00129	2.88941	TRUE	NO	0	0	Yes	0.307	0.232	0.511	0.291579	FALSE	NO	0	0	Yes	0.792	0.00362	0.0386	1.41341	FALSE	NO	0	0	Yes	Heme-binding protein 1 (p22HBP)
Blvrb	Q923D2	TRUE	0.852	0.296	0.643	0.191789	FALSE	YES	2	4	Yes	0.426	0.598	0.801	0.0963675	FALSE	YES	1	2	Yes	-0.357	0.658	0.891	0.0501223	FALSE	YES	3	2	Yes	Heterogeneous nuclear ribonucleoprotein K (hnRNP K)
Bphl	Q8R164		0.201	0.337	0.676	0.170053	FALSE	NO	0	0	Yes	-0.294	0.166	0.428	0.368556	FALSE	NO	0	0	Yes	0.39	0.0683	0.268	0.571865	FALSE	NO	0	0	Yes	4-hydroxyphenylpyruvate dioxygenase (EC 1.13.11.27) (4-hydroxyphenylpyruvic acid oxidase) (4HPPD) (HPD) (HPPDase) (F Alloantigen) (F protein)
Bpnt1	Q9Z0S1		0.669	0.148	0.463	0.334419	FALSE	NO	0	0	Yes	-1.38	0.00453	0.0437	1.35952	TRUE	YES	4	0	Yes	-0.466	0.31	0.64	0.19382	FALSE	YES	2	0	Yes	Estradiol 17-beta-dehydrogenase 11 (EC 1.1.1.62) (17-beta-hydroxysteroid dehydrogenase 11) (17-beta-HSD 11) (17bHSD11) (17betaHSD11) (17-beta-hydroxysteroid dehydrogenase XI) (17-beta-HSD XI) (17betaHSDXI) (Dehydrogenase/reductase SDR family member 8)
Bri3bp	Q8BXV2		-0.101	0.794	0.925	0.0338583	FALSE	YES	7	8	No	0.795	0.0472	0.197	0.705534	FALSE	YES	3	7	No	0.263	0.499	0.792	0.101275	FALSE	YES	7	7	No	17-beta-hydroxysteroid dehydrogenase 13 (17-beta-HSD 13) (EC 1.1.1.-) (EC 1.1.1.62) (Alcohol dehydrogenase PAN1B-like) (Hepatic retinol/retinal dehydrogenase) (EC 1.1.1.105) (Short-chain dehydrogenase/reductase 9)
Bsg	P18572		1.4	0.0174	0.142	0.847712	FALSE	YES	4	6	No	-0.903	0.114	0.335	0.474955	FALSE	YES	7	4	No	-0.877	0.124	0.384	0.415669	FALSE	YES	6	4	No	Estradiol 17-beta-dehydrogenase 2 (EC 1.1.1.62) (17-beta-hydroxysteroid dehydrogenase type 2) (17-beta-HSD 2) (Testosterone 17-beta-dehydrogenase) (EC 1.1.1.239)
C11orf54	Q91V76	TRUE	0.15	0.825	0.943	0.0254883	FALSE	YES	4	4	Yes	-0.875	0.205	0.478	0.320572	FALSE	YES	4	4	Yes	0.243	0.722	0.905	0.0433514	FALSE	YES	3	4	Yes	3-keto-steroid reductase/17-beta-hydroxysteroid dehydrogenase 7 (17-beta-hydroxysteroid dehydrogenase 7) (17-beta-HSD 7) (3-keto-steroid reductase) (EC 1.1.1.270) (Dihydrotestosterone oxidoreductase) (EC 1.1.1.210) (Estradiol 17-beta-dehydrogenase 7) (EC 1.1.1.62)
C1qbp	O35658		0.709	0.171	0.487	0.312471	FALSE	YES	0	1	Yes	-0.571	0.267	0.551	0.258848	FALSE	YES	1	0	Yes	0.0363	0.943	0.993	0.00305075	FALSE	NO	0	0	Yes	3 beta-hydroxysteroid dehydrogenase/Delta 5-->4-isomerase type 3 (3 beta-hydroxysteroid dehydrogenase/Delta 5-->4-isomerase type III) (3-beta-HSD III) [Includes: 3-beta-hydroxy-Delta(5)-steroid dehydrogenase (EC 1.1.1.145) (3-beta-hydroxy-5-ene steroid dehydrogenase) (Progesterone reductase); Steroid Delta-isomerase (EC 5.3.3.1) (Delta-5-3-ketosteroid isomerase)]
C3	P01027		0.623	0.0477	0.262	0.581699	FALSE	NO	0	0	Yes	0.357	0.247	0.531	0.274905	FALSE	NO	0	0	Yes	-1.5	2.53e-05	0.000818	3.08725	TRUE	NO	0	0	Yes	3 beta-hydroxysteroid dehydrogenase/Delta 5-->4-isomerase type 6 (EC 1.1.1.-) (3 beta-hydroxysteroid dehydrogenase/Delta 5-->4-isomerase type VI) (3-beta-HSD VI) [Includes: 3-beta-hydroxy-Delta(5)-steroid dehydrogenase (EC 1.1.1.145) (3-beta-hydroxy-5-ene steroid dehydrogenase) (Progesterone reductase); Steroid Delta-isomerase (EC 5.3.3.1) (Delta-5-3-ketosteroid isomerase)]
C3.1	Q2UVX4		0.623	0.0477	0.262	0.581699	FALSE	NO	0	0	Yes	0.357	0.247	0.531	0.274905	FALSE	NO	0	0	Yes	-1.5	2.53e-05	0.000818	3.08725	TRUE	NO	0	0	Yes	3 beta-hydroxysteroid dehydrogenase/Delta 5-->4-isomerase type 2 (3 beta-hydroxysteroid dehydrogenase/Delta 5-->4-isomerase type II) (3-beta-HSD II) [Includes: 3-beta-hydroxy-Delta(5)-steroid dehydrogenase (EC 1.1.1.145) (3-beta-hydroxy-5-ene steroid dehydrogenase) (Progesterone reductase); Steroid Delta-isomerase (EC 5.3.3.1) (Delta-5-3-ketosteroid isomerase)]
C4b	P01029		0.668	0.194	0.516	0.28735	FALSE	YES	6	5	No	0.552	0.281	0.566	0.247184	FALSE	YES	3	6	No	-0.136	0.789	0.923	0.0347983	FALSE	YES	8	6	No	3 beta-hydroxysteroid dehydrogenase/Delta 5-->4-isomerase type 1 (3 beta-hydroxysteroid dehydrogenase/Delta 5-->4-isomerase type I) (3-beta-HSD I) (3-beta-hydroxy-5-ene steroid dehydrogenase) (3-beta-hydroxy-Delta(5)-steroid dehydrogenase) (EC 1.1.1.145) (3-beta-hydroxysteroid 3-dehydrogenase) (EC 1.1.1.270) (Delta-5-3-ketosteroid isomerase) (Dihydrotestosterone oxidoreductase) (EC 1.1.1.210) (St…
Ca2	P00920		-1.24	0.0111	0.112	0.950782	FALSE	YES	1	0	Yes	-0.249	0.591	0.797	0.0985417	FALSE	YES	3	1	Yes	-0.888	0.0623	0.253	0.596879	FALSE	YES	3	1	Yes	Endoplasmin (94 kDa glucose-regulated protein) (GRP-94) (Endoplasmic reticulum resident protein 99) (ERp99) (Heat shock protein 90 kDa beta member 1) (Polymorphic tumor rejection antigen 1) (Tumor rejection antigen gp96)
Ca3	P16015		-0.953	0.00172	0.0276	1.55909	FALSE	NO	0	0	Yes	0.0582	0.835	0.924	0.034328	FALSE	NO	0	0	Yes	0.758	0.0104	0.0753	1.12321	FALSE	NO	0	0	Yes	Heat shock-related 70 kDa protein 2 (Heat shock protein 70.2)
Ca5a	P23589		0.6	0.194	0.516	0.28735	FALSE	NO	0	0	Yes	-0.179	0.695	0.859	0.0660068	FALSE	NO	0	0	Yes	-0.656	0.157	0.44	0.356547	FALSE	YES	1	0	Yes	Oxidoreductase HTATIP2 (EC 1.1.1.-)
Calm3	P0DP28		0.00722	0.976	0.986	0.00612309	FALSE	NO	0	0	Yes	-0.559	0.0256	0.128	0.89279	FALSE	NO	0	0	Yes	-0.359	0.142	0.413	0.38405	FALSE	NO	0	0	Yes	Hypoxia up-regulated protein 1 (GRP-170) (140 kDa Ca(2+)-binding protein) (CBP-140)
Calm3.1	P0DP27		0.00722	0.976	0.986	0.00612309	FALSE	NO	0	0	Yes	-0.559	0.0256	0.128	0.89279	FALSE	NO	0	0	Yes	-0.359	0.142	0.413	0.38405	FALSE	NO	0	0	Yes	Putative transferase CAF17 homolog, mitochondrial (EC 2.1.-.-) (Iron-sulfur cluster assembly factor homolog)
Calm3.2	P0DP26		0.00722	0.976	0.986	0.00612309	FALSE	NO	0	0	Yes	-0.559	0.0256	0.128	0.89279	FALSE	NO	0	0	Yes	-0.359	0.142	0.413	0.38405	FALSE	NO	0	0	Yes	Insulin-degrading enzyme (EC 3.4.24.56) (Insulin protease) (Insulinase) (Insulysin)
Calm3.3	Q9D6P8		0.00722	0.976	0.986	0.00612309	FALSE	NO	0	0	Yes	-0.559	0.0256	0.128	0.89279	FALSE	NO	0	0	Yes	-0.359	0.142	0.413	0.38405	FALSE	NO	0	0	Yes	Immunoglobulin heavy constant mu [Cleaved into: Mu' chain (55 kDa mu' chain)]
Calr	P14211		-0.0602	0.867	0.95	0.0222764	FALSE	NO	0	0	Yes	0.393	0.278	0.564	0.248721	FALSE	NO	0	0	Yes	-0.606	0.0985	0.337	0.47237	FALSE	NO	0	0	Yes	Ras GTPase-activating-like protein IQGAP2
Calu	O35887		-0.603	0.0992	0.38	0.420216	FALSE	YES	7	4	No	0.74	0.0456	0.194	0.712198	FALSE	YES	5	7	No	0.264	0.462	0.759	0.119758	FALSE	YES	6	7	No	Immunity-related GTPase family M protein 1 (EC 3.6.5.-) (Interferon-inducible GTPase 3) (Interferon-inducible protein 1) (LPS-stimulated RAW 264.7 macrophage protein 47) (LRG-47)
Canx	P35564	TRUE	0.225	0.172	0.487	0.312471	FALSE	NO	0	0	Yes	0.368	0.0288	0.139	0.856985	FALSE	NO	0	0	Yes	-0.881	5.5e-06	0.000228	3.64207	FALSE	NO	0	0	Yes	Galectin-9 (Gal-9)
Cat	P24270		-0.19	0.313	0.655	0.183759	FALSE	NO	0	0	Yes	0.13	0.486	0.744	0.128427	FALSE	NO	0	0	Yes	0.12	0.521	0.8	0.09691	FALSE	NO	0	0	Yes	Vesicular integral-membrane protein VIP36 (Lectin mannose-binding 2) (Vesicular integral-membrane protein 36) (VIP36)
Cbr1	P48758		2.04	0.00273	0.0386	1.41341	TRUE	YES	0	4	Yes	-0.655	0.304	0.586	0.232102	FALSE	YES	1	0	Yes	-1.21	0.0627	0.253	0.596879	FALSE	YES	1	0	Yes	S-adenosylmethionine synthase isoform type-1 (AdoMet synthase 1) (EC 2.5.1.6) (Methionine adenosyltransferase 1) (MAT 1)
Cbr1.1	Q8K354	TRUE	2.19	0.00087	0.0168	1.77469	TRUE	YES	0	4	Yes	-0.568	0.346	0.635	0.197226	FALSE	YES	1	0	Yes	-1.2	0.0531	0.23	0.638272	FALSE	YES	1	0	Yes	Mannose-binding protein C (MBP-C) (Mannan-binding protein) (RA-reactive factor P28A subunit) (RARF/P28A)
Cbr4	Q91VT4		-0.109	0.733	0.892	0.0496351	FALSE	YES	2	0	Yes	-0.58	0.0755	0.266	0.575118	FALSE	YES	1	2	Yes	0.591	0.0701	0.27	0.568636	FALSE	YES	0	2	Yes	Thiol S-methyltransferase TMT1B (EC 2.1.1.9) (Methyltransferase-like protein 7B) (Thiol S-methyltransferase METTL7B)
Ccdc47	Q9D024	TRUE	0.315	0.478	0.776	0.110138	FALSE	YES	3	2	Yes	0.744	0.1	0.316	0.500313	FALSE	YES	1	3	Yes	-1.42	0.00297	0.0336	1.47366	TRUE	YES	7	3	No	Mitofusin-2 (EC 3.6.5.-) (Hypertension-related protein 1) (Mitochondrial assembly regulatory factor) (HSG protein) (Transmembrane GTPase MFN2)
Ccdc58	Q8R3Q6		0.281	0.521	0.805	0.0942041	FALSE	NO	0	0	Yes	-1.49	0.00166	0.0206	1.68613	TRUE	YES	2	0	Yes	-0.554	0.21	0.525	0.279841	FALSE	NO	0	0	Yes	Transport and Golgi organization protein 1 homolog (TANGO1) (Melanoma inhibitory activity protein 3)
Cct2	P80314		0.867	0.0981	0.379	0.421361	FALSE	YES	5	7	No	0.815	0.119	0.341	0.467246	FALSE	YES	3	5	No	-0.168	0.743	0.912	0.0400052	FALSE	YES	4	5	No	Malectin
Cct3	P80318		0.318	0.395	0.727	0.138466	FALSE	YES	5	4	No	1	0.0106	0.0763	1.11748	FALSE	YES	2	5	No	-0.19	0.611	0.857	0.0670192	FALSE	YES	5	5	No	Malonyl-CoA decarboxylase, mitochondrial (MCD) (EC 4.1.1.9)
Cct4	P80315		-0.339	0.532	0.809	0.0920515	FALSE	YES	2	1	Yes	0.745	0.175	0.44	0.356547	FALSE	YES	1	2	Yes	0.227	0.676	0.897	0.0472076	FALSE	YES	2	2	Yes	Mannosyl-oligosaccharide glucosidase (EC 3.2.1.106) (Endoplasmic reticulum alpha-glucosidase I) (ER glu I) (Glucosidase 1) (Glycoprotein-processing glucosidase I)
Cct5	P80316		-0.484	0.347	0.683	0.165579	FALSE	YES	3	0	Yes	1.27	0.0177	0.104	0.982967	FALSE	YES	1	3	Yes	-0.435	0.397	0.717	0.144481	FALSE	YES	6	3	No	Small ribosomal subunit protein mS40 (28S ribosomal protein S18-2, mitochondrial) (MRP-S18-2) (28S ribosomal protein S18b, mitochondrial) (MRP-S18-b) (Mrps18-b) (S18mt-b)
Cct6a	P80317		0.0894	0.837	0.949	0.0227338	FALSE	YES	2	1	Yes	0.24	0.582	0.793	0.100727	FALSE	YES	2	2	Yes	0.251	0.565	0.828	0.0819697	FALSE	YES	5	2	No	Ribosome-recycling factor, mitochondrial (RRF) (Ribosome-releasing factor, mitochondrial)
Cct6a.1	Q61390		0.26	0.563	0.818	0.0872467	FALSE	YES	2	1	Yes	-0.715	0.118	0.341	0.467246	FALSE	YES	8	2	No	-0.598	0.188	0.491	0.308919	FALSE	YES	5	2	No	Mitochondrial amidoxime-reducing component 1 (mARC1) (EC 1.7.-.-) (Molybdenum cofactor sulfurase C-terminal domain-containing protein 1) (MOSC domain-containing protein 1) (Moco sulfurase C-terminal domain-containing protein 1)
Cct7	P80313		-0.23	0.651	0.859	0.0660068	FALSE	YES	7	4	No	0.962	0.0657	0.246	0.609065	FALSE	YES	4	7	No	0.434	0.396	0.717	0.144481	FALSE	YES	5	7	No	Mitochondrial amidoxime reducing component 2 (mARC2) (EC 1.7.-.-) (Molybdenum cofactor sulfurase C-terminal domain-containing protein 2) (MOSC domain-containing protein 2) (Moco sulfurase C-terminal domain-containing protein 2)
Cct8	P42932		-0.716	0.1	0.383	0.416801	FALSE	YES	3	1	Yes	1.47	0.00155	0.0197	1.70553	TRUE	YES	1	3	Yes	0.0242	0.955	0.995	0.00217692	FALSE	YES	4	3	Yes	Cytochrome c oxidase subunit 2 (EC 7.1.1.9) (Cytochrome c oxidase polypeptide II)
Cds2	Q99L43		0.434	0.301	0.648	0.188425	FALSE	YES	1	2	Yes	0.0842	0.839	0.926	0.033389	FALSE	YES	2	1	Yes	-0.644	0.128	0.391	0.407823	FALSE	YES	6	1	No	Protein LYRIC (3D3/LYRIC) (Lysine-rich CEACAM1 co-isolated protein) (Metadherin) (Metastasis adhesion protein)
Cers2	Q924Z4		-0.429	0.144	0.456	0.341035	FALSE	NO	0	0	Yes	0.147	0.611	0.812	0.090444	FALSE	NO	0	0	Yes	-0.79	0.00978	0.072	1.14267	FALSE	YES	1	0	Yes	Murinoglobulin-1 (MuG1)
Ces1	Q8VCC2		0.261	0.424	0.746	0.127261	FALSE	NO	0	0	Yes	1.21	0.000744	0.0114	1.9431	TRUE	NO	0	0	Yes	-0.0405	0.901	0.974	0.011441	FALSE	NO	0	0	Yes	Major urinary protein 20 (Darcin) (Major urinary protein 24)
Ces1d	Q8VCT4		0.0289	0.901	0.957	0.0190881	FALSE	NO	0	0	Yes	0.604	0.0131	0.087	1.06048	FALSE	NO	0	0	Yes	-0.521	0.0304	0.167	0.777284	FALSE	NO	0	0	Yes	Major urinary protein 6 (MUP 6) (Alpha-2U-globulin) (Group 1, BS6) (allergen Mus m 1)
Ces1e	Q64176		-0.578	0.235	0.581	0.235824	FALSE	YES	4	4	Yes	1.15	0.0221	0.119	0.924453	FALSE	YES	0	4	Yes	-0.482	0.321	0.646	0.189767	FALSE	YES	5	4	No	Major urinary protein 11
Ces1f	Q91WU0		-0.0697	0.756	0.909	0.0414361	FALSE	NO	0	0	Yes	0.568	0.0158	0.0964	1.01592	FALSE	NO	0	0	Yes	-0.43	0.0625	0.253	0.596879	FALSE	NO	0	0	Yes	Major urinary protein 18
Ces2a	Q8QZR3		-0.516	0.263	0.608	0.216096	FALSE	YES	1	0	Yes	0.295	0.519	0.765	0.116339	FALSE	YES	1	1	Yes	0.022	0.961	0.995	0.00217692	FALSE	YES	0	1	Yes	Major urinary protein 1 (MUP 1)
Ces2c	Q91WG0		-1.27	0.00366	0.0477	1.32148	TRUE	YES	7	4	No	0.766	0.0672	0.249	0.603801	FALSE	YES	7	7	No	0.906	0.0322	0.172	0.764472	FALSE	YES	7	7	No	Major urinary protein 17 (MUP 17)
Ces2e	Q8BK48		0.00922	0.986	0.989	0.00480371	FALSE	YES	0	1	Yes	0.269	0.623	0.817	0.0877779	FALSE	NO	0	0	Yes	0.224	0.681	0.897	0.0472076	FALSE	YES	1	0	Yes	Major urinary protein 5
Ces2e.1	Q6AW46		0.068	0.853	0.95	0.0222764	FALSE	NO	0	0	Yes	-0.218	0.553	0.773	0.111821	FALSE	YES	1	0	Yes	-0.562	0.132	0.395	0.403403	FALSE	NO	0	0	Yes	N-acetyltransferase 8 (EC 2.3.1.-) (Acetyltransferase 2) (ATase2) (Camello-like protein 4) (Cysteinyl-conjugate N-acetyltransferase) (CCNAT) (EC 2.3.1.80)
Ces3a	Q63880		-0.416	0.0446	0.257	0.590067	FALSE	NO	0	0	Yes	-0.0389	0.846	0.931	0.0310503	FALSE	NO	0	0	Yes	-0.559	0.00835	0.0654	1.18442	FALSE	NO	0	0	Yes	NAD(P)H-hydrate epimerase (EC 5.1.99.6) (Apolipoprotein A-I-binding protein) (AI-BP) (NAD(P)HX epimerase)
Ces3b	Q8VCU1		-0.79	0.00157	0.0263	1.58004	FALSE	NO	0	0	Yes	-0.016	0.944	0.978	0.00966115	FALSE	NO	0	0	Yes	-0.354	0.131	0.393	0.405607	FALSE	NO	0	0	Yes	BOS complex subunit NCLN (Nicalin) (Nicastrin-like protein)
Cfl1	P18760	TRUE	0.199	0.753	0.907	0.0423927	FALSE	YES	4	0	Yes	-0.472	0.457	0.717	0.144481	FALSE	YES	4	4	Yes	-0.178	0.778	0.923	0.0347983	FALSE	YES	3	4	Yes	NADH dehydrogenase [ubiquinone] 1 alpha subcomplex subunit 12 (Complex I-B17.2) (CI-B17.2) (CIB17.2) (NADH-ubiquinone oxidoreductase subunit B17.2)
Chchd3	Q9CRB9	TRUE	-0.0824	0.685	0.874	0.0584886	FALSE	NO	0	0	Yes	-0.311	0.133	0.367	0.435334	FALSE	NO	0	0	Yes	-0.132	0.516	0.799	0.0974532	FALSE	NO	0	0	Yes	NADH dehydrogenase [ubiquinone] 1 alpha subcomplex subunit 13 (Cell death regulatory protein GRIM-19) (Complex I-B16.6) (CI-B16.6) (Gene associated with retinoic and interferon-induced mortality 19 protein) (GRIM-19) (Gene associated with retinoic and IFN-induced mortality 19 protein) (NADH-ubiquinone oxidoreductase B16.6 subunit)
Chdh	Q8BJ64		0.0199	0.901	0.957	0.0190881	FALSE	NO	0	0	Yes	-0.00956	0.952	0.981	0.00833099	FALSE	NO	0	0	Yes	0.301	0.0663	0.264	0.578396	FALSE	NO	0	0	Yes	NADH dehydrogenase [ubiquinone] 1 alpha subcomplex subunit 5 (Complex I subunit B13) (Complex I-13kD-B) (CI-13kD-B) (NADH-ubiquinone oxidoreductase 13 kDa-B subunit)
Chil3	O35744	TRUE	-0.398	0.332	0.675	0.170696	FALSE	YES	7	4	No	-0.255	0.532	0.765	0.116339	FALSE	YES	7	7	No	-0.448	0.275	0.601	0.221126	FALSE	YES	7	7	No	NADH dehydrogenase [ubiquinone] 1 alpha subcomplex subunit 6 (Complex I-B14) (CI-B14) (NADH-ubiquinone oxidoreductase B14 subunit)
Cisd1	Q91WS0		-0.449	0.00253	0.0368	1.43415	FALSE	NO	0	0	Yes	0.255	0.0716	0.257	0.590067	FALSE	NO	0	0	Yes	0.234	0.096	0.334	0.476254	FALSE	NO	0	0	Yes	NADH dehydrogenase [ubiquinone] 1 beta subcomplex subunit 4 (Complex I-B15) (CI-B15) (NADH-ubiquinone oxidoreductase B15 subunit)
Cisd2	Q9CQB5	TRUE	-0.423	0.412	0.737	0.132533	FALSE	YES	3	2	Yes	1.75	0.00165	0.0206	1.68613	TRUE	YES	0	3	Yes	-0.00136	0.998	0.998	0.000869459	FALSE	YES	4	3	Yes	NADH dehydrogenase [ubiquinone] 1 beta subcomplex subunit 7 (Complex I-B18) (CI-B18) (NADH-ubiquinone oxidoreductase B18 subunit)
Clpb	Q60649	TRUE	0.676	0.077	0.344	0.463442	FALSE	YES	0	1	Yes	0.102	0.785	0.899	0.0462403	FALSE	YES	1	0	Yes	-1.1	0.00583	0.0538	1.26922	FALSE	YES	3	0	Yes	NADH dehydrogenase [ubiquinone] 1 beta subcomplex subunit 9 (Complex I-B22) (CI-B22) (NADH-ubiquinone oxidoreductase B22 subunit)
Clpp	O88696		-0.387	0.358	0.696	0.157391	FALSE	YES	1	0	Yes	-1.13	0.0108	0.0764	1.11691	FALSE	YES	4	1	Yes	0.349	0.407	0.719	0.143271	FALSE	YES	0	1	Yes	NADH dehydrogenase [ubiquinone] iron-sulfur protein 4, mitochondrial (Complex I-18 kDa) (CI-18 kDa) (Complex I-AQDQ) (CI-AQDQ) (NADH-ubiquinone oxidoreductase 18 kDa subunit)
Clptm1	Q8VBZ3	TRUE	-0.899	0.0183	0.144	0.841638	FALSE	YES	3	0	Yes	0.196	0.591	0.797	0.0985417	FALSE	YES	2	3	Yes	-0.877	0.0211	0.127	0.896196	FALSE	YES	7	3	No	NADH dehydrogenase [ubiquinone] iron-sulfur protein 5 (Complex I-15 kDa) (CI-15 kDa) (NADH-ubiquinone oxidoreductase 15 kDa subunit)
Clpx	Q9JHS4	TRUE	0.214	0.633	0.856	0.0675262	FALSE	NO	0	0	Yes	-0.481	0.287	0.572	0.242604	FALSE	YES	1	0	Yes	-0.351	0.435	0.74	0.130768	FALSE	NO	0	0	Yes	NADH dehydrogenase [ubiquinone] flavoprotein 2, mitochondrial (EC 7.1.1.2) (NADH-ubiquinone oxidoreductase 24 kDa subunit)
Clybl	Q8R4N0		0.757	0.0193	0.147	0.832683	FALSE	NO	0	0	Yes	-0.595	0.0617	0.237	0.625252	FALSE	NO	0	0	Yes	-0.483	0.126	0.386	0.413413	FALSE	NO	0	0	Yes	NFU1 iron-sulfur cluster scaffold homolog, mitochondrial (HIRA-interacting protein 5) (mHIRIP5)
Cmbl	Q8R1G2		-0.598	0.0119	0.116	0.935542	FALSE	NO	0	0	Yes	0.423	0.0676	0.249	0.603801	FALSE	NO	0	0	Yes	0.719	0.00304	0.0341	1.46725	FALSE	NO	0	0	Yes	Nucleoside diphosphate kinase A (NDK A) (NDP kinase A) (EC 2.7.4.6) (Metastasis inhibition factor NM23) (NDPK-A) (Tumor metastatic process-associated protein) (nm23-M1)
Cmpk1	Q9DBP5		-0.198	0.509	0.8	0.09691	FALSE	YES	4	2	Yes	1.01	0.00182	0.0215	1.66756	TRUE	YES	0	4	Yes	0.312	0.302	0.63	0.200659	FALSE	YES	5	4	No	Nucleoside diphosphate kinase B (NDK B) (NDP kinase B) (EC 2.7.4.6) (Histidine protein kinase NDKB) (EC 2.7.13.3) (P18) (nm23-M2)
Cndp2	Q9D1A2		1.2	0.00192	0.0294	1.53165	TRUE	YES	3	7	No	-0.373	0.298	0.581	0.235824	FALSE	YES	6	3	No	-0.582	0.109	0.361	0.442493	FALSE	YES	7	3	No	BOS complex subunit NOMO1 (Nodal modulator 1)
Cnpy2	Q9QXT0	TRUE	-0.0838	0.901	0.957	0.0190881	FALSE	YES	4	5	No	0.291	0.668	0.84	0.0757207	FALSE	YES	4	4	Yes	0.0665	0.922	0.985	0.00656377	FALSE	YES	3	4	Yes	Sterol-4-alpha-carboxylate 3-dehydrogenase, decarboxylating (EC 1.1.1.170)
Coa3	Q9D2R6	TRUE	0.739	0.256	0.6	0.221849	FALSE	YES	6	7	No	0.959	0.144	0.387	0.412289	FALSE	YES	3	6	No	-0.321	0.619	0.864	0.0634863	FALSE	YES	7	6	No	OCIA domain-containing protein 1
Coasy	Q9DBL7	TRUE	1.43	0.000454	0.00998	2.00087	TRUE	YES	0	1	Yes	-0.97	0.0121	0.0823	1.0846	FALSE	YES	1	0	Yes	0.153	0.678	0.897	0.0472076	FALSE	NO	0	0	Yes	Proliferation-associated protein 2G4 (IRES-specific cellular trans-acting factor 45 kDa) (ITAF45) (Mpp1) (Proliferation-associated protein 1) (Protein p38-2G4)
Comt	O88587	TRUE	-0.193	0.571	0.818	0.0872467	FALSE	NO	0	0	Yes	-0.0978	0.774	0.893	0.0491485	FALSE	NO	0	0	Yes	-0.773	0.0289	0.161	0.793174	FALSE	NO	0	0	Yes	Polyadenylate-binding protein 1 (PABP-1) (Poly(A)-binding protein 1)
Coq3	Q8BMS4	TRUE	-0.638	0.336	0.676	0.170053	FALSE	YES	4	2	Yes	0.166	0.801	0.906	0.0428718	FALSE	YES	5	4	No	-0.124	0.851	0.948	0.0231917	FALSE	YES	4	4	Yes	Phenazine biosynthesis-like domain-containing protein 1 (EC 5.1.-.-)
Coq8a	Q60936	TRUE	0.124	0.52	0.805	0.0942041	FALSE	NO	0	0	Yes	-0.712	0.000774	0.0115	1.9393	FALSE	NO	0	0	Yes	0.174	0.37	0.689	0.161781	FALSE	NO	0	0	Yes	Phenazine biosynthesis-like domain-containing protein 2 (EC 5.1.-.-)
Coq9	Q8K1Z0	TRUE	0.0343	0.964	0.983	0.00744648	FALSE	YES	3	4	Yes	-0.127	0.869	0.945	0.0245682	FALSE	YES	5	3	No	1.31	0.0959	0.334	0.476254	FALSE	YES	1	3	Yes	Prenylcysteine oxidase 1 (EC 1.8.3.5) (Prenylcysteine lyase)
Cox4i1	P19783	TRUE	-0.366	0.66	0.863	0.0639892	FALSE	YES	1	1	Yes	0.501	0.547	0.769	0.114074	FALSE	YES	0	1	Yes	0.839	0.316	0.644	0.191114	FALSE	YES	0	1	Yes	Protein disulfide-isomerase A5 (EC 5.3.4.1) (Protein disulfide isomerase-related protein)
Cox5a	P12787	TRUE	-0.8	0.0152	0.137	0.863279	FALSE	NO	0	0	Yes	0.32	0.312	0.594	0.226214	FALSE	NO	0	0	Yes	0.518	0.106	0.356	0.44855	FALSE	NO	0	0	Yes	Pyridoxal kinase (EC 2.7.1.35) (Pyridoxine kinase)
Cox5b	P19536	TRUE	-0.866	0.000853	0.0168	1.77469	FALSE	NO	0	0	Yes	0.175	0.46	0.718	0.143876	FALSE	NO	0	0	Yes	0.143	0.547	0.819	0.0867161	FALSE	NO	0	0	Yes	Peroxisome assembly protein 12 (Peroxin-12)
Cox6a1	P43024	TRUE	-0.277	0.781	0.917	0.0376307	FALSE	YES	1	1	Yes	-1.35	0.183	0.453	0.343902	FALSE	YES	4	1	Yes	0.788	0.432	0.738	0.131944	FALSE	YES	1	1	Yes	Peroxisomal biogenesis factor 3 (Peroxin-3) (Peroxisomal assembly protein PEX3)
Cox6b1	P56391	TRUE	-1.27	0.00319	0.043	1.36653	TRUE	NO	0	0	Yes	-1.27	0.00312	0.0333	1.47756	TRUE	NO	0	0	Yes	0.33	0.41	0.719	0.143271	FALSE	NO	0	0	Yes	Peroxisomal ATPase PEX6 (EC 3.6.4.-) (Peroxin-6) (Peroxisomal biogenesis factor 6)
Cox7a2	P48771		-1.43	0.0405	0.24	0.619789	FALSE	NO	0	0	Yes	-0.541	0.425	0.69	0.161151	FALSE	YES	2	0	Yes	0.448	0.508	0.792	0.101275	FALSE	NO	0	0	Yes	Membrane-associated progesterone receptor component 1 (mPR)
Cp	Q61147	TRUE	0.203	0.566	0.818	0.0872467	FALSE	YES	4	5	No	0.34	0.338	0.625	0.20412	FALSE	YES	3	4	Yes	-0.162	0.647	0.886	0.0525663	FALSE	YES	7	4	No	Plasminogen (EC 3.4.21.7) [Cleaved into: Plasmin heavy chain A; Activation peptide; Angiostatin; Plasmin heavy chain A, short form; Plasmin light chain B]
Cpox	P36552	TRUE	0.0917	0.666	0.864	0.0634863	FALSE	NO	0	0	Yes	-0.424	0.0529	0.211	0.675718	FALSE	NO	0	0	Yes	0.338	0.119	0.373	0.428291	FALSE	NO	0	0	Yes	N-fatty-acyl-amino acid synthase/hydrolase PM20D1 (EC 3.5.1.114) (EC 3.5.1.14) (Peptidase M20 domain-containing protein 1) (PM20D1)
Cps1	Q8C196	TRUE	0.265	0.331	0.675	0.170696	FALSE	NO	0	0	Yes	0.05	0.853	0.935	0.0291884	FALSE	NO	0	0	Yes	0.0539	0.842	0.945	0.0245682	FALSE	NO	0	0	Yes	Mitochondrial-processing peptidase subunit beta (EC 3.4.24.64) (Beta-MPP) (P-52)
Cpt1a	P97742	TRUE	0.225	0.297	0.644	0.191114	FALSE	NO	0	0	Yes	0.24	0.266	0.549	0.260428	FALSE	NO	0	0	Yes	0.036	0.867	0.954	0.0204516	FALSE	NO	0	0	Yes	Serum paraoxonase/arylesterase 1 (PON 1) (EC 3.1.1.2) (EC 3.1.1.81) (EC 3.1.8.1) (Aromatic esterase 1) (A-esterase 1) (Serum aryldialkylphosphatase 1)
Cpt2	P52825	TRUE	0.362	0.0912	0.369	0.432974	FALSE	NO	0	0	Yes	0.186	0.377	0.654	0.184422	FALSE	NO	0	0	Yes	0.197	0.351	0.665	0.177178	FALSE	NO	0	0	Yes	Serum paraoxonase/arylesterase 2 (PON 2) (EC 3.1.1.2) (EC 3.1.1.81) (Aromatic esterase 2) (A-esterase 2) (Serum aryldialkylphosphatase 2)
Crat	P47934	TRUE	1.22	3.66e-06	0.000171	3.767	TRUE	NO	0	0	Yes	-0.761	0.0014	0.0185	1.73283	FALSE	NO	0	0	Yes	-0.402	0.0735	0.28	0.552842	FALSE	NO	0	0	Yes	Serum paraoxonase/lactonase 3 (EC 3.1.1.2) (EC 3.1.1.81) (EC 3.1.8.1)
Crot	Q9DC50	TRUE	0.052	0.81	0.935	0.0291884	FALSE	NO	0	0	Yes	0.197	0.367	0.644	0.191114	FALSE	NO	0	0	Yes	0.269	0.22	0.535	0.271646	FALSE	NO	0	0	Yes	NADPH--cytochrome P450 reductase (CPR) (P450R) (EC 1.6.2.4)
Cryz	P47199	TRUE	0.0129	0.939	0.97	0.0132283	FALSE	NO	0	0	Yes	-0.235	0.168	0.431	0.365523	FALSE	NO	0	0	Yes	-0.0462	0.784	0.923	0.0347983	FALSE	NO	0	0	Yes	Peptidyl-prolyl cis-trans isomerase B (PPIase B) (EC 5.2.1.8) (CYP-S1) (Cyclophilin B) (Rotamase B) (S-cyclophilin) (SCYLP)
Cs	Q9CZU6		0.106	0.661	0.863	0.0639892	FALSE	NO	0	0	Yes	-0.402	0.102	0.316	0.500313	FALSE	NO	0	0	Yes	-0.288	0.238	0.557	0.254145	FALSE	NO	0	0	Yes	Peroxiredoxin-4 (EC 1.11.1.24) (Antioxidant enzyme AOE372) (Peroxiredoxin IV) (Prx-IV) (Thioredoxin peroxidase AO372) (Thioredoxin-dependent peroxide reductase A0372) (Thioredoxin-dependent peroxiredoxin 4)
Cth	Q8VCN5		-0.619	0.191	0.514	0.289037	FALSE	YES	2	0	Yes	1.2	0.0145	0.0907	1.04239	FALSE	YES	0	2	Yes	0.986	0.0412	0.201	0.696804	FALSE	YES	0	2	Yes	Glucosidase 2 subunit beta (80K-H protein) (Glucosidase II subunit beta) (Protein kinase C substrate 60.1 kDa protein heavy chain) (PKCSH)
Ctsa	P16675		-0.58	0.268	0.612	0.213249	FALSE	YES	1	0	Yes	-0.146	0.778	0.894	0.0486625	FALSE	YES	4	1	Yes	-0.509	0.33	0.648	0.188425	FALSE	YES	3	1	Yes	Peroxiredoxin-like 2A (Peroxiredoxin-like 2 activated in M-CSF stimulated monocytes) (Protein PAMM) (Redox-regulatory protein FAM213A)
Ctsb	P10605		0.336	0.639	0.856	0.0675262	FALSE	YES	0	1	Yes	-0.837	0.247	0.531	0.274905	FALSE	YES	2	0	Yes	-0.384	0.592	0.847	0.0721166	FALSE	YES	1	0	Yes	Prosaposin (Sulfated glycoprotein 1) (SGP-1) [Cleaved into: Saposin-A; Saposin-B-Val; Saposin-B; Saposin-C; Saposin-D]
Ctsd	P18242		-0.024	0.918	0.963	0.0163737	FALSE	NO	0	0	Yes	0.0554	0.813	0.911	0.0404816	FALSE	NO	0	0	Yes	-0.0933	0.691	0.901	0.0452752	FALSE	NO	0	0	Yes	Transcriptional activator protein Pur-alpha (Purine-rich single-stranded DNA-binding protein alpha)
Ctsh	P49935		-0.156	0.796	0.925	0.0338583	FALSE	YES	7	7	No	0.719	0.237	0.52	0.283997	FALSE	YES	6	7	No	1.59	0.0121	0.0829	1.08145	FALSE	YES	3	7	No	Glycogen phosphorylase, liver form (EC 2.4.1.1)
Ctsl	P06797		-0.26	0.642	0.856	0.0675262	FALSE	YES	2	1	Yes	-0.296	0.597	0.8	0.09691	FALSE	YES	2	2	Yes	-0.166	0.766	0.918	0.0371573	FALSE	YES	2	2	Yes	Dihydropteridine reductase (EC 1.5.1.34) (HDHPR) (Quinoid dihydropteridine reductase)
Cyb5a	P56395	TRUE	-0.0536	0.785	0.919	0.0366845	FALSE	NO	0	0	Yes	-0.142	0.473	0.732	0.135489	FALSE	NO	0	0	Yes	-0.53	0.0107	0.0774	1.11126	FALSE	NO	0	0	Yes	Ras-related protein Rab-7a (EC 3.6.5.2)
Cyb5b	Q9CQX2	TRUE	0.0509	0.829	0.944	0.025028	FALSE	NO	0	0	Yes	0.145	0.541	0.768	0.114639	FALSE	NO	0	0	Yes	-0.268	0.261	0.59	0.229148	FALSE	NO	0	0	Yes	Ras-related protein Rap-1A (EC 3.6.5.2) (Ras-related protein Krev-1)
Cyb5r3	Q9DCN2	TRUE	-0.173	0.341	0.676	0.170053	FALSE	NO	0	0	Yes	0.501	0.00886	0.0684	1.16494	FALSE	NO	0	0	Yes	0.181	0.32	0.646	0.189767	FALSE	NO	0	0	Yes	Ras-related protein Rap-1b (EC 3.6.5.2) (GTP-binding protein smg p21B)
Cyc1	Q9D0M3	TRUE	-0.256	0.321	0.661	0.179799	FALSE	NO	0	0	Yes	-0.161	0.532	0.765	0.116339	FALSE	NO	0	0	Yes	0.0647	0.801	0.923	0.0347983	FALSE	NO	0	0	Yes	Retinol dehydrogenase 11 (EC 1.1.1.300) (Androgen-regulated short-chain dehydrogenase/reductase 1) (Cell line MC/9.IL4-derived protein 1) (M42C60) (Prostate short-chain dehydrogenase/reductase 1) (Retinal reductase 1) (RalR1) (Short-chain aldehyde dehydrogenase) (SCALD)
Cycs	P62897		-0.272	0.157	0.475	0.323306	FALSE	NO	0	0	Yes	0.0977	0.606	0.809	0.0920515	FALSE	NO	0	0	Yes	-0.277	0.15	0.425	0.371611	FALSE	NO	0	0	Yes	Retinol dehydrogenase 16 (EC 1.1.1.105) (EC 1.1.1.209) (EC 1.1.1.315) (EC 1.1.1.53) (Cis-retinol androgen dehydrogenase 1)
Cycs.1	P00015		-0.272	0.157	0.475	0.323306	FALSE	NO	0	0	Yes	0.0977	0.606	0.809	0.0920515	FALSE	NO	0	0	Yes	-0.277	0.15	0.425	0.371611	FALSE	NO	0	0	Yes	Retinol dehydrogenase 7 (EC 1.1.1.105) (Cis-retinol/3alpha-hydroxysterol short-chain dehydrogenase isozyme 2) (Cis-retinol/androgen dehydrogenase type 2) (CRAD-2)
Cyp1a2	P00186		-0.208	0.193	0.515	0.288193	FALSE	NO	0	0	Yes	0.569	0.000975	0.0137	1.86328	FALSE	NO	0	0	Yes	-0.335	0.04	0.197	0.705534	FALSE	NO	0	0	Yes	Ezrin (Cytovillin) (Villin-2) (p81)
Cyp1a2.1	P00184	TRUE	-0.208	0.193	0.515	0.288193	FALSE	NO	0	0	Yes	0.569	0.000975	0.0137	1.86328	FALSE	NO	0	0	Yes	-0.335	0.04	0.197	0.705534	FALSE	NO	0	0	Yes	Receptor expression-enhancing protein 6 (Polyposis locus protein 1-like 1) (TB2 protein-like 1)
Cyp27a1	Q9DBG1		-0.241	0.137	0.444	0.352617	FALSE	NO	0	0	Yes	-0.0362	0.82	0.917	0.0376307	FALSE	NO	0	0	Yes	0.178	0.269	0.596	0.224754	FALSE	NO	0	0	Yes	All-trans-retinol 13,14-reductase (EC 1.3.99.23) (All-trans-13,14-dihydroretinol saturase) (RetSat) (PPAR-alpha-regulated and starvation-induced gene protein)
Cyp2a12	P56593		-0.745	4.29e-05	0.00141	2.85078	FALSE	NO	0	0	Yes	0.516	0.00246	0.0265	1.57675	FALSE	NO	0	0	Yes	-0.322	0.0479	0.214	0.669586	FALSE	NO	0	0	Yes	Regulator of microtubule dynamics protein 3 (RMD-3) (mRMD-3) (Protein FAM82A2) (Protein FAM82C)
Cyp2a5	P20852		0.412	0.474	0.775	0.110698	FALSE	NO	0	0	Yes	0.347	0.546	0.769	0.114074	FALSE	YES	1	0	Yes	-0.279	0.627	0.869	0.0609802	FALSE	NO	0	0	Yes	Large ribosomal subunit protein uL13 (60S ribosomal protein L13a) (Transplantation antigen P198) (Tum-P198 antigen)
Cyp2c23	E9Q5K4		-0.0193	0.895	0.957	0.0190881	FALSE	NO	0	0	Yes	0.43	0.00565	0.0499	1.3019	FALSE	NO	0	0	Yes	-0.71	2.76e-05	0.000858	3.06651	FALSE	NO	0	0	Yes	Large ribosomal subunit protein eL15 (60S ribosomal protein L15)
Cyp2c29	Q64458		-0.632	0.00177	0.0276	1.55909	FALSE	NO	0	0	Yes	0.481	0.0141	0.0887	1.05208	FALSE	NO	0	0	Yes	-0.153	0.415	0.722	0.141463	FALSE	NO	0	0	Yes	Large ribosomal subunit protein uL22 (60S ribosomal protein L17)
Cyp2c29.1	P56656		-0.632	0.00177	0.0276	1.55909	FALSE	NO	0	0	Yes	0.481	0.0141	0.0887	1.05208	FALSE	NO	0	0	Yes	-0.153	0.415	0.722	0.141463	FALSE	NO	0	0	Yes	Large ribosomal subunit protein uL3 (60S ribosomal protein L3) (J1 protein)
Cyp2c37	P56654		4.31	4.71e-09	3.1e-07	6.50864	TRUE	YES	0	1	Yes	-4.54	1.57e-09	1.47e-07	6.83268	TRUE	YES	3	0	Yes	-5.74	6.8e-12	1.09e-09	8.96257	TRUE	YES	5	0	No	Large ribosomal subunit protein eL30 (60S ribosomal protein L30)
Cyp2c40	P56657		0.0505	0.776	0.916	0.0381045	FALSE	NO	0	0	Yes	0.738	0.000219	0.00408	2.38934	FALSE	NO	0	0	Yes	-0.817	6.2e-05	0.00178	2.74958	FALSE	NO	0	0	Yes	Large ribosomal subunit protein eL38 (60S ribosomal protein L38)
Cyp2c50	Q91X77		-4.17	2.23e-16	4.16e-14	13.3809	TRUE	YES	1	0	Yes	4.79	4.73e-18	1.33e-15	14.8761	TRUE	YES	0	1	Yes	3.88	1.66e-15	4.64e-13	12.3335	TRUE	YES	0	1	Yes	Large ribosomal subunit protein uL4 (60S ribosomal protein L4)
Cyp2c54	Q6XVG2		-0.708	0.00115	0.0211	1.67572	FALSE	NO	0	0	Yes	0.733	0.000817	0.0119	1.92445	FALSE	NO	0	0	Yes	-0.0713	0.721	0.905	0.0433514	FALSE	NO	0	0	Yes	Large ribosomal subunit protein uL18 (60S ribosomal protein L5)
Cyp2c70	Q91W64		-0.999	0.00219	0.0323	1.4908	FALSE	NO	0	0	Yes	1.02	0.00177	0.0213	1.67162	TRUE	NO	0	0	Yes	-0.581	0.061	0.25	0.60206	FALSE	YES	1	0	Yes	Large ribosomal subunit protein uL30 (60S ribosomal protein L7)
Cyp2d10	P24456		-0.0617	0.659	0.862	0.0644927	FALSE	NO	0	0	Yes	0.472	0.00181	0.0215	1.66756	FALSE	NO	0	0	Yes	0.137	0.331	0.648	0.188425	FALSE	NO	0	0	Yes	Large ribosomal subunit protein uL10 (60S acidic ribosomal protein P0) (60S ribosomal protein L10E)
Cyp2d26	Q8CIM7		-0.249	0.108	0.395	0.403403	FALSE	NO	0	0	Yes	0.76	1.88e-05	0.000512	3.29073	FALSE	NO	0	0	Yes	-0.269	0.083	0.301	0.521434	FALSE	NO	0	0	Yes	Large ribosomal subunit protein P2 (60S acidic ribosomal protein P2)
Cyp2d9	P11714		-0.346	0.0455	0.259	0.5867	FALSE	NO	0	0	Yes	0.684	0.00026	0.00469	2.32883	FALSE	NO	0	0	Yes	-0.643	0.000514	0.0096	2.01773	FALSE	NO	0	0	Yes	Dolichyl-diphosphooligosaccharide--protein glycosyltransferase subunit 1 (Dolichyl-diphosphooligosaccharide--protein glycosyltransferase 67 kDa subunit) (Ribophorin I) (RPN-I) (Ribophorin-1)
Cyp2e1	Q05421		-0.381	0.0743	0.341	0.467246	FALSE	NO	0	0	Yes	0.274	0.194	0.467	0.330683	FALSE	NO	0	0	Yes	-0.489	0.0241	0.14	0.853872	FALSE	NO	0	0	Yes	Dolichyl-diphosphooligosaccharide--protein glycosyltransferase subunit 2 (Dolichyl-diphosphooligosaccharide--protein glycosyltransferase 63 kDa subunit) (Ribophorin II) (RPN-II) (Ribophorin-2)
Cyp2f2	P33267		-0.593	0.00617	0.0698	1.15614	FALSE	NO	0	0	Yes	0.0617	0.762	0.89	0.05061	FALSE	NO	0	0	Yes	-0.647	0.00314	0.0348	1.45842	FALSE	NO	0	0	Yes	Small ribosomal subunit protein eS12 (40S ribosomal protein S12)
Cyp2j5	O54749		-0.341	0.0539	0.279	0.554396	FALSE	NO	0	0	Yes	0.962	3.36e-06	0.000105	3.97881	FALSE	NO	0	0	Yes	-0.103	0.549	0.821	0.0856568	FALSE	NO	0	0	Yes	Small ribosomal subunit protein uS9 (40S ribosomal protein S16)
Cyp3a11	Q64459		-2.16	2.12e-05	0.000847	3.07212	TRUE	YES	2	0	Yes	2.85	2.25e-07	8.7e-06	5.06048	TRUE	YES	0	2	Yes	-1.19	0.00964	0.072	1.14267	FALSE	YES	7	2	No	Small ribosomal subunit protein uS13 (40S ribosomal protein S18) (Ke-3) (Ke3)
Cyp3a11.1	Q9JMA7		-2	1.22e-05	0.000525	3.27984	TRUE	YES	2	0	Yes	2.69	7.84e-08	3.66e-06	5.43652	TRUE	YES	0	2	Yes	-1.62	0.000209	0.00442	2.35458	TRUE	YES	7	2	No	Small ribosomal subunit protein uS5 (40S ribosomal protein S2) (40S ribosomal protein S4) (Protein LLRep3)
Cyp3a11.2	Q64481		-2.02	8.96e-06	0.000401	3.39686	TRUE	YES	2	0	Yes	2.71	5.55e-08	2.7e-06	5.56864	TRUE	YES	0	2	Yes	-1.68	0.000117	0.00304	2.51713	TRUE	YES	7	2	No	Small ribosomal subunit protein eS24 (40S ribosomal protein S24)
Cyp3a13	Q64464		-0.693	0.00171	0.0276	1.55909	FALSE	NO	0	0	Yes	0.513	0.0162	0.0978	1.00966	FALSE	NO	0	0	Yes	-0.398	0.0575	0.242	0.616185	FALSE	NO	0	0	Yes	Small ribosomal subunit protein eS27-like (40S ribosomal protein S27-like)
Cyp4a10	O88833		1.56	0.023	0.166	0.779892	FALSE	YES	3	6	No	0.0663	0.92	0.968	0.0141246	FALSE	YES	3	3	Yes	-1.45	0.0335	0.177	0.752027	FALSE	YES	7	3	No	Small ribosomal subunit protein eS28 (40S ribosomal protein S28)
Cyp4a12a	A2A974		4.2	1.5e-09	1.12e-07	6.95078	TRUE	YES	1	7	No	-3.95	5.59e-09	4.25e-07	6.37161	TRUE	YES	8	1	No	-1.05	0.0426	0.204	0.69037	FALSE	YES	1	1	Yes	Small ribosomal subunit protein uS7 (40S ribosomal protein S5) [Cleaved into: Small ribosomal subunit protein uS7, N-terminally processed]
Cyp4a12a.1	Q91WL5		-0.202	0.728	0.889	0.0510982	FALSE	YES	1	0	Yes	0.953	0.108	0.324	0.489455	FALSE	YES	0	1	Yes	-1.18	0.0495	0.22	0.657577	FALSE	YES	1	1	Yes	Ribosome-binding protein 1 (Ribosome receptor protein) (RRp) (mRRp)
Cyp4a14	O35728		2.76	0.000676	0.0143	1.84466	TRUE	YES	2	8	No	0.0533	0.942	0.978	0.00966115	FALSE	YES	2	2	Yes	-2.48	0.00192	0.0256	1.59176	TRUE	YES	5	2	No	GTP-binding protein SAR1b
Cyp4f14	Q9EP75		-0.774	0.143	0.453	0.343902	FALSE	YES	7	2	No	2.52	2.91e-05	0.000724	3.14026	TRUE	YES	1	7	No	0.101	0.845	0.947	0.02365	FALSE	YES	7	7	No	Stearoyl-CoA desaturase 2 (EC 1.14.19.1) (Acyl-CoA desaturase 2) (Delta(9)-desaturase 2) (Delta-9 desaturase 2) (Fatty acid desaturase 2)
Cyp4f14.1	Q99N16		-0.655	0.164	0.482	0.316953	FALSE	YES	7	2	No	-0.629	0.181	0.452	0.344862	FALSE	YES	8	7	No	0.143	0.758	0.913	0.0395292	FALSE	YES	7	7	No	Retinoid-inducible serine carboxypeptidase (EC 3.4.16.-) (Serine carboxypeptidase 1)
Cyp4v2	Q9DBW0		-1.28	0.00913	0.0956	1.01954	FALSE	YES	5	0	No	0.179	0.699	0.859	0.0660068	FALSE	YES	2	5	No	0.221	0.634	0.874	0.0584886	FALSE	YES	2	5	No	Vesicle-trafficking protein SEC22b (ER-Golgi SNARE of 24 kDa) (ERS-24) (ERS24) (SEC22 vesicle-trafficking protein homolog B) (SEC22 vesicle-trafficking protein-like 1) (mSec22b)
Cyp51a1	Q8K0C4		-0.0701	0.857	0.95	0.0222764	FALSE	YES	1	0	Yes	1.91	2.49e-05	0.000633	3.1986	TRUE	YES	0	1	Yes	-0.0937	0.81	0.926	0.033389	FALSE	YES	1	1	Yes	Translocation protein SEC63 homolog
Cyp7b1	Q60991		-1.69	0.00682	0.0756	1.12148	FALSE	YES	4	0	Yes	0.153	0.795	0.903	0.0443122	FALSE	YES	3	4	Yes	0.299	0.612	0.857	0.0670192	FALSE	YES	3	4	Yes	Methanethiol oxidase (MTO) (EC 1.8.3.4) (56 kDa selenium-binding protein) (SBP56) (SP56) (Selenium-binding protein 1)
Cyp8b1	O88962		-0.435	0.00772	0.0832	1.07988	FALSE	NO	0	0	Yes	0.919	1.21e-06	3.99e-05	4.39903	FALSE	NO	0	0	Yes	0.233	0.137	0.407	0.390406	FALSE	NO	0	0	Yes	Alpha-1-antitrypsin 1-4 (Alpha-1 protease inhibitor 4) (Serine protease inhibitor 1-4) (Serine protease inhibitor A1d) (Serpin A1d)
Dad1	P61804	TRUE	0.887	0.124	0.418	0.378824	FALSE	YES	3	5	No	-0.583	0.307	0.587	0.231362	FALSE	YES	6	3	No	-0.911	0.115	0.366	0.436519	FALSE	YES	5	3	No	Serine protease inhibitor A3K (Serpin A3K) (Contrapsin) (SPI-2)
Dap3	Q9ER88	TRUE	0.128	0.738	0.897	0.0472076	FALSE	NO	0	0	Yes	-0.545	0.159	0.416	0.380907	FALSE	YES	3	0	Yes	-0.0358	0.925	0.987	0.00568285	FALSE	NO	0	0	Yes	Serine protease inhibitor A3M (Serpin A3M)
Dbi	P31786	TRUE	0.21	0.65	0.859	0.0660068	FALSE	NO	0	0	Yes	-0.0175	0.97	0.985	0.00656377	FALSE	NO	0	0	Yes	0.227	0.623	0.866	0.0624821	FALSE	NO	0	0	Yes	Serine protease inhibitor A3C (Serpin A3C) (Kallikrein-binding protein) (KBP)
Dbt	P53395	TRUE	1.03	0.117	0.408	0.38934	FALSE	NO	0	0	Yes	0.0834	0.897	0.955	0.0199966	FALSE	NO	0	0	Yes	0.252	0.696	0.902	0.0447935	FALSE	NO	0	0	Yes	Serine protease inhibitor A3G (Serpin A3G) (Serine protease inhibitor 2A) (Serpin 2A)
Dcakd	Q8BHC4		-0.394	0.359	0.696	0.157391	FALSE	YES	2	1	Yes	-0.232	0.588	0.796	0.0990869	FALSE	YES	1	2	Yes	-1.18	0.00887	0.0676	1.17005	FALSE	YES	7	2	No	Serine protease inhibitor A3F (Serpin A3F)
Ddo	Q922Z0		0.643	0.0439	0.255	0.59346	FALSE	YES	2	3	Yes	-0.105	0.734	0.873	0.0589858	FALSE	YES	4	2	Yes	-1.02	0.0022	0.0273	1.56384	TRUE	YES	7	2	No	Antithrombin-III (ATIII) (Serpin C1)
Ddost	O54734		-0.155	0.447	0.762	0.118045	FALSE	NO	0	0	Yes	0.531	0.0131	0.087	1.06048	FALSE	NO	0	0	Yes	-0.634	0.00365	0.0386	1.41341	FALSE	NO	0	0	Yes	Sideroflexin-3
Ddt	O35215		0.686	0.396	0.727	0.138466	FALSE	YES	0	1	Yes	-0.391	0.627	0.82	0.0861861	FALSE	NO	0	0	Yes	-0.567	0.482	0.78	0.107905	FALSE	YES	1	0	Yes	Mitochondrial glutamate carrier 2 (GC-2) (Glutamate/H(+) symporter 2) (Solute carrier family 25 member 18)
Ddx1	Q91VR5		1.74	0.000138	0.00378	2.42251	TRUE	YES	0	1	Yes	-0.453	0.265	0.549	0.260428	FALSE	NO	0	0	Yes	-2.03	1.73e-05	0.000605	3.21824	TRUE	YES	6	0	No	Long-chain fatty acid transport protein 5 (FATP-5) (Fatty acid transport protein 5) (Bile acid-CoA ligase) (BA-CoA ligase) (BAL) (Bile acyl-CoA synthetase) (BACS) (EC 6.2.1.7) (Cholate--CoA ligase) (Long-chain-fatty-acid--CoA ligase) (EC 6.2.1.3) (Solute carrier family 27 member 5) (Very long-chain acyl-CoA synthetase-related protein) (VLACS-related) (VLACSR) (EC 6.2.1.-)
Ddx5	Q61656	TRUE	0.713	0.191	0.514	0.289037	FALSE	YES	2	4	Yes	-0.52	0.337	0.622	0.20621	FALSE	YES	5	2	No	-0.0467	0.931	0.99	0.00436481	FALSE	YES	4	2	Yes	Solute carrier organic anion transporter family member 1A1 (Sodium-independent organic anion-transporting polypeptide 1) (OATP-1) (Solute carrier family 21 member 1)
Decr1	Q9CQ62		0.266	0.133	0.438	0.358526	FALSE	NO	0	0	Yes	0.099	0.569	0.785	0.10513	FALSE	NO	0	0	Yes	-0.236	0.179	0.475	0.323306	FALSE	NO	0	0	Yes	Solute carrier organic anion transporter family member 1A5 (Organic anion-transporting polypeptide 3) (OATP-3) (Sodium-independent organic anion transporter 3) (Solute carrier family 21 member 7)
Decr2	Q9WV68		-0.0872	0.596	0.836	0.0777937	FALSE	NO	0	0	Yes	-0.413	0.0165	0.0986	1.00612	FALSE	NO	0	0	Yes	0.00766	0.963	0.995	0.00217692	FALSE	NO	0	0	Yes	Staphylococcal nuclease domain-containing protein 1 (EC 3.1.31.1) (100 kDa coactivator) (p100 co-activator)
Dgat1	Q9Z2A7	TRUE	-0.915	0.0475	0.262	0.581699	FALSE	YES	7	2	No	0.718	0.116	0.337	0.47237	FALSE	YES	3	7	No	-0.774	0.0909	0.322	0.492144	FALSE	YES	7	7	No	Sterol O-acyltransferase 2 (EC 2.3.1.26) (Acyl-coenzyme A:cholesterol acyltransferase 2) (ACAT-2) (Cholesterol acyltransferase 2)
Dglucy	Q8BH86		-0.405	0.464	0.771	0.112946	FALSE	YES	3	2	Yes	1.05	0.0635	0.242	0.616185	FALSE	YES	0	3	Yes	-0.646	0.247	0.571	0.243364	FALSE	YES	5	3	No	Superoxide dismutase [Cu-Zn] (EC 1.15.1.1)
Dhcr7	O88455		0.7	0.128	0.427	0.369572	FALSE	YES	0	1	Yes	-0.225	0.618	0.816	0.0883098	FALSE	NO	0	0	Yes	-1.28	0.00752	0.0624	1.20482	FALSE	YES	1	0	Yes	Squalene monooxygenase (EC 1.14.14.17) (Squalene epoxidase) (SE)
Dhdh	Q9DBB8	TRUE	-0.323	0.496	0.793	0.100727	FALSE	YES	4	1	Yes	0.619	0.196	0.469	0.328827	FALSE	YES	1	4	Yes	0.711	0.139	0.411	0.386158	FALSE	YES	0	4	Yes	Sulfide:quinone oxidoreductase, mitochondrial (SQOR) (EC 1.8.5.8) (Sulfide quinone oxidoreductase)
Dhrs1	Q99L04	TRUE	0.222	0.191	0.514	0.289037	FALSE	NO	0	0	Yes	0.152	0.367	0.644	0.191114	FALSE	NO	0	0	Yes	-0.469	0.00806	0.0645	1.19044	FALSE	NO	0	0	Yes	Signal recognition particle receptor subunit beta (SR-beta)
Dhrs4	Q99LB2	TRUE	0.0671	0.75	0.907	0.0423927	FALSE	NO	0	0	Yes	0.167	0.429	0.694	0.158641	FALSE	NO	0	0	Yes	0.0273	0.897	0.971	0.0127808	FALSE	NO	0	0	Yes	Translocon-associated protein subunit alpha (TRAP-alpha) (Signal sequence receptor subunit alpha) (SSR-alpha)
Dhrs7b	Q99J47	TRUE	-1.69	0.00124	0.0217	1.66354	TRUE	YES	5	0	No	0.947	0.0552	0.218	0.661544	FALSE	YES	3	5	No	-0.207	0.666	0.893	0.0491485	FALSE	YES	6	5	No	Translocon-associated protein subunit delta (TRAP-delta) (Signal sequence receptor subunit delta) (SSR-delta)
Dhtkd1	A2ATU0		2.75	7.97e-09	4.96e-07	6.30452	TRUE	NO	0	0	Yes	-2.43	9.48e-08	4.25e-06	5.37161	TRUE	YES	6	0	No	0.945	0.0112	0.0799	1.09745	FALSE	NO	0	0	Yes	Starch-binding domain-containing protein 1 (Genethonin-1) (Glycophagy cargo receptor stbd1)
Dip2a	Q8BWT5	TRUE	0.795	0.694	0.875	0.0579919	FALSE	YES	4	5	No	-1.7	0.402	0.673	0.171985	FALSE	YES	5	4	No	-0.425	0.833	0.94	0.0268721	FALSE	YES	4	4	Yes	Steryl-sulfatase (EC 3.1.6.2) (Arylsulfatase C) (ASC) (Steroid sulfatase) (Steryl-sulfate sulfohydrolase)
Dlat	Q8BMF4	TRUE	0.465	0.0598	0.298	0.525784	FALSE	NO	0	0	Yes	0.416	0.0897	0.292	0.534617	FALSE	NO	0	0	Yes	0.818	0.00168	0.023	1.63827	FALSE	NO	0	0	Yes	Dolichyl-diphosphooligosaccharide--protein glycosyltransferase subunit STT3A (Oligosaccharyl transferase subunit STT3A) (STT3-A) (EC 2.4.99.18) (B5) (Integral membrane protein 1)
Dld	O08749	TRUE	0.273	0.167	0.484	0.315155	FALSE	NO	0	0	Yes	-0.363	0.0696	0.253	0.596879	FALSE	NO	0	0	Yes	-0.0676	0.729	0.905	0.0433514	FALSE	NO	0	0	Yes	Succinate--CoA ligase [ADP/GDP-forming] subunit alpha, mitochondrial (EC 6.2.1.4) (EC 6.2.1.5) (Succinyl-CoA synthetase subunit alpha) (SCS-alpha)
Dlst	Q9D2G2	TRUE	0.327	0.0922	0.369	0.432974	FALSE	NO	0	0	Yes	-0.261	0.175	0.44	0.356547	FALSE	NO	0	0	Yes	-0.127	0.506	0.792	0.101275	FALSE	NO	0	0	Yes	Serotransferrin (Transferrin) (Beta-1 metal-binding globulin) (Siderophilin)
Dmgdh	Q9DBT9	TRUE	-0.219	0.29	0.639	0.194499	FALSE	NO	0	0	Yes	-0.126	0.541	0.768	0.114639	FALSE	NO	0	0	Yes	0.172	0.404	0.718	0.143876	FALSE	NO	0	0	Yes	Protein-glutamine gamma-glutamyltransferase 2 (EC 2.3.2.13) (Isopeptidase TGM2) (EC 3.4.-.-) (Protein-glutamine deamidase TGM2) (EC 3.5.1.44) (Protein-glutamine dopaminyltransferase TGM2) (EC 2.3.1.-) (Protein-glutamine histaminyltransferase TGM2) (EC 2.3.1.-) (Protein-glutamine noradrenalinyltransferase TGM2) (EC 2.3.1.-) (Protein-glutamine serotonyltransferase TGM2) (EC 2.3.1.-) (Tissue transgl…
Dnaja3	Q99M87		-0.0786	0.702	0.876	0.0574959	FALSE	NO	0	0	Yes	-0.061	0.766	0.891	0.0501223	FALSE	NO	0	0	Yes	-0.0536	0.794	0.923	0.0347983	FALSE	NO	0	0	Yes	Mitochondrial import inner membrane translocase subunit TIM44
Dnajb11	Q99KV1	TRUE	0.903	0.0898	0.369	0.432974	FALSE	YES	0	4	Yes	0.506	0.334	0.619	0.208309	FALSE	NO	0	0	Yes	-1.33	0.0145	0.0952	1.02136	FALSE	YES	6	0	No	Mitochondrial import inner membrane translocase subunit Tim8 A (Deafness dystonia protein 1 homolog)
Dnajc11	Q5U458		-0.36	0.582	0.823	0.0846002	FALSE	YES	1	0	Yes	-1.22	0.0683	0.249	0.603801	FALSE	YES	5	1	No	0.0507	0.938	0.992	0.00348833	FALSE	YES	0	1	Yes	Putative mitochondrial import inner membrane translocase subunit Tim8 A-B
Dnajc3	Q91YW3		0.234	0.691	0.875	0.0579919	FALSE	YES	2	2	Yes	0.383	0.516	0.765	0.116339	FALSE	YES	1	2	Yes	-1.93	0.00241	0.0287	1.54212	TRUE	YES	7	2	No	Delta(14)-sterol reductase TM7SF2 (Delta-14-SR) (EC 1.3.1.70) (3-beta-hydroxysterol Delta (14)-reductase) (C-14 sterol reductase) (C14SR) (Sterol C14-reductase) (Transmembrane 7 superfamily member 2)
Dpp4	P28843		-0.136	0.713	0.884	0.0535477	FALSE	YES	6	6	No	1.41	0.000555	0.00942	2.02595	TRUE	YES	3	6	No	0.627	0.0974	0.336	0.473661	FALSE	YES	5	6	No	Transmembrane emp24 domain-containing protein 10 (Protein Tmed10) (21 kDa transmembrane-trafficking protein) (Transmembrane protein Tmp21) (p24 family protein delta-1) (p24delta1)
Dpyd	Q8CHR6		0.243	0.621	0.853	0.069051	FALSE	YES	7	7	No	0.841	0.0936	0.299	0.524329	FALSE	YES	6	7	No	0.969	0.055	0.236	0.627088	FALSE	YES	4	7	No	Transmembrane emp24 domain-containing protein 4 (Endoplasmic reticulum stress-response protein 25) (ERS25) (p24 family protein alpha-3) (p24alpha3) (p26)
Dpys	Q9EQF5	TRUE	0.771	0.0295	0.198	0.703335	FALSE	NO	0	0	Yes	0.303	0.376	0.654	0.184422	FALSE	YES	1	0	Yes	0.374	0.277	0.604	0.218963	FALSE	NO	0	0	Yes	Transmembrane emp24 domain-containing protein 9 (Glycoprotein 25L2) (p24 family protein alpha-2) (p24alpha2)
Ech1	O35459	TRUE	0.436	0.0472	0.262	0.581699	FALSE	NO	0	0	Yes	0.0736	0.729	0.873	0.0589858	FALSE	NO	0	0	Yes	-0.229	0.286	0.613	0.21254	FALSE	NO	0	0	Yes	Transmembrane protein 135 (Peroxisomal membrane protein 52) (PMP52)
Echdc1	Q9D9V3	TRUE	0.426	0.446	0.762	0.118045	FALSE	YES	0	3	Yes	-1.24	0.032	0.149	0.826814	FALSE	YES	5	0	No	-0.759	0.179	0.475	0.323306	FALSE	YES	1	0	Yes	Mitochondrial import receptor subunit TOM40 homolog (Mitochondrial outer membrane protein of 35 kDa) (MOM35) (Protein Haymaker) (Translocase of outer membrane 40 kDa subunit homolog)
Echdc2	Q3TLP5	TRUE	0.158	0.717	0.886	0.0525663	FALSE	NO	0	0	Yes	0.38	0.386	0.661	0.179799	FALSE	NO	0	0	Yes	0.387	0.378	0.698	0.156145	FALSE	NO	0	0	Yes	Triosephosphate isomerase (TIM) (EC 5.3.1.1) (Methylglyoxal synthase) (EC 4.2.3.3) (Triose-phosphate isomerase)
Echdc3	Q9D7J9	TRUE	0.437	0.164	0.482	0.316953	FALSE	NO	0	0	Yes	-0.092	0.766	0.891	0.0501223	FALSE	NO	0	0	Yes	0.0195	0.95	0.993	0.00305075	FALSE	NO	0	0	Yes	Tubulin alpha-1B chain (EC 3.6.5.-) (Alpha-tubulin 2) (Alpha-tubulin isotype M-alpha-2) (Tubulin alpha-2 chain) [Cleaved into: Detyrosinated tubulin alpha-1B chain]
Echs1	Q8BH95	TRUE	0.0543	0.817	0.939	0.0273344	FALSE	NO	0	0	Yes	-0.391	0.103	0.316	0.500313	FALSE	NO	0	0	Yes	0.081	0.73	0.905	0.0433514	FALSE	NO	0	0	Yes	Tubulin alpha chain-like 3 (EC 3.6.5.-)
Eci1	P42125	TRUE	0.17	0.57	0.818	0.0872467	FALSE	NO	0	0	Yes	-0.463	0.129	0.361	0.442493	FALSE	NO	0	0	Yes	-0.212	0.48	0.78	0.107905	FALSE	NO	0	0	Yes	Tubulin beta-4B chain (Tubulin beta-2C chain)
Eci2	Q9WUR2		0.193	0.25	0.596	0.224754	FALSE	NO	0	0	Yes	0.0774	0.642	0.823	0.0846002	FALSE	NO	0	0	Yes	0.113	0.497	0.79	0.102373	FALSE	NO	0	0	Yes	Tubulin beta-4A chain (Tubulin beta-4 chain)
Eci2.1	Q78JN3	TRUE	0.193	0.25	0.596	0.224754	FALSE	NO	0	0	Yes	0.0774	0.642	0.823	0.0846002	FALSE	NO	0	0	Yes	0.113	0.497	0.79	0.102373	FALSE	NO	0	0	Yes	Tubulin beta-6 chain
Ecsit	Q9QZH6		-0.247	0.583	0.824	0.0840728	FALSE	YES	3	4	Yes	-0.15	0.739	0.874	0.0584886	FALSE	YES	5	3	No	-0.162	0.718	0.905	0.0433514	FALSE	YES	7	3	No	Elongation factor Tu, mitochondrial
Eef1a1	P10126		-0.363	0.44	0.758	0.120331	FALSE	NO	0	0	Yes	0.557	0.24	0.523	0.281498	FALSE	NO	0	0	Yes	-0.0744	0.874	0.959	0.0181814	FALSE	NO	0	0	Yes	Thioredoxin domain-containing protein 5 (EC 1.8.4.-) (EC 5.3.4.1) (Endoplasmic reticulum resident protein 46) (ER protein 46) (ERp46) (Plasma cell-specific thioredoxin-related protein) (PC-TRP) (Thioredoxin-like protein p46)
Eef1g	Q9D8N0		0.0732	0.878	0.95	0.0222764	FALSE	YES	4	4	Yes	0.303	0.526	0.765	0.116339	FALSE	YES	4	4	Yes	0.252	0.597	0.847	0.0721166	FALSE	YES	5	4	No	E3 UFM1-protein ligase 1 (EC 2.3.2.-) (E3 UFM1-protein transferase 1) (Multiple alpha-helix protein located at ER) (Regulator of C53/LZAP and DDRGK1)
Eef2	P58252		0.0629	0.794	0.925	0.0338583	FALSE	NO	0	0	Yes	-0.143	0.553	0.773	0.111821	FALSE	NO	0	0	Yes	-0.405	0.0993	0.339	0.4698	FALSE	NO	0	0	Yes	Ubiquitin-fold modifier 1
Egfr	Q01279		-0.0831	0.883	0.95	0.0222764	FALSE	YES	2	0	Yes	-0.455	0.425	0.69	0.161151	FALSE	YES	3	2	Yes	0.0638	0.91	0.979	0.00921731	FALSE	YES	1	2	Yes	UDP-glucose:glycoprotein glucosyltransferase 1 (UGT1) (EC 2.4.1.-) (UDP--Glc:glycoprotein glucosyltransferase) (UDP-glucose ceramide glucosyltransferase-like 1)
Egfr.1	Q61527	TRUE	-0.271	0.646	0.859	0.0660068	FALSE	YES	2	0	Yes	-0.47	0.426	0.691	0.160522	FALSE	YES	3	2	Yes	0.443	0.452	0.75	0.124939	FALSE	YES	1	2	Yes	UTP--glucose-1-phosphate uridylyltransferase (EC 2.7.7.9) (UDP-glucose pyrophosphorylase) (UDPGP) (UGPase)
Ehhadh	Q9DBM2		0.403	0.146	0.458	0.339135	FALSE	NO	0	0	Yes	-0.0394	0.885	0.952	0.0213631	FALSE	NO	0	0	Yes	-0.0715	0.793	0.923	0.0347983	FALSE	NO	0	0	Yes	UDP-glucuronosyltransferase 1A1 (UGT1A1) (EC 2.4.1.17) (UDP-glucuronosyltransferase 1-1) (UDPGT 1-1) (UGT1*1) (UGT1-01) (UGT1.1) (UGTBR1)
Eif4a1	P60843		-0.42	0.387	0.722	0.141463	FALSE	YES	6	4	No	0.174	0.719	0.865	0.0629839	FALSE	YES	5	6	No	-0.548	0.261	0.59	0.229148	FALSE	YES	6	6	No	UDP-glucuronosyltransferase 1A9 (UGT1A9) (EC 2.4.1.17) (UDP-glucuronosyltransferase 1-7) (UDPGT) (UDP-glucuronosyltransferase 1-9) (UDPGT 1-9) (UGT1*9) (UGT1-09) (UGT1.9) (UGT1A12) (UGTP4)
Eif4g1	Q6NZJ6		-1.15	0.00327	0.0436	1.36051	TRUE	YES	5	0	No	1.26	0.00145	0.0189	1.72354	TRUE	YES	1	5	No	0.26	0.478	0.778	0.10902	FALSE	YES	4	5	No	UDP-glucuronosyltransferase 1A7 (UGT1A7) (EC 2.4.1.17) (UDP-glucuronosyltransferase 1-7C) (UDPGT 1-7C) (UGT1*7C) (UGT1-07C) (UGT1.7C) (UDP-glucuronosyltransferase 1A7C)
Eif5a	P63242		-0.198	0.76	0.91	0.0409586	FALSE	YES	1	1	Yes	0.509	0.433	0.698	0.156145	FALSE	YES	1	1	Yes	-0.00931	0.989	0.998	0.000869459	FALSE	YES	1	1	Yes	UDP-glucuronosyltransferase 2A1 (UDPGT 2A1) (UGT2A1) (EC 2.4.1.17)
Eif5a.1	Q8BGY2		-0.222	0.723	0.887	0.0520764	FALSE	YES	1	1	Yes	0.319	0.612	0.812	0.090444	FALSE	YES	1	1	Yes	-0.0401	0.949	0.993	0.00305075	FALSE	YES	1	1	Yes	UDP-glucuronosyltransferase 2A3 (UDPGT 2A3) (EC 2.4.1.17)
Emc1	Q8C7X2		-0.754	0.137	0.444	0.352617	FALSE	YES	3	0	Yes	2.14	0.000147	0.0029	2.5376	TRUE	YES	0	3	Yes	-1.06	0.0389	0.196	0.707744	FALSE	YES	6	3	No	UDP-glucuronosyltransferase 2B17 (UGT2B17) (EC 2.4.1.17) (M-1) (UDP-glucuronosyltransferase 2B5) (UDPGT 2B5)
Emc2	Q9CRD2		-0.283	0.492	0.791	0.101824	FALSE	YES	4	1	Yes	1.14	0.00844	0.0656	1.1831	FALSE	YES	0	4	Yes	-0.443	0.284	0.612	0.213249	FALSE	YES	7	4	No	UDP-glucuronosyltransferase 3A1 (UDPGT 3A1) (EC 2.4.1.17)
Emc3	Q99KI3		0.452	0.478	0.776	0.110138	FALSE	YES	5	3	No	0.433	0.496	0.754	0.122629	FALSE	YES	4	5	No	0.0906	0.886	0.965	0.0154727	FALSE	YES	7	5	No	UDP-glucuronosyltransferase 3A2 (UDPGT 3A2) (EC 2.4.1.17)
Emc4	Q9CZX9	TRUE	0.583	0.251	0.597	0.224026	FALSE	YES	7	6	No	1.47	0.00623	0.0537	1.27003	FALSE	YES	0	7	No	-0.249	0.621	0.865	0.0629839	FALSE	YES	6	7	No	Cytochrome b-c1 complex subunit 7 (Complex III subunit 7) (Complex III subunit VII) (Ubiquinol-cytochrome c reductase complex 14 kDa protein)
Endog	O08600		-1.08	0.0789	0.346	0.460924	FALSE	YES	5	0	No	-0.363	0.547	0.769	0.114074	FALSE	YES	6	5	No	-0.702	0.248	0.573	0.241845	FALSE	YES	6	5	No	Cytochrome b-c1 complex subunit 6, mitochondrial (Complex III subunit 6) (Complex III subunit VIII) (Cytochrome c1 non-heme 11 kDa protein) (Mitochondrial hinge protein) (Ubiquinol-cytochrome c reductase complex 11 kDa protein)
Eno1	P17182		0.559	0.0166	0.14	0.853872	FALSE	NO	0	0	Yes	-0.0267	0.904	0.957	0.0190881	FALSE	NO	0	0	Yes	-0.273	0.224	0.541	0.266803	FALSE	NO	0	0	Yes	Cytochrome b-c1 complex subunit 8 (Complex III subunit 8) (Complex III subunit VIII) (Ubiquinol-cytochrome c reductase complex 9.5 kDa protein) (Ubiquinol-cytochrome c reductase complex ubiquinone-binding protein QP-C)
Eno1.1	P21550		0.559	0.0166	0.14	0.853872	FALSE	NO	0	0	Yes	-0.0267	0.904	0.957	0.0190881	FALSE	NO	0	0	Yes	-0.273	0.224	0.541	0.266803	FALSE	NO	0	0	Yes	Urocanate hydratase (Urocanase) (EC 4.2.1.49) (Imidazolonepropionate hydrolase)
Eno1.2	P17183		0.559	0.0471	0.262	0.581699	FALSE	NO	0	0	Yes	-5.71	7.56e-20	4.23e-17	16.3737	TRUE	YES	7	0	No	-0.273	0.319	0.646	0.189767	FALSE	NO	0	0	Yes	Vesicle-associated membrane protein-associated protein B (VAMP-B) (VAMP-associated protein B) (VAP-B) (VAMP-associated protein 33b)
Enpep	P16406		0.118	0.869	0.95	0.0222764	FALSE	YES	4	5	No	0.173	0.809	0.909	0.0414361	FALSE	YES	4	4	Yes	-0.196	0.785	0.923	0.0347983	FALSE	YES	3	4	Yes	14-3-3 protein epsilon (14-3-3E)
Entpd5	Q9WUZ9		-0.491	0.448	0.763	0.117475	FALSE	YES	2	1	Yes	2.18	0.00185	0.0215	1.66756	TRUE	YES	0	2	Yes	-0.235	0.715	0.905	0.0433514	FALSE	YES	5	2	No	14-3-3 protein gamma [Cleaved into: 14-3-3 protein gamma, N-terminally processed]
Ephx1	Q9D379	TRUE	0.457	0.0196	0.147	0.832683	FALSE	NO	0	0	Yes	0.0695	0.71	0.863	0.0639892	FALSE	NO	0	0	Yes	-1.07	2.4e-06	0.000112	3.95078	TRUE	NO	0	0	Yes	14-3-3 protein zeta/delta (Protein kinase C inhibitor protein 1) (KCIP-1) (SEZ-2)
Ephx2	P34914		-0.0967	0.685	0.874	0.0584886	FALSE	NO	0	0	Yes	-0.353	0.146	0.391	0.407823	FALSE	NO	0	0	Yes	0.127	0.595	0.847	0.0721166	FALSE	NO	0	0	Yes	14-3-3 protein sigma (Stratifin)
Erap1	Q9EQH2		0.00867	0.977	0.986	0.00612309	FALSE	NO	0	0	Yes	0.535	0.0893	0.291	0.536107	FALSE	NO	0	0	Yes	-1.29	0.000202	0.00442	2.35458	TRUE	YES	3	0	Yes	CAAX prenyl protease 1 homolog (EC 3.4.24.84) (Farnesylated proteins-converting enzyme 1) (FACE-1) (Prenyl protein-specific endoprotease 1) (Zinc metalloproteinase Ste24 homolog)
Erp29	P57759		0.453	0.419	0.742	0.129596	FALSE	YES	3	4	Yes	-0.33	0.555	0.773	0.111821	FALSE	YES	4	3	Yes	-1.02	0.0737	0.28	0.552842	FALSE	YES	6	3	No	Kynurenine/alpha-aminoadipate aminotransferase, mitochondrial (KAT/AadAT) (2-aminoadipate aminotransferase) (2-aminoadipate transaminase) (EC 2.6.1.39) (Alpha-aminoadipate aminotransferase) (AadAT) (Glycine transaminase AADAT) (EC 2.6.1.4) (Kynurenine aminotransferase II) (Kynurenine--glyoxylate transaminase AADAT) (EC 2.6.1.63) (Kynurenine--oxoglutarate aminotransferase II) (Kynurenine--oxogluta…
Erp44	Q9D1Q6		-0.156	0.555	0.817	0.0877779	FALSE	NO	0	0	Yes	-0.22	0.406	0.673	0.171985	FALSE	NO	0	0	Yes	-1.57	1.33e-06	6.77e-05	4.16941	TRUE	YES	1	0	Yes	Alpha-aminoadipic semialdehyde synthase, mitochondrial (LKR/SDH) [Includes: Lysine ketoglutarate reductase (LKR) (LOR) (EC 1.5.1.8); Saccharopine dehydrogenase (SDH) (EC 1.5.1.9)]
Esd	Q9R0P3	TRUE	0.293	0.689	0.874	0.0584886	FALSE	NO	0	0	Yes	-0.808	0.274	0.559	0.252588	FALSE	YES	2	0	Yes	-1.18	0.114	0.365	0.437707	FALSE	YES	1	0	Yes	4-aminobutyrate aminotransferase, mitochondrial (EC 2.6.1.19) ((S)-3-amino-2-methylpropionate transaminase) (EC 2.6.1.22) (GABA aminotransferase) (GABA-AT) (Gamma-amino-N-butyrate transaminase) (GABA transaminase) (GABA-T) (L-AIBAT)
Etfa	Q99LC5	TRUE	0.45	0.0257	0.179	0.747147	FALSE	NO	0	0	Yes	-0.343	0.0837	0.284	0.546682	FALSE	NO	0	0	Yes	-0.247	0.208	0.525	0.279841	FALSE	NO	0	0	Yes	ATP-binding cassette sub-family B member 10, mitochondrial (ABC-mitochondrial erythroid protein) (ABC-me protein) (ATP-binding cassette transporter 10) (ABC transporter 10 protein)
Etfb	Q9DCW4	TRUE	0.328	0.176	0.493	0.307153	FALSE	NO	0	0	Yes	-0.142	0.554	0.773	0.111821	FALSE	NO	0	0	Yes	-0.0204	0.932	0.99	0.00436481	FALSE	NO	0	0	Yes	ATP-binding cassette sub-family B member 6 (ABC-type heme transporter ABCB6) (EC 7.6.2.5)
Etfdh	Q921G7	TRUE	0.185	0.288	0.638	0.195179	FALSE	NO	0	0	Yes	-0.0663	0.7	0.859	0.0660068	FALSE	NO	0	0	Yes	-0.0448	0.795	0.923	0.0347983	FALSE	NO	0	0	Yes	Iron-sulfur clusters transporter ABCB7, mitochondrial (ATP-binding cassette sub-family B member 7, mitochondrial) (ATP-binding cassette transporter 7) (ABC transporter 7 protein)
Ethe1	Q9DCM0		0.452	0.16	0.477	0.321482	FALSE	NO	0	0	Yes	-0.442	0.169	0.431	0.365523	FALSE	NO	0	0	Yes	0.0996	0.753	0.913	0.0395292	FALSE	NO	0	0	Yes	ATP-binding cassette sub-family D member 1 (EC 3.1.2.-) (EC 7.6.2.-) (Adrenoleukodystrophy protein) (ALDP)
Faah	O08914	TRUE	-0.211	0.746	0.904	0.0438316	FALSE	YES	1	0	Yes	0.0397	0.951	0.981	0.00833099	FALSE	YES	1	1	Yes	-0.831	0.208	0.525	0.279841	FALSE	YES	2	1	Yes	ATP-binding cassette sub-family D member 3 (EC 3.1.2.-) (EC 7.6.2.-) (68 kDa peroxisomal membrane protein) (PMP68) (70 kDa peroxisomal membrane protein) (PMP70)
Fabp1	P12710		0.0408	0.926	0.965	0.0154727	FALSE	NO	0	0	Yes	0.42	0.34	0.626	0.203426	FALSE	NO	0	0	Yes	0.534	0.227	0.546	0.262807	FALSE	NO	0	0	Yes	sn-1-specific diacylglycerol lipase ABHD11 (EC 3.1.1.116) (Alpha/beta hydrolase domain-containing protein 11) (Abhydrolase domain-containing protein 11) (Williams-Beuren syndrome chromosomal region 21 protein homolog)
[truncated: 762 more rows]

## Sheet: Table S6 Synaptosome Abundance
			Polg vs Wild-type									PolgPKO vs Polg									PolgW402A vs Polg
[truncated: 1,601 more rows]

## Sheet: Table S7 Abundance IPA
	Liver Mitochondria			Synaptosome
[truncated: 95 more rows]
